# Supplementary material for: Memory retrieval in addiction: a role for miR-105-mediated regulation of D1 receptors in mPFC neurons projecting to the basolateral amygdala
Source: BMC Biol. 2017 Dec 27;15:128. doi: 10.1186/s12915-017-0467-2 (PMC5745965; doi:10.1186/s12915-017-0467-2)
Supplement: Supplementary file 1 — Influence of Chronic morphine on microRNA expression. (XLS 1725 kb) [file 12915_2017_467_MOESM1_ESM.xls]

## Sheet: Expression Matrix
# This page contains an expression matrix for all 10 slides. # Column "Name": the name of each miRNA. # Column "ID": array ID of the probes, each miRNA always has its unique probe, but some miRNAs may have two different probes. # Column "Fold change": the ratio of normalized intensities between two conditions (use normalized data, ratio scale). # Column "P-value": T-test result between samples in…
		Fold change	P-value	ForeGround										ForeGround-BackGround												Normalized												CV-value
ID	Name	M vs C	M vs C	C1	C2	C3	C4	C5	M1	M2	M3	M4	M5	C1	C2	C3	C4	C5	M1	M2	M3	M4	M5	Mean of C group	Mean of M group	C1	C2	C3	C4	C5	M1	M2	M3	M4	M5	Mean of C group	Mean of M group	C group	M group
13138	Hy3	0.53201	0.205328	11107.5	20786.5	8045	31635.5	48044	19178	22698	12140	7583.5	13668	10991.5	20606.5	7964.5	31394.5	47688.5	19031	22557.5	12044.5	7518	13541	23729.1	14938.4	9.95381	22.6944	7.69331	39.8534	53.8549	17.7985	18.3134	14.7198	6.56737	13.9168	26.81	14.2632	0.738511	0.3297
42638	rno-miR-23a*	1.84992	0.592562	214.5	231	154.5	285	455.5	149.5	136	106	573.5	135	98.5	32.5	69.5	14	99	15	-9.5	8.5	510	6	62.7	106	0.0892008	0.035793	0.0671335	0.0177721	0.111801	0.0140285	N/A	0.010388	0.445512	0.0061665	0.0643401	0.119024	0.594988	1.8289
42888		0.838337	0.536801	4804.5	6982.5	3720	7484	12401.5	7489	7846	4238.5	9421	5452	4693	6776	3630.5	7227.5	12038	7361.5	7701.5	4143.5	9358.5	5323.5	6873	6777.7	4.24994	7.46256	3.50688	9.17487	13.5946	6.88473	6.25249	5.06386	8.17515	5.47122	7.59777	6.36949	0.536294	0.193101
17519		N/A	N/A	91	145.5	80	146	228	142.5	120.5	93	301.5	121	-20.5	-55	-9	-97	-137	9	-18	-4	239	-7.5	-63.7	43.7	N/A	N/A	N/A	N/A	N/A	0.00841711	N/A	N/A	0.208779	N/A	N/A	0.108598	N/A	1.3046
17278		3.26872	0.435331	206	201	154.5	183.5	320	212.5	131	135.5	758.5	367.5	91	-1.5	68	-82	-42.5	79.5	-8	37.5	696	233.5	6.6	207.7	0.0824089	N/A	0.0656846	N/A	N/A	0.0743512	N/A	0.0458295	0.607993	0.239979	0.0740467	0.242038	0.159708	1.06822
46507		4.06457	0.259933	189.5	198.5	112	208	323	376	144.5	216	526	271	73	-4	26.5	-46.5	-57.5	248.5	6.5	117	464.5	141.5	-1.7	195.6	0.0661082	N/A	0.0255977	N/A	N/A	0.232406	0.00527704	0.142988	0.405765	0.145427	0.0458529	0.186373	0.62472	0.789521
17928		0.0315156	0.012074	2669.5	2487	2324.5	1142	4947	143	95	104	427	130	2551.5	2283	2241	883	4574	8.5	-49.5	6	364.5	1	2506.5	66.1	2.31062	2.51432	2.16469	1.12091	5.16544	0.0079495	N/A	0.00733272	0.31841	0.00102775	2.6552	0.08368	0.566013	1.87043
42826	rno-miR-300-5p	0.620038	0.392029	2706.5	3333.5	2493	3402	10980.5	2865.5	2796.5	1601	7501.5	1959	2600.5	3137	2408.5	3129.5	10610	2739	2656.5	1506	7436.5	1831.5	4377.1	3233.9	2.35499	3.45485	2.32649	3.97271	11.9819	2.56161	2.15669	1.84051	6.49618	1.88232	4.81819	2.98746	0.844135	0.663569
17537		0.91327	0.803708	3122	3593	2985	2554.5	1701	2919.5	2286.5	1146.5	6661	1208	3009	3388.5	2901.5	2313	1344	2791.5	2151.5	1050.5	6598.5	1088.5	2591.2	2736.1	2.72493	3.73183	2.8027	2.93621	1.51779	2.61071	1.7467	1.28384	5.76414	1.11871	2.74269	2.50482	0.289405	0.763283
42722	rno-miR-346	26.0828	N/A	110	175	88.5	130.5	250.5	161.5	103	129	219.5	174.5	-3	-27.5	2.5	-133	-99.5	29.5	-40.5	34	157.5	44	-52.1	44.9	N/A	N/A	0.00241488	N/A	N/A	0.0275894	N/A	0.0415521	0.137585	0.045221	0.00241488	0.0629868	N/A	0.798718
42645	rno-miR-878	1.5961	0.202314	597.5	742.5	683.5	499.5	485	938.5	445	556	1433	662.5	486.5	547.5	599	241.5	131	806.5	306	461.5	1372	534.5	401.1	696.1	0.440571	0.602974	0.578604	0.306569	0.147939	0.754267	0.248427	0.564009	1.19851	0.549332	0.415331	0.66291	0.45973	0.527812
46636		2.52557	0.183535	156.5	183	116	224.5	330.5	242	152.5	179.5	203	232.5	46.5	-10	29.5	-46.5	-33	115	9.5	81.5	142	104	-2.7	90.4	0.04211	N/A	0.0284955	N/A	N/A	0.107552	0.0077126	0.0996028	0.124045	0.106886	0.0353028	0.0891596	0.272695	0.520424
11134		0.826151	0.69134	339	423	275	404.5	1088.5	462	262.5	287	538.5	378	228.5	231	191	113	722	338.5	118	197.5	478	247.5	297.1	275.9	0.206928	0.254405	0.184496	0.143447	0.815359	0.316577	0.0957987	0.241369	0.417558	0.254368	0.320927	0.265134	0.870239	0.443211
17295		0.572011	0.0454298	3292	3601	3247.5	2953	3520.5	2059.5	2174	914	4794	1057.5	3186	3407.5	3163	2693.5	3161	1929.5	2024.5	821	4732.5	931	3122.2	2087.7	2.88522	3.75275	3.0553	3.41923	3.56973	1.80454	1.6436	1.00336	4.13409	0.956835	3.33645	1.90848	0.107778	0.681128
32825		0.807887	0.507196	2297	1907.5	2256.5	1235.5	930	1434.5	1246	723.5	3049	986.5	2187	1714	2174.5	990.5	586.5	1302.5	1096.5	630	2987.5	861	1530.5	1375.5	1.98053	1.88767	2.10046	1.25738	0.662338	1.21814	0.890197	0.769936	2.60974	0.884892	1.57767	1.27458	0.384525	0.600096
46276		N/A	N/A	57.5	80.5	49	100.5	153.5	71	66.5	55	74.5	63.5	-48.5	-110	-30	-145.5	-184	-64	-82.5	-40	14	-64.5	-103.6	-47.4	N/A	N/A	N/A	N/A	N/A	N/A	N/A	N/A	0.0122297	N/A	N/A	0.0122297	N/A	N/A
42812		0.53478	0.392126	721	446.5	1017	352	2279	561	478	265	1399.5	243.5	614	257.5	935.5	89	1947	433	322	172.5	1336.5	120.5	768.6	476.9	0.556034	0.28359	0.903646	0.11298	2.19876	0.404957	0.261417	0.210816	1.1675	0.123844	0.811002	0.433707	1.02514	0.974595
42918		N/A	N/A	88.5	102	77	114.5	145	168	103.5	136	245	191.5	-19.5	-85	-7	-151	-206.5	34	-51.5	39	185.5	64.5	-93.8	54.3	N/A	N/A	N/A	N/A	N/A	0.031798	N/A	0.0476627	0.162044	0.0662898	N/A	0.0769487	N/A	0.759667
46457		N/A	N/A	79	128	71	177	236	76	80	58.5	80	85	-29.5	-55	-9.5	-86.5	-119	-55.5	-71	-43	19	-46.5	-59.9	-39.4	N/A	N/A	N/A	N/A	N/A	N/A	N/A	N/A	0.0165975	N/A	N/A	0.0165975	N/A	N/A
42469		N/A	N/A	61.5	89	52	102.5	137	72.5	77	61	40.5	79.5	-48	-102.5	-29	-151.5	-222.5	-58.5	-70.5	-39	-20.5	-52.5	-110.7	-48.2	N/A	N/A	N/A	N/A	N/A	N/A	N/A	N/A	N/A	N/A	N/A	N/A	N/A	N/A
27575		0.755924	0.535681	2504	2156	2334.5	1955	4664.5	1780	2457	722	6226	774	2394.5	1966	2250.5	1698.5	4315.5	1654	2316.5	624	6163.5	641	2525	2279.8	2.16844	2.1652	2.17387	2.15614	4.87352	1.54688	1.88066	0.762603	5.38415	0.658787	2.70743	2.04661	0.447248	0.945913
46481		N/A	N/A	72.5	99	60	132.5	197.5	91.5	81	63	103	70	-38	-98	-24	-125	-175.5	-44.5	-58	-36	38	-55	-92.1	-31.1	N/A	N/A	N/A	N/A	N/A	N/A	N/A	N/A	0.033195	N/A	N/A	0.033195	N/A	N/A
-1		N/A	N/A	91.5	124.5	81.5	145	232	96.5	98.5	68.5	64.5	76	-29	-67	-2.5	-119	-104.5	-36	-47.5	-29.5	4.5	-48	-64.4	-31.3	N/A	N/A	N/A	N/A	N/A	N/A	N/A	N/A	0.00393099	N/A	N/A	0.00393099	N/A	N/A
42516		1.21149	0.517102	866	1466.5	562	1675.5	1105	2138	1300	1280	811	1430	751	1269	475.5	1409.5	746.5	2004	1161	1184.5	748.5	1308	930.3	1281.2	0.6801	1.39758	0.459309	1.78927	0.843027	1.87421	0.942561	1.4476	0.653855	1.3443	1.03386	1.2525	0.528595	0.376065
46752		2.1445	0.66623	163.5	182.5	128.5	211.5	295	171	171	124	440	137.5	48	-13.5	39.5	-42.5	-62.5	41.5	34.5	29	378	5	-6.2	97.6	0.0434684	N/A	0.038155	N/A	N/A	0.0388123	0.0280089	0.0354415	0.330203	0.00513875	0.0408117	0.0875209	0.09206	1.55731
46807		3.45653	1.61029e-05	464	566.5	386.5	495	723.5	1423	1338.5	962	1771.5	1296	354	368	296	237	357.5	1297.5	1200.5	867	1709.5	1159.5	322.5	1246.8	0.32058	0.405286	0.285921	0.300857	0.403727	1.21347	0.97463	1.05958	1.49334	1.19168	0.343274	1.18654	0.166734	0.166385
46427		27.6324	0.14575	111	206.5	72	157	180.5	207	128	207.5	200	466.5	2	9.5	-15.5	-107.5	-185	79.5	-13.5	112.5	137.5	337	-59.3	130.6	0.00181118	0.0104626	N/A	N/A	N/A	0.0743512	N/A	0.137489	0.120114	0.346351	0.00613687	0.169576	0.996834	0.712491
42821	rno-miR-295	N/A	N/A	77.5	116	72.5	120	200.5	96	87.5	73.5	133	87	-35	-78	-17.5	-139	-149.5	-34	-50.5	-22	69.5	-38.5	-83.8	-15.1	N/A	N/A	N/A	N/A	N/A	N/A	N/A	N/A	0.0607119	N/A	N/A	0.0607119	N/A	N/A
46279		N/A	N/A	58	80	56	103	154.5	80.5	78	59.5	77	86.5	-53.5	-122	-28	-152	-193.5	-47	-60.5	-37	13.5	-35	-109.8	-33.2	N/A	N/A	N/A	N/A	N/A	N/A	N/A	N/A	0.011793	N/A	N/A	0.011793	N/A	N/A
11052	rno-miR-31	0.222187	0.0052227	351.5	713.5	390.5	713	650	144	148	179.5	292	243	245	510.5	306	456	290.5	18	5.5	81.5	231	115.5	361.6	90.3	0.22187	0.562225	0.295581	0.578864	0.328063	0.0168342	0.00446519	0.0996028	0.201791	0.118705	0.397321	0.0882796	0.409873	0.914457
42696		0.51243	N/A	215	246.5	196.5	271	1037.5	103	107.5	77.5	188	106	109	51.5	112.5	8.5	692.5	-29.5	-35	-20.5	124	-27	194.8	2.4	0.0987095	0.0567181	0.108669	0.0107902	0.782044	N/A	N/A	N/A	0.108321	N/A	0.211386	0.108321	1.52019	N/A
42754		5.50882	N/A	136	154	163.5	190	255.5	99.5	87	72	376	78.5	25	-39.5	79	-74.5	-101	-30	-52.5	-28	312	-55	-22.2	29.3	0.0226398	N/A	0.0763101	N/A	N/A	N/A	N/A	N/A	0.272549	N/A	0.0494749	0.272549	0.767067	N/A
42632	rno-miR-196c	N/A	N/A	80.5	124.5	69.5	162.5	253.5	101	102	72.5	85.5	92.5	-26.5	-66	-17	-110	-110	-28	-40.5	-24.5	22	-35	-65.9	-21.2	N/A	N/A	N/A	N/A	N/A	N/A	N/A	N/A	0.0192182	N/A	N/A	0.0192182	N/A	N/A
42818		N/A	N/A	85	110	69	131.5	218	122.5	96	86	99	112	-22.5	-81.5	-14	-141	-133.5	-4.5	-52.5	-8	36.5	-20	-78.5	-9.7	N/A	N/A	N/A	N/A	N/A	N/A	N/A	N/A	0.0318847	N/A	N/A	0.0318847	N/A	N/A
42810		19.2546	0.0528908	126	150.5	99	192	291.5	413	335	461	297.5	634.5	17	-40	18	-78	-70.5	282.5	181.5	367.5	233.5	499.5	-30.7	312.9	0.0153951	N/A	0.0173871	N/A	N/A	0.264204	0.147351	0.449129	0.203975	0.513361	0.0163911	0.315604	0.085936	0.501861
42591		0.92341	0.893709	213	269	309	294.5	904.5	298.5	256.5	219.5	553	283	105.5	79	224.5	48.5	545.5	171.5	107	124.5	493	160	200.6	211.2	0.09554	0.0870044	0.216856	0.0615678	0.616036	0.160393	0.0868683	0.152154	0.430662	0.16444	0.215401	0.198903	1.07639	0.670385
17585		N/A	N/A	76.5	103.5	66	124.5	198.5	93.5	85.5	70	138	83.5	-28.5	-83.5	-16	-128	-143.5	-37	-62	-27	77.5	-41.5	-79.9	-18	N/A	N/A	N/A	N/A	N/A	N/A	N/A	N/A	0.0677004	N/A	N/A	0.0677004	N/A	N/A
42848		N/A	N/A	67.5	83	58.5	115.5	177.5	82	72.5	66.5	76	74	-39	-108.5	-21	-150.5	-175.5	-46	-71.5	-26	12.5	-58.5	-98.9	-37.9	N/A	N/A	N/A	N/A	N/A	N/A	N/A	N/A	0.0109194	N/A	N/A	0.0109194	N/A	N/A
17506	rno-miR-24	0.947215	0.88539	1792	3360.5	1327	4023	2809.5	2305.5	1933.5	3208	1167	4780.5	1687	3170.5	1240.5	3760.5	2453	2180	1785	3112	1103.5	4651	2462.3	2566.3	1.52773	3.49174	1.19826	4.77372	2.77019	2.03881	1.44916	3.80324	0.963966	4.78006	2.75233	2.60705	0.531126	0.621942
42919		N/A	N/A	77.5	124.5	71.5	148.5	208.5	98.5	112	81.5	130.5	105	-28	-69	-9.5	-93	-168	-25.5	-31.5	-19	67.5	-26	-73.5	-6.9	N/A	N/A	N/A	N/A	N/A	N/A	N/A	N/A	0.0589648	N/A	N/A	0.0589648	N/A	N/A
42937		N/A	N/A	58	78.5	54.5	109	144.5	85.5	82	72.5	62.5	109	-45.5	-112	-26.5	-135.5	-210.5	-42	-60	-22.5	1	-17.5	-106	-28.2	N/A	N/A	N/A	N/A	N/A	N/A	N/A	N/A	0.000873553	N/A	N/A	0.000873553	N/A	N/A
42795		0.427348	0.05768	1256	1101.5	1635.5	820.5	2518.5	718	1044.5	280.5	1311	399	1146	905	1552	558.5	2183	590.5	900.5	179	1248.5	266.5	1268.9	637	1.03781	0.996696	1.49915	0.708981	2.46527	0.552256	0.731074	0.21876	1.09063	0.273895	1.34158	0.573323	0.513577	0.621777
42485		1.77478	N/A	103	163.5	125	189	369.5	84.5	84.5	66.5	127	88.5	-3.5	-20	42.5	-71	19	-48	-60	-30.5	63.5	-43	-6.6	-23.6	N/A	N/A	0.0410529	N/A	0.0214568	N/A	N/A	N/A	0.0554706	N/A	0.0312548	0.0554706	0.44334	N/A
11271	rno-miR-349	2.35037	N/A	184	233	258.5	241.5	607	118.5	92.5	80.5	407	108	69	27	173.5	-2	219.5	-18.5	-51	-14	341.5	-26	97.4	46.4	0.0624859	0.0297357	0.167592	N/A	0.247883	N/A	N/A	N/A	0.298318	N/A	0.126924	0.298318	0.786331	N/A
46633		0.753388	0.459618	1029.5	1103	786.5	297.5	284	718	448.5	463.5	554	845.5	917.5	895.5	698	42.5	-80.5	585.5	301.5	367	490.5	708	494.6	490.5	0.830881	0.986233	0.674233	0.0539511	N/A	0.54758	0.244774	0.448518	0.428478	0.727646	0.636325	0.479399	0.642139	0.368556
28684	spike_control_v2_37	6.08692	0.0784326	128	222	107.5	234.5	379.5	243.5	163	273	161.5	433.5	18	30.5	26.5	-29	18.5	109.5	22	171.5	99.5	308	12.9	142.1	0.0163007	0.0335903	0.0255977	N/A	0.0208922	0.102408	0.0178608	0.209594	0.0869185	0.316547	0.0240952	0.146666	0.306319	0.799063
42896		N/A	N/A	87.5	136	75	167.5	155	89.5	72.5	65.5	152.5	88	-27	-60	-9	-69.5	-212.5	-39.5	-67	-29	90.5	-42.5	-75.6	-17.5	N/A	N/A	N/A	N/A	N/A	N/A	N/A	N/A	0.0790566	N/A	N/A	0.0790566	N/A	N/A
42685	rno-miR-871	N/A	N/A	70	109	65	120	189.5	80.5	70	62	149.5	75.5	-38.5	-88.5	-20.5	-115.5	-186.5	-48	-72	-33.5	86.5	-56	-89.9	-24.6	N/A	N/A	N/A	N/A	N/A	N/A	N/A	N/A	0.0755623	N/A	N/A	0.0755623	N/A	N/A
28480		4.82332	0.509389	150.5	179	102	169.5	254.5	118	90	90.5	298	132	35.5	-19.5	11	-88	-118	-11.5	-50	-4.5	235	1	-35.8	34	0.0321485	N/A	0.0106255	N/A	N/A	N/A	N/A	N/A	0.205285	0.00102775	0.021387	0.103156	0.711606	1.40012
42681		N/A	N/A	85.5	125	64	147	185	88.5	70.5	65	74.5	85.5	-29	-67.5	-25	-90.5	-162.5	-36.5	-66.5	-29	12.5	-41.5	-74.9	-32.2	N/A	N/A	N/A	N/A	N/A	N/A	N/A	N/A	0.0109194	N/A	N/A	0.0109194	N/A	N/A
42610		N/A	N/A	64.5	101.5	60.5	108.5	169	78	73.5	62.5	73	75.5	-45.5	-92.5	-25	-140	-197.5	-55	-70	-35.5	11.5	-51	-100.1	-40	N/A	N/A	N/A	N/A	N/A	N/A	N/A	N/A	0.0100459	N/A	N/A	0.0100459	N/A	N/A
10919	rno-miR-103	2.86173	0.0649787	549.5	912	439	986.5	1415	2107.5	1494.5	2507	732.5	3983.5	432	719.5	353.5	739.5	1049.5	1974	1355.5	2412.5	668	3857	658.8	2053.4	0.391216	0.792401	0.341463	0.93875	1.18521	1.84615	1.10047	2.94837	0.583534	3.96403	0.729807	2.08851	0.49424	0.658118
17388		N/A	N/A	85.5	113.5	70	143	154.5	188	155	140.5	213.5	187	-22.5	-76	-8.5	-104.5	-220.5	52	16	43.5	148.5	57	-86.4	63.4	N/A	N/A	N/A	N/A	N/A	0.0486322	0.0129896	0.0531622	0.129723	0.0585817	N/A	0.0606177	N/A	0.702197
42767	rno-miR-34c*	0.560977	0.177874	1293	968.5	1544	435	306.5	656.5	457	442.5	1165.5	480	1184	770	1461	174.5	-54.5	530	309	344	1101.5	352.5	707	527.4	1.07222	0.848018	1.41125	0.221517	N/A	0.495675	0.250863	0.420409	0.962219	0.362282	0.888252	0.498289	0.564226	0.550537
11021		N/A	N/A	74.5	103.5	68	102	156	79.5	66.5	68.5	75	89.5	-35.5	-85.5	-15	-141	-194.5	-44	-81.5	-31	11.5	-36	-94.3	-36.2	N/A	N/A	N/A	N/A	N/A	N/A	N/A	N/A	0.0100459	N/A	N/A	0.0100459	N/A	N/A
46541		N/A	N/A	64.5	99	55.5	113	152.5	88.5	83.5	65	63	82	-47	-91	-28.5	-124.5	-205.5	-42	-58	-31	1.5	-43	-99.3	-34.5	N/A	N/A	N/A	N/A	N/A	N/A	N/A	N/A	0.00131033	N/A	N/A	0.00131033	N/A	N/A
5250		N/A	N/A	70.5	95.5	70	108	140	71.5	69.5	59	119	92	-37.5	-98	-15	-127	-211.5	-63.5	-81.5	-35	56	-32.5	-97.8	-31.3	N/A	N/A	N/A	N/A	N/A	N/A	N/A	N/A	0.048919	N/A	N/A	0.048919	N/A	N/A
42734		N/A	N/A	62	88	59	123.5	147.5	73	73	57	56.5	87.5	-47.5	-101.5	-24.5	-116.5	-210.5	-57	-75.5	-37.5	-4	-40	-100.1	-42.8	N/A	N/A	N/A	N/A	N/A	N/A	N/A	N/A	N/A	N/A	N/A	N/A	N/A	N/A
46518		7.80746	0.307037	108.5	167	96	203.5	281.5	171	142.5	126.5	189.5	147.5	1	-26.5	10	-47.5	-70.5	41	3	30	128	16.5	-26.7	43.7	0.000905592	N/A	0.0096595	N/A	N/A	0.0383446	0.00243556	0.0366636	0.111815	0.0169579	0.00528255	0.0412433	1.17177	1.02192
42665	rno-miR-543	N/A	N/A	78	116.5	67.5	141	229	84.5	82	66.5	88	89	-32.5	-75	-16.5	-96	-141.5	-42.5	-65.5	-29.5	25	-39	-72.3	-30.3	N/A	N/A	N/A	N/A	N/A	N/A	N/A	N/A	0.0218388	N/A	N/A	0.0218388	N/A	N/A
46923		0.22299	0.0323157	848	1307	734	977	360.5	248.5	172.5	181.5	275.5	462	740.5	1120	649	709	12.5	119.5	29	88	212	331	646.2	155.9	0.670591	1.23348	0.626902	0.900032	0.0141163	0.111761	0.0235437	0.107547	0.185193	0.340185	0.689024	0.153646	0.64932	0.774195
46411		N/A	N/A	77	100.5	62.5	116	146	92	77.5	73.5	64	85.5	-26	-91	-21.5	-101	-211.5	-43.5	-66.5	-26	-0.5	-42.5	-90.2	-35.8	N/A	N/A	N/A	N/A	N/A	N/A	N/A	N/A	N/A	N/A	N/A	N/A	N/A	N/A
46747		N/A	N/A	96	128	80	119	179	124.5	97.5	99	161	103.5	-10.5	-65.5	-3	-111.5	-178	-6.5	-47	-3.5	97	-25	-73.7	3	N/A	N/A	N/A	N/A	N/A	N/A	N/A	N/A	0.0847347	N/A	N/A	0.0847347	N/A	N/A
146183		N/A	N/A	64	90	55.5	100	147.5	69.5	73	61.5	57	75.5	-41	-110.5	-26.5	-118	-214.5	-58.5	-70.5	-33.5	-5.5	-58	-102.1	-45.2	N/A	N/A	N/A	N/A	N/A	N/A	N/A	N/A	N/A	N/A	N/A	N/A	N/A	N/A
146190		N/A	N/A	66	90	57	107	148.5	102.5	91.5	96.5	139	126.5	-40.5	-94	-26	-115	-197.5	-28	-52	-1.5	76.5	-7.5	-94.6	-2.5	N/A	N/A	N/A	N/A	N/A	N/A	N/A	N/A	0.0668268	N/A	N/A	0.0668268	N/A	N/A
146013		N/A	N/A	96	167	81.5	159.5	232	95.5	96	71	73.5	101.5	-18	-46	-6	-103.5	-135	-36	-47.5	-27.5	9.5	-34	-61.7	-27.1	N/A	N/A	N/A	N/A	N/A	N/A	N/A	N/A	0.00829876	N/A	N/A	0.00829876	N/A	N/A
146061		N/A	N/A	69.5	105	59.5	109	170.5	83.5	73	63.5	67	84.5	-44	-98.5	-23.5	-157	-212.5	-51	-72.5	-33.5	3.5	-51.5	-107.1	-41	N/A	N/A	N/A	N/A	N/A	N/A	N/A	N/A	0.00305744	N/A	N/A	0.00305744	N/A	N/A
25557	spike_control_v2_17	1.23255	0.581434	952.5	1746.5	954	1730.5	2756.5	1773	1066.5	2281	1374	3653	838	1549	873.5	1470	2397	1637.5	924	2182	1313	3521.5	1425.5	1915.6	0.758886	1.70595	0.843758	1.86607	2.70695	1.53145	0.750152	2.66667	1.14698	3.61922	1.57632	1.94289	0.509876	0.606781
28568	spike_control_v2_35	7.61283	N/A	107	149	89	168	259	144	121	118	100	177	-10	-43	4	-89	-93	10	-23	20	36	51	-46.2	18.8	N/A	N/A	0.0038638	N/A	N/A	0.00935235	N/A	0.0244424	0.0314479	0.0524152	0.0038638	0.0294145	N/A	0.608275
146060		0.522322	0.250126	3454	4603	3115.5	4901.5	13296	3579	3603.5	1592	8431.5	1282.5	3343.5	4401	3030.5	4646.5	12938	3450	3454.5	1496.5	8369.5	1151.5	5671.9	3584.4	3.02785	4.84692	2.92731	5.89844	14.611	3.22656	2.80455	1.8289	7.3112	1.18345	6.26229	3.27093	0.771712	0.732784
145658		1.44446	0.231708	2216.5	2757	2627	3091.5	1967	3657	3630	2175.5	7849.5	2767.5	2107	2562	2542	2832	1608	3527.5	3493.5	2080.5	7790.5	2638	2330.2	3906	1.90808	2.82159	2.45545	3.59505	1.81592	3.29904	2.83621	2.54262	6.80542	2.7112	2.51922	3.6389	0.289052	0.492534
146079	rno-miR-547	N/A	N/A	57.5	79	55.5	106	150	74.5	64.5	63	60.5	75.5	-56.5	-122.5	-31.5	-153	-222.5	-50.5	-74.5	-38.5	-0.5	-51.5	-117.2	-43.1	N/A	N/A	N/A	N/A	N/A	N/A	N/A	N/A	N/A	N/A	N/A	N/A	N/A	N/A
146199		0.225693	0.00318877	975	553	702.5	240.5	287.5	252	190	182.5	371.5	257.5	865	355.5	620	-10.5	-79	122	52	87	309	131	350.2	140.2	0.783337	0.39152	0.598889	N/A	N/A	0.114099	0.0422164	0.106324	0.269928	0.134635	0.591249	0.133441	0.331536	0.627679
146138		N/A	N/A	72	89	64.5	112	152	88.5	76	66	153.5	85.5	-40	-95.5	-20.5	-146.5	-204.5	-33.5	-55.5	-27.5	90	-44.5	-101.4	-14.2	N/A	N/A	N/A	N/A	N/A	N/A	N/A	N/A	0.0786198	N/A	N/A	0.0786198	N/A	N/A
146177	rno-miR-3585-5p	8.80615	N/A	143	132	120.5	128.5	205.5	92.5	77	66.5	348.5	94.5	26.5	-63	34	-129.5	-146.5	-39	-60	-29.5	286.5	-31.5	-55.7	25.3	0.0239982	N/A	0.0328423	N/A	N/A	N/A	N/A	N/A	0.250273	N/A	0.0284202	0.250273	0.220045	N/A
146117		0.210519	0.168717	436	537	359.5	563	2178.5	287	183.5	192	458	186.5	328	335	276.5	296.5	1825.5	158.5	47	98.5	396.5	55	612.3	151.1	0.297034	0.368943	0.267085	0.376388	2.06155	0.148235	0.0381571	0.120379	0.346364	0.0565262	0.6742	0.141932	1.1524	0.865494
146028		N/A	N/A	63	87.5	54.5	103	132.5	82	67	58.5	117	75	-51	-102.5	-27.5	-158	-224	-40.5	-75.5	-42.5	54.5	-49.5	-112.6	-30.7	N/A	N/A	N/A	N/A	N/A	N/A	N/A	N/A	0.0476086	N/A	N/A	0.0476086	N/A	N/A
146212		N/A	N/A	61	73	51.5	105.5	147	77	68.5	60	52	86.5	-54	-122.5	-32.5	-159	-208	-57	-76	-35.5	-10.5	-41	-115.2	-44	N/A	N/A	N/A	N/A	N/A	N/A	N/A	N/A	N/A	N/A	N/A	N/A	N/A	N/A
146209		1.52858	0.201852	595.5	538.5	565	474.5	265.5	594	406	634.5	890.5	1042	487.5	336.5	482.5	219	-83.5	465.5	263.5	540.5	829	914	288.4	602.5	0.441476	0.370595	0.466071	0.278007	N/A	0.435352	0.213923	0.660556	0.724176	0.939363	0.389037	0.594674	0.216853	0.468344
28393	spike_control_v2_32	2.46561	0.0875908	231	334	231.5	395.5	489	340.5	240.5	540	392	753	121	132	146.5	131	130.5	214.5	91	446	328.5	627	132.2	341.4	0.109577	0.145374	0.141512	0.166296	0.147374	0.200608	0.0738786	0.545066	0.286962	0.644399	0.142027	0.350183	0.144386	0.680664
146220		N/A	N/A	79	123	66	161.5	143	119.5	89.5	122	95	184.5	-30	-65	-17.5	-104.5	-207	-15	-53.5	28	31.5	54.5	-84.8	9.1	N/A	N/A	N/A	N/A	N/A	N/A	N/A	0.0342194	0.0275169	0.0560123	N/A	0.0392495	N/A	0.379592
10902	hsa_negative_control_7	N/A	N/A	58.5	76	53.5	89.5	138	67.5	73	52.5	67	70	-46.5	-113.5	-31	-171.5	-215.5	-60.5	-77.5	-41	2.5	-55.5	-115.6	-46.4	N/A	N/A	N/A	N/A	N/A	N/A	N/A	N/A	0.00218388	N/A	N/A	0.00218388	N/A	N/A
146055		0.480069	0.0848083	3170.5	2732	3607	2110.5	1491	1049.5	1188.5	510.5	3986.5	517.5	3064	2544	3523.5	1839.5	1121.5	922.5	1043	413.5	3923	387.5	2418.5	1337.9	2.77473	2.80176	3.40353	2.33513	1.26652	0.862754	0.846763	0.505347	3.42695	0.398253	2.51633	1.20801	0.316069	1.04077
29146	spike_control_v2_43	N/A	N/A	98	141	60.5	186.5	159.5	174	142.5	145	55	206.5	-9.5	-50.5	-23.5	-60	-197	42.5	1.5	42.5	-7.5	80	-68.1	31.8	N/A	N/A	N/A	N/A	N/A	0.0397475	0.00121778	0.0519401	N/A	0.0822199	N/A	0.0437813	N/A	0.765765
145831		N/A	N/A	98	124	80	149	172.5	84	85	75.5	93	86	-7	-67	-2.5	-109.5	-197	-46.5	-66	-20.5	29.5	-42.5	-76.6	-29.2	N/A	N/A	N/A	N/A	N/A	N/A	N/A	N/A	0.0257698	N/A	N/A	0.0257698	N/A	N/A
145963		N/A	N/A	58.5	80	48	93	133.5	81.5	72	64	57.5	74	-48	-112	-35.5	-169	-218	-44.5	-67	-33	-5.5	-54.5	-116.5	-40.9	N/A	N/A	N/A	N/A	N/A	N/A	N/A	N/A	N/A	N/A	N/A	N/A	N/A	N/A
145977		1.19914	0.781382	153	250.5	202	345	485.5	144.5	210	97	376.5	121	45	59	118	72	146.5	16.5	66	0	313.5	-4	88.1	78.4	0.0407516	0.064978	0.113982	0.0913996	0.165443	0.0154314	0.0535823	N/A	0.273859	N/A	0.0953109	0.114291	0.50261	1.22057
145675		0.832164	0.798663	448	326	480.5	333	715	262.5	207	131	998.5	182	334	114.5	392.5	66	355.5	129.5	62	31	935	48.5	252.5	241.2	0.302468	0.126101	0.379135	0.0837829	0.401468	0.121113	0.0503349	0.0378857	0.816772	0.0498458	0.258591	0.21519	0.563661	1.57024
145838	rno-miR-125b-3p	0.477012	0.0490489	271	311.5	145.5	243.5	487	198.5	145.5	137	173.5	198	158.5	102	58	-15	119.5	63	0.5	39	109	62.5	84.6	54.8	0.143536	0.112335	0.0560251	N/A	0.134952	0.0589198	0.000405927	0.0476627	0.0952173	0.0642343	0.111712	0.053288	0.352587	0.645843
145953		0.703626	0.222305	1832.5	1489	1790.5	1181	2314.5	1439	1105	676.5	2703.5	718	1718	1292.5	1699	917	1955.5	1307	963	578	2641	590	1516.4	1215.8	1.55581	1.42346	1.64115	1.16407	2.20836	1.22235	0.781814	0.706386	2.30705	0.606372	1.59857	1.1248	0.241253	0.623718
145690		N/A	N/A	74.5	130	68	128	225	78.5	66.5	62.5	84.5	77.5	-37.5	-71	-17.5	-124.5	-150.5	-55.5	-77	-36	20.5	-50	-80.2	-39.6	N/A	N/A	N/A	N/A	N/A	N/A	N/A	N/A	0.0179078	N/A	N/A	0.0179078	N/A	N/A
27968	spike_control_v2_29	4.78351	0.103488	160	267	109	308	235	354	232	347	148	671	34	80	20	51	-130	219	92	250	83	541	11	237	0.0307901	0.0881057	0.019319	0.0647414	N/A	0.204816	0.0746905	0.30553	0.0725049	0.556012	0.0507391	0.242711	0.620903	0.825932
145678	rno-miR-150	30.0223	0.00336002	223.5	243	231	277	508	3235.5	1427.5	3232.5	1902.5	4526	108.5	39	142.5	27	133	3104.5	1288.5	3136	1842	4397	90	2753.6	0.0982567	0.0429515	0.137648	0.0342748	0.150198	2.90344	1.04607	3.83257	1.60908	4.51901	0.0926657	2.78204	0.572192	0.524747
145884		145.305	N/A	85.5	143	88	161	239.5	156	132.5	132	245	180.5	-25	-57.5	0.5	-85.5	-131.5	25.5	-7	38	185	47.5	-59.8	57.8	N/A	N/A	0.000482975	N/A	N/A	0.0238485	N/A	0.0464406	0.161607	0.0488181	0.000482975	0.0701786	N/A	0.883209
145715		N/A	N/A	84.5	131	73	150	186.5	124	84	87	107.5	140.5	-22	-70	-15	-85	-176.5	-4	-60.5	-6	46.5	15.5	-73.7	-1.7	N/A	N/A	N/A	N/A	N/A	N/A	N/A	N/A	0.0406202	0.0159301	N/A	0.0282752	N/A	0.617451
147199	rno-miR-27b	0.913493	0.860808	709.5	1402	431	1517	689	753.5	532.5	1078.5	102.5	1772	600.5	1209.5	346.5	1268.5	332.5	623	391	984.5	41	1648.5	751.5	737.6	0.543808	1.33205	0.334702	1.61028	0.375494	0.582651	0.317435	1.20318	0.0358157	1.69424	0.839267	0.766665	0.703465	0.880016
147535		N/A	N/A	82.5	94	70.5	95.5	147.5	105.5	81	68.5	301	87.5	-24.5	-107	-16.5	-151.5	-204	-25.5	-60	-21	238.5	-37	-100.7	19	N/A	N/A	N/A	N/A	N/A	N/A	N/A	N/A	0.208342	N/A	N/A	0.208342	N/A	N/A
147892		N/A	N/A	62.5	97	62.5	118.5	173.5	75	70.5	60.5	53	73	-46.5	-101	-23.5	-141.5	-184.5	-52.5	-70.5	-31	-10	-54	-99.4	-43.6	N/A	N/A	N/A	N/A	N/A	N/A	N/A	N/A	N/A	N/A	N/A	N/A	N/A	N/A
147890		0.726661	0.383997	1212	944	1657	806	1333.5	899.5	892.5	343.5	2091	449	1105.5	749	1577	542	964.5	763.5	750.5	248.5	2029	317	987.6	821.7	1.00113	0.82489	1.5233	0.688036	1.08922	0.714052	0.609296	0.303697	1.77244	0.325797	1.02532	0.745056	0.31095	0.806841
147611		0.472437	0.258534	279	311.5	353.5	289.5	843.5	231	156	182.5	367	187	172.5	114	271.5	28.5	481.5	100.5	11	84.5	303	58.5	213.6	111.5	0.156215	0.125551	0.262255	0.036179	0.543761	0.0939911	0.00893038	0.103269	0.264687	0.0601233	0.224792	0.1062	0.870801	0.903906
147934		0.777988	0.564577	362	240.5	244.5	216	297.5	279	183	156.5	269.5	193.5	196.5	44.5	158	-33	-67	150.5	39	61	206	63.5	59.8	104	0.177949	0.0490088	0.15262	N/A	N/A	0.140753	0.0316623	0.0745493	0.179952	0.0652621	0.126526	0.0984357	0.539936	0.613025
147627		N/A	N/A	61	101.5	59.5	106.5	171	75	68.5	64.5	59.5	90.5	-44	-92	-23	-154	-193	-54.5	-79.5	-32	-3	-38	-101.2	-41.4	N/A	N/A	N/A	N/A	N/A	N/A	N/A	N/A	N/A	N/A	N/A	N/A	N/A	N/A
147770		N/A	N/A	58	88	63.5	105.5	119.5	86.5	83.5	63.5	82.5	93.5	-47.5	-97.5	-21	-150.5	-237	-41.5	-60	-29	19.5	-33.5	-110.7	-28.9	N/A	N/A	N/A	N/A	N/A	N/A	N/A	N/A	0.0170343	N/A	N/A	0.0170343	N/A	N/A
147165	rno-let-7b	1.1305	0.836352	1523.5	1991	1446.5	2535.5	6145.5	2183.5	570	3870	1200.5	7907.5	1415.5	1808.5	1361	2278.5	5804	2052.5	423	3772.5	1139.5	7782	2533.5	3033.9	1.28187	1.99174	1.31466	2.89242	6.55449	1.91957	0.343414	4.61045	0.995414	7.99794	2.80703	3.17336	0.781896	0.992338
147705		N/A	N/A	59	87	56	93	150.5	82	81	70	71.5	86.5	-45.5	-102	-26.5	-171	-197.5	-46.5	-67	-26.5	8.5	-43	-108.5	-34.9	N/A	N/A	N/A	N/A	N/A	N/A	N/A	N/A	0.0074252	N/A	N/A	0.0074252	N/A	N/A
147848		N/A	N/A	65.5	87	58.5	95	128	103.5	71	77	74.5	98	-43	-100.5	-23.5	-168	-204	-30	-78	-22	11.5	-30	-107.8	-29.7	N/A	N/A	N/A	N/A	N/A	N/A	N/A	N/A	0.0100459	N/A	N/A	0.0100459	N/A	N/A
147900		0.643882	0.0138684	1389.5	1204.5	1518	911	1494.5	1102.5	1300.5	506	1084	629.5	1283	1021	1437.5	686.5	1123.5	974	1149	403.5	1020.5	502	1110.3	809.8	1.16187	1.12445	1.38855	0.871469	1.26877	0.910919	0.932819	0.493126	0.891461	0.51593	1.16302	0.748851	0.165693	0.298671
147891		0.635622	0.258459	227.5	383.5	154.5	469	477	212.5	216.5	234.5	70.5	317	116	196	73	200	141.5	86.5	77.5	138.5	8	186.5	145.3	99.4	0.105049	0.215859	0.0705144	0.253888	0.159797	0.0808978	0.0629186	0.169264	0.00698843	0.191675	0.161021	0.102349	0.470486	0.749935
147873		N/A	N/A	57.5	89	58.5	123	146.5	65.5	77	60	77	67.5	-50	-102.5	-21	-144.5	-186.5	-62.5	-60.5	-36	12.5	-54	-100.9	-40.1	N/A	N/A	N/A	N/A	N/A	N/A	N/A	N/A	0.0109194	N/A	N/A	0.0109194	N/A	N/A
147186	rno-miR-200b	1.30895	0.787517	353.5	219	232	195.5	433	204.5	183.5	131	709.5	167	239.5	19.5	133	-61	72.5	72	35	31.5	645	35.5	80.7	163.8	0.216889	0.0214758	0.128471	N/A	0.0818746	0.0673369	0.0284149	0.0384968	0.563442	0.0364851	0.112178	0.146835	0.734654	1.58923
147844		N/A	N/A	63.5	101.5	58.5	109	157	88	75.5	62.5	56	92.5	-50.5	-101	-29.5	-146.5	-209	-50.5	-72	-35	-9	-33.5	-107.3	-40	N/A	N/A	N/A	N/A	N/A	N/A	N/A	N/A	N/A	N/A	N/A	N/A	N/A	N/A
147283		2.47101	0.0837976	1852	1614	1486.5	1340	976.5	4158.5	1908	1728.5	7785.5	2285	1735	1411.5	1403.5	1082	602	4020.5	1765	1631	7723	2155	1246.8	3458.9	1.5712	1.55452	1.35571	1.37353	0.679842	3.76011	1.43292	1.99328	6.74645	2.2148	1.30696	3.22951	0.278826	0.664763
148231		N/A	N/A	83.5	105	68	107	207	92	77.5	78.5	65.5	98	-28.5	-99.5	-17.5	-148	-201.5	-36	-63.5	-16.5	2	-34	-99	-29.6	N/A	N/A	N/A	N/A	N/A	N/A	N/A	N/A	0.00174711	N/A	N/A	0.00174711	N/A	N/A
148635		N/A	N/A	108.5	154	85.5	159	271.5	154.5	105	97	117.5	121.5	-1	-45	0	-97	-85	28.5	-32.5	-0.5	57	-7	-45.6	9.1	N/A	N/A	N/A	N/A	N/A	0.0266542	N/A	N/A	0.0497925	N/A	N/A	0.0382234	N/A	0.428044
148660		N/A	N/A	105	141	79.5	120	189	142	73.5	100.5	78.5	123.5	-1.5	-55	-6	-141.5	-145	10	-65.5	6.5	16	-4.5	-69.8	-7.5	N/A	N/A	N/A	N/A	N/A	0.00935235	N/A	0.00794378	0.0139769	N/A	N/A	0.0104243	N/A	0.302768
147660		N/A	N/A	77	88	59.5	109.5	156	89	72.5	69.5	72.5	84	-32	-106.5	-25	-145.5	-188.5	-45.5	-72.5	-25.5	11.5	-39.5	-99.5	-34.3	N/A	N/A	N/A	N/A	N/A	N/A	N/A	N/A	0.0100459	N/A	N/A	0.0100459	N/A	N/A
147709		N/A	N/A	78.5	127	68	124.5	189.5	81	79	66.5	58.5	92.5	-34	-71.5	-18	-119	-153.5	-50.5	-64.5	-30	-2	-29	-79.2	-35.2	N/A	N/A	N/A	N/A	N/A	N/A	N/A	N/A	N/A	N/A	N/A	N/A	N/A	N/A
148251		0.298475	0.179962	666.5	300	931.5	248	344.5	181	150	110.5	749	149	516	98.5	847	-3	-10.5	44.5	9	14.5	687.5	25.5	289.6	156.2	0.467285	0.10848	0.81816	N/A	N/A	0.041618	0.00730668	0.0177207	0.600568	0.0262076	0.464642	0.138684	0.763701	1.86399
148599		0.668577	0.285127	480.5	509	382	362.5	259	285.5	152	235	475.5	355.5	372	309	297	105	-91	157	5	140	413	228	198.4	188.6	0.33688	0.340308	0.286887	0.133291	N/A	0.146832	0.00405927	0.171097	0.360777	0.234327	0.274342	0.183418	0.354127	0.709328
148665		N/A	N/A	56	71.5	49.5	82	130	77.5	67	59.5	54.5	78	-55	-140	-34.5	-172.5	-234	-58	-79	-37.5	-10	-48.5	-127.2	-46.6	N/A	N/A	N/A	N/A	N/A	N/A	N/A	N/A	N/A	N/A	N/A	N/A	N/A	N/A
148363		N/A	N/A	93	111.5	70	137	218.5	97.5	88.5	75.5	86	88	-24.5	-85.5	-12	-107	-146.5	-35	-51.5	-22.5	21	-34.5	-75.1	-24.5	N/A	N/A	N/A	N/A	N/A	N/A	N/A	N/A	0.0183446	N/A	N/A	0.0183446	N/A	N/A
147703		N/A	N/A	60	91	57	107.5	152.5	78.5	77	56.5	69.5	69	-50	-95.5	-29	-146	-200	-56	-66.5	-41	6.5	-58.5	-104.1	-43.1	N/A	N/A	N/A	N/A	N/A	N/A	N/A	N/A	0.0056781	N/A	N/A	0.0056781	N/A	N/A
148062		N/A	N/A	63.5	97	56.5	97.5	116	90	79	58.5	128	88.5	-42.5	-95.5	-22	-174.5	-236	-39	-69.5	-42	67	-38	-114.1	-24.3	N/A	N/A	N/A	N/A	N/A	N/A	N/A	N/A	0.0585281	N/A	N/A	0.0585281	N/A	N/A
148206		N/A	N/A	83.5	108.5	70.5	129.5	158	204.5	140	162	212.5	225.5	-22	-86.5	-13.5	-138.5	-193	81	-12	67	149.5	93.5	-90.7	75.8	N/A	N/A	N/A	N/A	N/A	0.075754	N/A	0.0818821	0.130596	0.0960946	N/A	0.0960817	N/A	0.255369
0	Empty	N/A	N/A	109	185	82	244	330	127	136	95	63	121	-3	-4	-2	-10	-14	-5	-6	-3	-1	-4	-6.6	-3.8	N/A	N/A	N/A	N/A	N/A	N/A	N/A	N/A	N/A	N/A	N/A	N/A	N/A	N/A
148496		N/A	N/A	60	77.5	51.5	105	133	77.5	68.5	60	57.5	79	-50.5	-108.5	-31	-147	-204	-55	-81.5	-37.5	-5	-51	-108.2	-46	N/A	N/A	N/A	N/A	N/A	N/A	N/A	N/A	N/A	N/A	N/A	N/A	N/A	N/A
148322	rno-miR-3541	0.895448	0.860378	142.5	251.5	122	287	380.5	150	166.5	118.5	213	144	31	58	43	35.5	28	15	17.5	14	150	11.5	39.1	41.6	0.0280734	0.0638767	0.0415359	0.0450651	0.0316206	0.0140285	0.0142074	0.0171097	0.131033	0.0118191	0.0420343	0.0376395	0.334307	1.38796
148560		0.553947	0.0671547	2672	1873	2379	1004	1031	1196.5	1624.5	619.5	1252.5	730.5	2564	1676.5	2298	770.5	664	1066.5	1479.5	525	1190	599.5	1594.6	972.1	2.32194	1.84637	2.21975	0.978102	0.749859	0.997428	1.20114	0.641613	1.03953	0.616136	1.6232	0.899168	0.443481	0.287323
148185	rno-miR-471*	N/A	N/A	68	98	62.5	108	146.5	92	91	75	71.5	99.5	-43.5	-98	-18.5	-146.5	-195.5	-38	-52	-19	8	-26.5	-100.4	-25.5	N/A	N/A	N/A	N/A	N/A	N/A	N/A	N/A	0.00698843	N/A	N/A	0.00698843	N/A	N/A
148230		0.683261	0.382182	3795	4774.5	4116.5	2419.5	1355	1728.5	3028	817	6455.5	824.5	3689	4569.5	4022	2163	980	1598.5	2879.5	717	6393	695	3084.7	2456.6	3.34073	5.03249	3.88505	2.74579	1.10672	1.49497	2.33773	0.87626	5.58463	0.714286	3.22216	2.20158	0.450618	0.906489
148444		1.24393	0.65193	321.5	345	220.5	270	394	259.5	208	158	399.5	236	212	135	131	17	27.5	122	69.5	59.5	336.5	106.5	104.5	138.8	0.191986	0.148678	0.126539	0.0215805	0.0310559	0.114099	0.0564238	0.0727162	0.293951	0.109455	0.103968	0.129329	0.71912	0.736059
148164		N/A	N/A	67	107	57.5	109	181	82.5	84	64.5	137	101	-48	-100.5	-26.5	-147.5	-184	-50	-53	-30	74	-25	-101.3	-16.8	N/A	N/A	N/A	N/A	N/A	N/A	N/A	N/A	0.0646429	N/A	N/A	0.0646429	N/A	N/A
148232		3.27328	0.148179	179.5	220.5	147	153.5	238.5	324.5	117	158	342.5	176.5	63	8	62	-116.5	-131.5	195	-27	60	278.5	48.5	-23	111	0.0570523	0.00881057	0.0598889	N/A	N/A	0.182371	N/A	0.0733272	0.243285	0.0498458	0.0419173	0.137207	0.684832	0.665387
148350	rno-miR-3588	N/A	N/A	54.5	96	52	91.5	124.5	67.5	82	55.5	58.5	83	-55.5	-109	-33.5	-177	-237.5	-62	-60	-38	-4.5	-51.5	-122.5	-43.2	N/A	N/A	N/A	N/A	N/A	N/A	N/A	N/A	N/A	N/A	N/A	N/A	N/A	N/A
148090		0.685594	0.248893	2726.5	2616.5	2780.5	1727.5	1864.5	1652.5	1734	727	4143.5	725	2617	2421.5	2694	1461	1500	1523.5	1596	628.5	4081.5	599.5	2138.7	1685.8	2.36993	2.66685	2.60227	1.85465	1.69396	1.42483	1.29572	0.768103	3.56541	0.616136	2.23753	1.53404	0.196969	0.772985
148142	rno-miR-451*	N/A	N/A	68	106.5	61	96	167.5	98	77.5	76.5	83.5	87	-40	-91.5	-22.5	-167	-189.5	-37.5	-58	-22	23	-37	-102.1	-26.3	N/A	N/A	N/A	N/A	N/A	N/A	N/A	N/A	0.0200917	N/A	N/A	0.0200917	N/A	N/A
148022		N/A	N/A	92.5	136.5	78	136	233	110	91	81.5	72.5	99	-14.5	-59	-9	-124.5	-129	-22	-44	-12.5	12	-24	-67.2	-18.1	N/A	N/A	N/A	N/A	N/A	N/A	N/A	N/A	0.0104826	N/A	N/A	0.0104826	N/A	N/A
148505		N/A	N/A	58	102	53.5	104	132	80	77	63.5	76	81	-54.5	-87	-28	-154.5	-218.5	-45.5	-64	-33	15	-43.5	-108.5	-34.2	N/A	N/A	N/A	N/A	N/A	N/A	N/A	N/A	0.0131033	N/A	N/A	0.0131033	N/A	N/A
148152	rno-miR-218b	N/A	N/A	73.5	83.5	60.5	114	159	106	85.5	79	113.5	118.5	-40.5	-108	-23	-141.5	-207.5	-26	-53.5	-17	50	-3.5	-104.1	-10	N/A	N/A	N/A	N/A	N/A	N/A	N/A	N/A	0.0436777	N/A	N/A	0.0436777	N/A	N/A
148161		N/A	N/A	59	81	52.5	106	152.5	72.5	73	59.5	52	69.5	-50	-118	-33	-149.5	-213.5	-55.5	-69.5	-36.5	-10	-55.5	-112.8	-45.4	N/A	N/A	N/A	N/A	N/A	N/A	N/A	N/A	N/A	N/A	N/A	N/A	N/A	N/A
148513	rno-miR-190b*	N/A	N/A	61	86	55.5	93.5	130	73	67.5	55.5	49	76	-44	-114.5	-31	-162.5	-245	-55.5	-76	-42	-15	-49	-119.4	-47.5	N/A	N/A	N/A	N/A	N/A	N/A	N/A	N/A	N/A	N/A	N/A	N/A	N/A	N/A
148469	rno-miR-412*	N/A	N/A	57	73.5	46.5	101	119.5	62.5	61.5	55.5	52.5	74	-53.5	-118	-37.5	-159	-227	-61	-81.5	-41.5	-11.5	-48	-119	-48.7	N/A	N/A	N/A	N/A	N/A	N/A	N/A	N/A	N/A	N/A	N/A	N/A	N/A	N/A
148203		0.236365	0.264214	1223	538	2055	273.5	1711.5	128.5	144	91.5	584.5	120	1111.5	342	1974	37.5	1342.5	-2	2.5	-2.5	523	-11.5	961.5	101.9	1.00657	0.376652	1.90679	0.0476039	1.51609	N/A	0.00202963	N/A	0.456868	N/A	0.97074	0.229449	0.794612	1.4017
148477		22.31	N/A	96	127.5	102	159	203.5	436	200.5	565.5	624.5	770.5	-10	-71	19	-106.5	-149.5	299	54.5	467.5	563.5	642	-63.6	405.3	N/A	N/A	0.0183531	N/A	N/A	0.279635	0.044246	0.571341	0.492247	0.659815	0.0183531	0.409457	N/A	0.605627
148572	rno-miR-3553	N/A	N/A	74	85.5	60	116	148.5	84.5	81.5	69	126	96	-37.5	-102	-23	-155	-209	-43.5	-76.5	-26.5	64	-38	-105.3	-24.1	N/A	N/A	N/A	N/A	N/A	N/A	N/A	N/A	0.0559074	N/A	N/A	0.0559074	N/A	N/A
148333		0.397728	0.312658	323	212	394.5	160.5	192	164	143.5	101.5	319.5	136.5	210	21	308.5	-90	-162	37.5	-7	4	257	6.5	57.5	59.6	0.190174	0.0231278	0.297996	N/A	N/A	0.0350713	N/A	0.00488848	0.224503	0.00668037	0.170433	0.0677858	0.812599	1.55473
148391		N/A	N/A	54	78.5	50.5	98	118	801	497	2111.5	1738	2676	-54.5	-110.5	-34	-147	-249	664.5	346	2013.5	1675.5	2544	-119	1448.7	N/A	N/A	N/A	N/A	N/A	0.621464	0.280901	2.46074	1.46364	2.61459	N/A	1.48827	N/A	0.706638
148450		2.27054	N/A	97	146.5	100.5	191	262.5	154	133	102.5	207.5	142.5	-6.5	-43	18	-67.5	-116.5	21.5	-10.5	1	144	10.5	-43.1	33.3	N/A	N/A	0.0173871	N/A	N/A	0.0201076	N/A	0.00122212	0.125792	0.0107914	0.0173871	0.0394782	N/A	1.4706
148306	rno-miR-381	N/A	N/A	72.5	97	61.5	124.5	153	124.5	108.5	91	80.5	139	-36.5	-96	-20.5	-121.5	-202	-8	-34	-7	18.5	6	-95.3	-4.9	N/A	N/A	N/A	N/A	N/A	N/A	N/A	N/A	0.0161607	0.0061665	N/A	0.0111636	N/A	0.633038
148122		1.9185	0.000260066	871	950	721	933	825.5	1498.5	2058.5	1058.5	1610	1286.5	712	760	640	679	402	1367.5	1909.5	964.5	1547.5	1161.5	638.6	1390.1	0.644782	0.837004	0.618208	0.861949	0.453981	1.27893	1.55023	1.17874	1.35182	1.19373	0.683185	1.31069	0.246942	0.115187
148150	rno-miR-3559-5p	N/A	N/A	56	72	53	93	134	134.5	123	113	107	172	-53	-114	-29	-173.5	-216	3.5	-24	16.5	45.5	47.5	-117.1	17.8	N/A	N/A	N/A	N/A	N/A	0.00327332	N/A	0.020165	0.0397467	0.0488181	N/A	0.0280008	N/A	0.727294
148120		N/A	N/A	55.5	89.5	57	104	122	73	71.5	54.5	84.5	96	-59	-117.5	-35.5	-173	-244.5	-58	-75	-45.5	22	-40	-125.9	-39.3	N/A	N/A	N/A	N/A	N/A	N/A	N/A	N/A	0.0192182	N/A	N/A	0.0192182	N/A	N/A
146024		61.8429	0.0866439	122	155	89	139.5	304.5	411	336	400.5	198	682	9.5	-51	1	-118	-68.5	274.5	198	302.5	136	558	-45.4	293.8	0.00860312	N/A	0.00096595	N/A	N/A	0.256722	0.160747	0.369691	0.118803	0.573484	0.00478454	0.29589	1.1287	0.617796
42659		0.651704	0.371185	494	324	869	242	878.5	513.5	425.5	244.5	816	192	379	123.5	780.5	-14	520.5	383.5	278.5	146.5	752	61	357.9	324.3	0.343219	0.136013	0.753924	N/A	0.587804	0.358663	0.226101	0.179041	0.656912	0.0626927	0.45524	0.296682	0.596527	0.767101
17287		N/A	N/A	57.5	107	50.5	107.5	156.5	70	61	57	73.5	85.5	-55	-98.5	-36	-156	-213	-53	-77.5	-39	10.5	-44	-111.7	-40.6	N/A	N/A	N/A	N/A	N/A	N/A	N/A	N/A	0.00917231	N/A	N/A	0.00917231	N/A	N/A
11234	rno-miR-350	19.4829	N/A	110.5	161	92	142.5	219.5	270.5	156	241	201.5	384.5	-2	-37.5	7.5	-112.5	-148.5	139	17	143.5	142.5	255	-58.6	139.4	N/A	N/A	0.00724463	N/A	N/A	0.129998	0.0138015	0.175374	0.124481	0.262076	0.00724463	0.141146	N/A	0.637777
30442	rno-miR-802	N/A	N/A	84.5	100.5	62	107.5	145.5	113	70.5	73	98.5	108.5	-22	-94	-23.5	-148.5	-206	-19.5	-67.5	-23.5	37.5	-15	-98.8	-17.6	N/A	N/A	N/A	N/A	N/A	N/A	N/A	N/A	0.0327582	N/A	N/A	0.0327582	N/A	N/A
168574		1.10234	N/A	139.5	181	86.5	135.5	188.5	136	86	82.5	126	107	31.5	-19	-0.5	-123.5	-173	7	-53.5	-13	64.5	-21	-56.9	-3.2	0.0285261	N/A	N/A	N/A	N/A	0.00654664	N/A	N/A	0.0563442	N/A	0.0285261	0.0314454	N/A	1.11979
168970		N/A	N/A	70.5	91	70	93.5	133	85	71.5	66	408.5	83	-40.5	-108	-15	-160.5	-243.5	-48	-68	-29.5	345.5	-43	-113.5	31.4	N/A	N/A	N/A	N/A	N/A	N/A	N/A	N/A	0.301813	N/A	N/A	0.301813	N/A	N/A
168938		N/A	N/A	57.5	73.5	48	93.5	103.5	72	71	53.5	52.5	66.5	-57	-116.5	-33.5	-164	-261	-55	-62	-43	-8.5	-58	-126.4	-45.3	N/A	N/A	N/A	N/A	N/A	N/A	N/A	N/A	N/A	N/A	N/A	N/A	N/A	N/A
168825		2.24071	0.574925	123	179.5	107	172.5	205	160	115.5	108	175	133	11.5	-17	22.5	-99	-152.5	29.5	-28	12.5	113.5	2	-46.9	25.9	0.0104143	N/A	0.0217339	N/A	N/A	0.0275894	N/A	0.0152765	0.0991483	0.0020555	0.0160741	0.0360174	0.497953	1.20385
168640		0.847087	0.574212	3440	3919	3870.5	3660	3177.5	3631	2913	1510	7587	1703	3333	3722	3788	3377.5	2807	3500.5	2777.5	1415.5	7524.5	1570.5	3405.5	3357.7	3.01834	4.09912	3.65902	4.28753	3.16996	3.27379	2.25492	1.72991	6.57305	1.61408	3.64679	3.08915	0.152529	0.665209
168874		N/A	N/A	82	98	64.5	108.5	157.5	85	66.5	70	65.5	87	-25	-91	-20.5	-141	-198.5	-38.5	-72	-26	2.5	-40.5	-95.2	-34.9	N/A	N/A	N/A	N/A	N/A	N/A	N/A	N/A	0.00218388	N/A	N/A	0.00218388	N/A	N/A
168656		0.847455	0.458502	2258	2224	2769	1447	1132	2398.5	1518.5	1174	2255.5	1373.5	2151.5	2029	2684	1181	773.5	2277	1375	1075.5	2190.5	1244.5	1763.8	1632.5	1.94838	2.23458	2.59261	1.49921	0.873518	2.12953	1.1163	1.31439	1.91352	1.27903	1.82966	1.55055	0.364958	0.285711
168838		1.008	0.974752	14765.5	24794.5	12363	35220.5	30552.5	31626	24848	21708	31653	27604	14654.5	24611	12277.5	34953	30201.5	31500	24700	21610.5	31590	27477	23339.5	27375.5	13.271	27.1046	11.8595	44.3707	34.1067	29.4599	20.0528	26.4106	27.5955	28.2395	26.1425	26.3517	0.529448	0.140013
168861		0.358219	0.264283	420	275	409.5	247	1227.5	300.5	163.5	154.5	390	193	305.5	73	326.5	10.5	866.5	171	4.5	58.5	327.5	73	316.4	126.9	0.276658	0.0803965	0.315383	0.0133291	0.978543	0.159925	0.00365334	0.071494	0.286089	0.0750257	0.332862	0.119237	1.15009	0.909946
168667		N/A	N/A	83	114	82	117	167.5	129.5	86.5	90.5	109.5	115.5	-20.5	-81.5	-3	-143.5	-190	2.5	-66	-7.5	47.5	-21.5	-87.7	-9	N/A	N/A	N/A	N/A	N/A	0.00233809	N/A	N/A	0.0414938	N/A	N/A	0.0219159	N/A	1.26334
168910		0.667616	0.564813	954.5	423.5	1754	399	475.5	381.5	590	245	1237	280.5	842	231.5	1668	139.5	109.5	257	441	151	1175.5	142	598.1	433.3	0.762508	0.254956	1.61121	0.177087	0.123659	0.240355	0.358027	0.18454	1.02686	0.14594	0.585883	0.391145	1.07026	0.931301
168664		N/A	N/A	57.5	76.5	51	83.5	125	66	68.5	52	57	74	-51	-114.5	-31	-185.5	-247	-63	-83.5	-45	-6	-51.5	-125.8	-49.8	N/A	N/A	N/A	N/A	N/A	N/A	N/A	N/A	N/A	N/A	N/A	N/A	N/A	N/A
168712		4.0301	0.269955	145	184	134.5	167.5	233	234.5	279.5	226.5	538	211	40	-3.5	51	-91.5	-130	103	132	132	476	78.5	-26.8	184.3	0.0362237	N/A	0.0492635	N/A	N/A	0.0963292	0.107165	0.16132	0.415811	0.0806783	0.0427436	0.172261	0.215717	0.809747
168766		N/A	N/A	52.5	73.5	49.5	91.5	129	68.5	67	50.5	52	60.5	-55	-115.5	-31	-163	-243.5	-65	-82	-44	-10.5	-65.5	-121.6	-53.4	N/A	N/A	N/A	N/A	N/A	N/A	N/A	N/A	N/A	N/A	N/A	N/A	N/A	N/A
168569		N/A	N/A	87.5	103	69	123	214.5	92	77	75	73	95	-28	-88	-13	-143	-200	-45	-64.5	-21	10	-38.5	-94.4	-31.8	N/A	N/A	N/A	N/A	N/A	N/A	N/A	N/A	0.00873553	N/A	N/A	0.00873553	N/A	N/A
168608		N/A	N/A	87.5	129.5	74.5	165	164.5	109	111	102	121.5	144.5	-27	-72.5	-18	-104	-209	-26	-37	3	59.5	18.5	-86.1	3.6	N/A	N/A	N/A	N/A	N/A	N/A	N/A	0.00366636	0.0519764	0.0190134	N/A	0.0248854	N/A	0.991929
168883		N/A	N/A	56	68.5	58	85	127	62.5	64	47	52.5	69	-58	-137.5	-29	-173.5	-243.5	-67.5	-76.5	-49	-9.5	-57.5	-128.3	-52	N/A	N/A	N/A	N/A	N/A	N/A	N/A	N/A	N/A	N/A	N/A	N/A	N/A	N/A
168669		0.31691	0.0518442	499	410.5	254.5	166.5	201.5	195	97.5	114	283	167.5	392	203	167.5	-95.5	-174	66	-48.5	15	220	39.5	98.6	58.4	0.354992	0.223568	0.161797	N/A	N/A	0.0617255	N/A	0.0183318	0.192182	0.0405961	0.246786	0.0782088	0.399813	0.99759
168791		N/A	N/A	59	76.5	51.5	110.5	126.5	62.5	69.5	50.5	54	68	-50.5	-125	-34	-146	-241	-71.5	-69	-46.5	-8.5	-59.5	-119.3	-51	N/A	N/A	N/A	N/A	N/A	N/A	N/A	N/A	N/A	N/A	N/A	N/A	N/A	N/A
168804		N/A	N/A	68	88.5	58	106.5	144.5	59.5	61.5	48	55.5	64	-45	-113	-31.5	-160.5	-223.5	-62.5	-74.5	-50	-5	-64	-114.7	-51.2	N/A	N/A	N/A	N/A	N/A	N/A	N/A	N/A	N/A	N/A	N/A	N/A	N/A	N/A
169368		N/A	N/A	54.5	99	51	95	142	99.5	73.5	73.5	65.5	97.5	-53.5	-106.5	-35.5	-162.5	-237.5	-28	-76	-22.5	5.5	-33	-119.1	-30.8	N/A	N/A	N/A	N/A	N/A	N/A	N/A	N/A	0.00480454	N/A	N/A	0.00480454	N/A	N/A
169178		N/A	N/A	61	82	52.5	102.5	140.5	71.5	71	56.5	61	75	-48	-113	-33.5	-164.5	-227	-54	-69	-37.5	1.5	-55.5	-117.2	-42.9	N/A	N/A	N/A	N/A	N/A	N/A	N/A	N/A	0.00131033	N/A	N/A	0.00131033	N/A	N/A
169221		0.305272	0.0177449	197.5	267.5	141.5	354	380.5	153.5	117.5	103.5	98	146	91	64	57.5	94	32	26	-21.5	8	38	21	67.7	14.3	0.0824089	0.0704846	0.0555421	0.119327	0.0361378	0.0243161	N/A	0.00977696	0.033195	0.0215827	0.0727801	0.0222177	0.429275	0.434892
169076		0.406614	N/A	404.5	563.5	506	580.5	1572	90.5	81.5	63.5	329.5	85.5	293.5	365	419	330	1209.5	-36.5	-60	-31	266	-41.5	523.4	19.4	0.265791	0.401982	0.404733	0.418915	1.36589	N/A	N/A	N/A	0.232365	N/A	0.571463	0.232365	0.784701	N/A
169346		N/A	N/A	56.5	74	50	102	147	71.5	62.5	58	59.5	68	-52	-121	-34.5	-146	-233.5	-54	-70.5	-38	-2.5	-63.5	-117.4	-45.7	N/A	N/A	N/A	N/A	N/A	N/A	N/A	N/A	N/A	N/A	N/A	N/A	N/A	N/A
169031		0.621216	0.0705219	4085.5	5587	3976.5	6324.5	5874.5	3762	4441	1908.5	6422	2315.5	3975	5390	3888.5	6059.5	5514	3635.5	4298	1811.5	6358	2186	4965.4	3657.8	3.59973	5.93612	3.7561	7.69216	6.22699	3.40005	3.48934	2.21387	5.55405	2.24666	5.44222	3.38079	0.320374	0.401858
169276		N/A	N/A	58	74	54.5	108	140	69	62.5	60.5	52.5	67.5	-51	-117.5	-31	-140	-219.5	-59	-77.5	-33.5	-9.5	-57.5	-111.8	-47.4	N/A	N/A	N/A	N/A	N/A	N/A	N/A	N/A	N/A	N/A	N/A	N/A	N/A	N/A
169170		0.416549	0.321468	779	635	712	610	2984.5	307.5	306.5	186.5	1854	272.5	673	445	629.5	347.5	2637	182	166.5	93	1792	147	946.4	476.1	0.609463	0.490088	0.608066	0.44113	2.97798	0.170213	0.135174	0.113657	1.56541	0.151079	1.02535	0.427106	1.06699	1.49066
169168		0.381504	0.305715	720.5	298.5	1552	261.5	591.5	330	283	153	630.5	162	610	109	1469	5.5	232.5	199.5	139	57	568	34.5	485.2	199.6	0.552411	0.120044	1.41898	0.00698191	0.262564	0.186579	0.112848	0.0696609	0.496178	0.0354573	0.472196	0.180145	1.20136	1.02953
169335		2.67254	0.492272	142	194.5	119	233.5	229.5	221	161	125	328.5	153	36	-0.5	28	-24.5	-125	95	15.5	29	266	28.5	-17.2	86.8	0.0326013	N/A	0.0270466	N/A	N/A	0.0888473	0.0125837	0.0354415	0.232365	0.0292909	0.029824	0.0797057	0.131698	1.12906
169043		1.65797	N/A	110	159.5	96.5	198.5	256	95	80.5	69	83	102	-4.5	-40	12	-77.5	-114.5	-31.5	-71.5	-28.5	22	-25.5	-44.9	-27	N/A	N/A	0.0115914	N/A	N/A	N/A	N/A	N/A	0.0192182	N/A	0.0115914	0.0192182	N/A	N/A
169136		1.50268	0.364057	243	254.5	298.5	308.5	363	282.5	248.5	231	449.5	271	134.5	64	214	45.5	-9	154.5	78.5	133.5	387	144.5	89.8	179.6	0.121802	0.0704846	0.206713	0.0577594	N/A	0.144494	0.0637305	0.163153	0.338065	0.14851	0.11419	0.17159	0.592079	0.587757
169243		12.8277	0.309441	113.5	108.5	108.5	102	175	303	159.5	181	542	191	1.5	-87	22.5	-165	-176.5	174.5	6.5	78.5	478	57	-80.9	158.9	0.00135839	N/A	0.0217339	N/A	N/A	0.163199	0.00527704	0.0959364	0.417558	0.0585817	0.0115461	0.14811	1.24783	1.08852
169205		N/A	N/A	89	146.5	76.5	199	266.5	85	81	67	75.5	74	-17.5	-42.5	-8.5	-56.5	-80	-43.5	-73.5	-41.5	10	-47.5	-41	-39.2	N/A	N/A	N/A	N/A	N/A	N/A	N/A	N/A	0.00873553	N/A	N/A	0.00873553	N/A	N/A
169078		N/A	N/A	55.5	80.5	51.5	97	137	96	71.5	69	62	85	-47	-110	-29.5	-166	-223.5	-36	-80	-27.5	-1.5	-38.5	-115.2	-36.7	N/A	N/A	N/A	N/A	N/A	N/A	N/A	N/A	N/A	N/A	N/A	N/A	N/A	N/A
169130		1.30338	0.0371993	1005.5	1086	900	1167	968.5	1648	1611.5	1028	1211.5	1144	893.5	896	815	905	622.5	1512	1459.5	929.5	1147.5	1015	826.4	1212.7	0.809146	0.986784	0.787249	1.14884	0.702993	1.41408	1.1849	1.13596	1.0024	1.04317	0.887003	1.1561	0.201979	0.139583
169358		N/A	N/A	113	127.5	110	127.5	366.5	60	52	53	56	60	3	-65.5	21.5	-132	1	-66.5	-100	-45	-6.5	-70.5	-34.4	-57.7	0.00271678	N/A	0.0207679	N/A	0.00112931	N/A	N/A	N/A	N/A	N/A	0.00820467	N/A	1.32961	N/A
169278		N/A	N/A	60	94.5	60	107.5	198.5	75.5	71.5	62.5	61	80	-55	-104	-29.5	-161	-157.5	-53.5	-70	-32.5	-1.5	-52	-101.4	-41.9	N/A	N/A	N/A	N/A	N/A	N/A	N/A	N/A	N/A	N/A	N/A	N/A	N/A	N/A
169167		0.988795	0.962982	1152	879	1028.5	650	631	965.5	918	491	1216	584	1038.5	684.5	941	394.5	266.5	838.5	774.5	395	1153.5	451	665	722.5	0.940457	0.753855	0.908959	0.500793	0.30096	0.784195	0.62878	0.482738	1.00764	0.463515	0.681005	0.673374	0.403144	0.337331
169086		50.1603	N/A	118.5	110	73	121	233.5	97.5	90	74	270	87	4	-85.5	-10.5	-123.5	-134	-38	-54.5	-22	208	-40	-69.9	10.7	0.00362237	N/A	N/A	N/A	N/A	N/A	N/A	N/A	0.181699	N/A	0.00362237	0.181699	N/A	N/A
168937	rno-miR-138-1*	4.73041	0.0173638	227	331.5	186	264.5	365.5	653	273	478	239.5	644.5	116.5	113.5	100.5	18	18.5	523	134.5	387	178.5	515	73.4	347.6	0.105501	0.125	0.097078	0.0228499	0.0208922	0.489128	0.109194	0.472961	0.155929	0.529291	0.0742643	0.351301	0.658374	0.573326
168555		N/A	N/A	61	78.5	49	105.5	154	68	63.5	57.5	51	77	-48.5	-119.5	-35	-146.5	-203	-63	-70.5	-36.5	-10	-48	-110.5	-45.6	N/A	N/A	N/A	N/A	N/A	N/A	N/A	N/A	N/A	N/A	N/A	N/A	N/A	N/A
168688		0.69853	0.270802	1696.5	3585	1401.5	4614.5	3930	2776	2830.5	1793.5	2432	2418	1584	3385.5	1315.5	4337	3566.5	2645.5	2686	1696	2370.5	2291.5	2837.7	2337.9	1.43446	3.72852	1.27071	5.50555	4.02767	2.47416	2.18064	2.07272	2.07076	2.35509	3.19338	2.23067	0.567114	0.0801288
169250		0.713866	0.494315	2821	4295.5	2504.5	4897.5	13607	5134.5	5018.5	2644	7524.5	3305.5	2707.5	4098.5	2419	4643.5	13246.5	5003.5	4872	2546.5	7461.5	3174.5	5423	4611.6	2.45189	4.51377	2.33663	5.89464	14.9593	4.67945	3.95535	3.11213	6.51802	3.26259	6.03125	4.30551	0.863507	0.321609
169398		N/A	N/A	64	80.5	58	92.5	146.5	74.5	62.5	63.5	59.5	76	-47	-113.5	-29	-162	-207	-53	-76	-36	-3.5	-54.5	-111.7	-44.6	N/A	N/A	N/A	N/A	N/A	N/A	N/A	N/A	N/A	N/A	N/A	N/A	N/A	N/A
169386		N/A	N/A	57	75.5	48	81.5	118.5	87	58	65.5	68.5	80.5	-52	-123.5	-37	-175.5	-243	-38.5	-79.5	-35	5.5	-47.5	-126.2	-39	N/A	N/A	N/A	N/A	N/A	N/A	N/A	N/A	0.00480454	N/A	N/A	0.00480454	N/A	N/A
168607		0.140915	0.103567	781	834	819	986	3799	343.5	287	198.5	583	189.5	672	634	731	711.5	3434.5	218	144	99.5	522	57.5	1236.6	208.2	0.608558	0.698238	0.70611	0.903205	3.8786	0.203881	0.116907	0.121601	0.455995	0.0590956	1.35894	0.191496	1.03951	0.817762
168813		N/A	N/A	59.5	96.5	64.5	94.5	174	91.5	70	75.5	79	91.5	-51.5	-103	-21.5	-168.5	-172	-36	-74	-21.5	16	-37.5	-103.3	-30.6	N/A	N/A	N/A	N/A	N/A	N/A	N/A	N/A	0.0139769	N/A	N/A	0.0139769	N/A	N/A
29001	spike_control_v2_40	6.90859	N/A	110	178.5	95.5	183	326.5	186	148	191.5	118.5	308	-6	-7.5	12	-66.5	-33.5	54	3.5	93	56	179.5	-20.3	77.2	N/A	N/A	0.0115914	N/A	N/A	0.0505027	0.00284149	0.113657	0.048919	0.184481	0.0115914	0.0800803	N/A	0.879428
28019	rno-miR-10a-3p	0.923341	0.912141	328.5	233	354	252.5	361.5	143.5	433	104	342.5	149	220	38	272	15.5	30.5	13	291	3	280	18	115.2	121	0.19923	0.0418502	0.262738	0.0196763	0.0344438	0.0121581	0.236249	0.00366636	0.244595	0.0184995	0.111588	0.103034	0.999825	1.21866
28191	rno-miR-30e	17.5137	0.025205	202	315	118	337	200.5	1170	1761	2141.5	557	3072	93.5	128.5	35.5	91	-146	1036.5	1620	2040.5	493.5	2940.5	40.5	1626.2	0.0846729	0.14152	0.0342912	0.115519	N/A	0.969371	1.3152	2.49374	0.431098	3.0221	0.0940007	1.6463	0.490333	0.655308
42938	rno-miR-343	N/A	N/A	88.5	130	79	148.5	206	84	99.5	65.5	109.5	80.5	-23	-63	-4	-96	-124.5	-41.5	-43	-36	45.5	-47.5	-62.1	-24.5	N/A	N/A	N/A	N/A	N/A	N/A	N/A	N/A	0.0397467	N/A	N/A	0.0397467	N/A	N/A
42959		N/A	N/A	79	111	68.5	112	195.5	92.5	83.5	71	107.5	104	-33.5	-68	-12.5	-124.5	-120	-36	-55.5	-24.5	41.5	-33.5	-71.7	-21.6	N/A	N/A	N/A	N/A	N/A	N/A	N/A	N/A	0.0362525	N/A	N/A	0.0362525	N/A	N/A
17411		2.52183	0.369269	141.5	153.5	106.5	155	282	128.5	129.5	90.5	178	163	32	-24.5	23	-87.5	-45	-2.5	-42.5	-8	112.5	30	-20.4	17.9	0.0289789	N/A	0.0222169	N/A	N/A	N/A	N/A	N/A	0.0982747	0.0308325	0.0255979	0.0645536	0.186793	0.738748
42678		N/A	N/A	64.5	98.5	57	107	159	75	85.5	66.5	58	77.5	-45	-80.5	-27.5	-134.5	-186.5	-53	-64	-34.5	-7	-56.5	-94.8	-43	N/A	N/A	N/A	N/A	N/A	N/A	N/A	N/A	N/A	N/A	N/A	N/A	N/A	N/A
46415		N/A	N/A	88.5	127	79	167.5	214	81	81.5	66	58	84.5	-25.5	-50	-4.5	-69.5	-116	-44	-81	-29	-5	-43.5	-53.1	-40.5	N/A	N/A	N/A	N/A	N/A	N/A	N/A	N/A	N/A	N/A	N/A	N/A	N/A	N/A
42877		N/A	N/A	64.5	102	56.5	89	159	82	74.5	65.5	60	75.5	-44	-72	-26.5	-138.5	-165	-46	-85	-30	-4	-54.5	-89.2	-43.9	N/A	N/A	N/A	N/A	N/A	N/A	N/A	N/A	N/A	N/A	N/A	N/A	N/A	N/A
42770	rno-miR-665	0.697934	0.31696	331.5	374	293.5	470.5	926.5	372.5	358.5	290.5	330	377	228.5	197	212.5	250	601.5	241.5	218.5	195	264.5	255	297.9	234.9	0.206928	0.21696	0.205264	0.31736	0.679277	0.225859	0.17739	0.238313	0.231055	0.262076	0.325158	0.226939	0.625608	0.13648
46558		N/A	N/A	70	102	66.5	137.5	219.5	93	92	67.5	58.5	78.5	-33	-74	-16.5	-111.5	-97.5	-38	-55	-27.5	-4.5	-51	-66.5	-35.2	N/A	N/A	N/A	N/A	N/A	N/A	N/A	N/A	N/A	N/A	N/A	N/A	N/A	N/A
42756		N/A	N/A	59	92.5	55	91.5	163.5	90	74	58	61.5	71	-44.5	-94	-27.5	-160.5	-154	-38	-83	-36.5	-1.5	-51	-96.1	-42	N/A	N/A	N/A	N/A	N/A	N/A	N/A	N/A	N/A	N/A	N/A	N/A	N/A	N/A
42539		0.753142	0.385501	3821.5	4863	2194.5	6916.5	9424	6189	4777	3561.5	5037.5	4069.5	3710	4691	2111.5	6688	9082	6058	4651	3465	4975	3944.5	5256.5	4618.7	3.35975	5.1663	2.0396	8.49	10.2564	5.66565	3.77593	4.23465	4.34593	4.05396	5.8624	4.41522	0.588266	0.16567
17419		N/A	N/A	78.5	104	58.5	106.5	142	79.5	90	61.5	80	74	-37	-69	-23	-120.5	-169	-48.5	-248	-27.5	18	-58.5	-83.7	-72.9	N/A	N/A	N/A	N/A	N/A	N/A	N/A	N/A	0.015724	N/A	N/A	0.015724	N/A	N/A
11260	rno-miR-151	13.1316	0.0158084	128	178.5	128	239.5	279.5	238	268	332	338	594	23.5	6	47.5	8	-41	112.5	-88	236	271	459	8.8	198.1	0.0212814	0.00660793	0.0458826	0.0101555	N/A	0.105214	N/A	0.28842	0.236733	0.471737	0.0209819	0.275526	0.845418	0.551131
31388	rno-miR-291a-5p	0.277674	0.132618	1172	798.5	1815	928	3495.5	395	210	170.5	1516	217	999.5	625	1736.5	689.5	3164	270	-97	78	1453	95	1442.9	359.8	0.905139	0.688326	1.67737	0.875278	3.57312	0.252513	N/A	0.0953254	1.26927	0.0976362	1.54385	0.428687	0.774754	1.31844
45985		N/A	N/A	66	103	59.5	115	187	78.5	81	61	67	81.5	-41.5	-69	-18.5	-121	-139	-47.5	-125.5	-34.5	5	-42.5	-77.8	-49	N/A	N/A	N/A	N/A	N/A	N/A	N/A	N/A	0.00436777	N/A	N/A	0.00436777	N/A	N/A
28346		N/A	N/A	67.5	89.5	71	108	164	84	76	65.5	78.5	72.5	-37.5	-83	-8	-122.5	-159.5	-34.5	-77	-31	16	-53	-82.1	-35.9	N/A	N/A	N/A	N/A	N/A	N/A	N/A	N/A	0.0139769	N/A	N/A	0.0139769	N/A	N/A
42598		N/A	N/A	56.5	95	50.5	108	123	68.5	72	52	58	70	-48.5	-72	-28	-110	-192	-55.5	-77.5	-36	-2.5	-51.5	-90.1	-44.6	N/A	N/A	N/A	N/A	N/A	N/A	N/A	N/A	N/A	N/A	N/A	N/A	N/A	N/A
31517		N/A	N/A	52.5	77	48.5	89.5	130.5	67.5	58.5	56	57.5	62.5	-49	-93.5	-30	-131.5	-178.5	-53.5	-81.5	-35	-1	-56.5	-96.5	-45.5	N/A	N/A	N/A	N/A	N/A	N/A	N/A	N/A	N/A	N/A	N/A	N/A	N/A	N/A
11113	rno-miR-448	N/A	N/A	58.5	80.5	60.5	101.5	124.5	76.5	72.5	66.5	72	76	-46	-85.5	-17.5	-123	-195.5	-53	-66	-24	13	-39	-93.5	-33.8	N/A	N/A	N/A	N/A	N/A	N/A	N/A	N/A	0.0113562	N/A	N/A	0.0113562	N/A	N/A
14313	rno-miR-499	N/A	N/A	69	107.5	58	104	162	129.5	136	115	92.5	187	-41.5	-77.5	-23.5	-154	-181.5	-4	-12	15	28	49.5	-95.6	15.3	N/A	N/A	N/A	N/A	N/A	N/A	N/A	0.0183318	0.0244595	0.0508736	N/A	0.0312216	N/A	0.553869
11181		N/A	N/A	66.5	98.5	71	100	198.5	81.5	96.5	67.5	52.5	88	-41.5	-89	-16.5	-146	-134	-50	-44.5	-32	-10.5	-43	-85.4	-36	N/A	N/A	N/A	N/A	N/A	N/A	N/A	N/A	N/A	N/A	N/A	N/A	N/A	N/A
46510	rno-miR-1188-5p	N/A	N/A	68	112	57	125.5	212	93.5	90.5	68.5	60.5	115.5	-40	-73	-26	-125	-125.5	-32	-44.5	-28	-5.5	-31	-77.9	-28.2	N/A	N/A	N/A	N/A	N/A	N/A	N/A	N/A	N/A	N/A	N/A	N/A	N/A	N/A
17470		1.9504	N/A	99	149.5	99.5	135	292.5	127	126.5	89.5	142	118	-10.5	-39.5	18	-110.5	-34.5	2	-17.5	-6	75.5	-18	-35.4	7.2	N/A	N/A	0.0173871	N/A	N/A	0.00187047	N/A	N/A	0.0659533	N/A	0.0173871	0.0339119	N/A	1.33621
42811	rno-miR-542-5p	N/A	N/A	95.5	134	77.5	162	224	98	116.5	95	74	120.5	-26.5	-53.5	-13	-85	-118.5	-32	-25	-3	8.5	-9.5	-59.3	-12.2	N/A	N/A	N/A	N/A	N/A	N/A	N/A	N/A	0.0074252	N/A	N/A	0.0074252	N/A	N/A
46796		N/A	N/A	59	79	53.5	91	128	72	78	55	55.5	66	-53.5	-104.5	-33.5	-155.5	-221.5	-54.5	-65	-38	-9.5	-61.5	-113.7	-45.7	N/A	N/A	N/A	N/A	N/A	N/A	N/A	N/A	N/A	N/A	N/A	N/A	N/A	N/A
17289		N/A	N/A	71	114.5	71	116.5	191	105.5	104	75.5	122	93	-38.5	-67	-14	-110	-142.5	-23	-59.5	-26	58.5	-34.5	-74.4	-16.9	N/A	N/A	N/A	N/A	N/A	N/A	N/A	N/A	0.0511029	N/A	N/A	0.0511029	N/A	N/A
42588		1.07245	N/A	152.5	164.5	217.5	182.5	273	111.5	131.5	82.5	157	115	23.5	-13	136.5	-40.5	-77	-13	-31	-14.5	94	-17	5.9	3.7	0.0212814	N/A	0.131852	N/A	N/A	N/A	N/A	N/A	0.082114	N/A	0.0765668	0.082114	1.02114	N/A
11208	rno-miR-207	0.965976	0.896016	3511	5114.5	2306.5	7575.5	7178	6597.5	6664.5	3806	5310.5	6208.5	3402.5	4930	2227	7341	6798	6466	6529	3714	5247.5	6077.5	4939.7	5606.8	3.08128	5.42952	2.15117	9.31895	7.67702	6.04723	5.30059	4.53896	4.58397	6.24615	5.53159	5.34338	0.545259	0.149015
46620		0.0810342	0.0102154	270.5	372	156	494	564.5	143	192.5	102	98	139	147.5	195	55	239	224.5	11	-14.5	7.5	36.5	10.5	172.2	10.2	0.133575	0.214758	0.0531273	0.303396	0.253529	0.0102876	N/A	0.0091659	0.0318847	0.0107914	0.191677	0.0155324	0.517858	0.70322
10954		N/A	N/A	74.5	121	76.5	143	233	109.5	105	77.5	74.5	111	-35	-56.5	-8	-99	-97	-25	-53.5	-18	11	-16.5	-59.1	-20.4	N/A	N/A	N/A	N/A	N/A	N/A	N/A	N/A	0.00960908	N/A	N/A	0.00960908	N/A	N/A
11251		0.305472	0.286245	333	219.5	361.5	183.5	331.5	143.5	141	97	189	125.5	221	34	279.5	-44.5	22	9	-91	2.5	126.5	0	102.4	9.4	0.200136	0.0374449	0.269983	N/A	0.0248447	0.00841711	N/A	0.0030553	0.110504	N/A	0.133102	0.040659	0.910905	1.48915
11227	rno-miR-329	7.3344	0.066021	233.5	212.5	210.5	225	289	524	442.5	786.5	755.5	1197.5	105	25.5	129.5	-17	-30	402.5	128	694	692	1072	42.6	597.7	0.0950872	0.0280837	0.125091	N/A	N/A	0.376432	0.103917	0.848152	0.604499	1.10175	0.0827538	0.606949	0.60016	0.642974
46875		N/A	N/A	69.5	96.5	57.5	110	185.5	75	85.5	60	58.5	85.5	-41	-85	-21.5	-124.5	-142	-55.5	-278.5	-35	-5	-37	-82.8	-82.2	N/A	N/A	N/A	N/A	N/A	N/A	N/A	N/A	N/A	N/A	N/A	N/A	N/A	N/A
11018	rno-miR-218a	N/A	N/A	101	150	73.5	176	173	814.5	1151.5	1731	465	2254.5	-12	-24.5	-5	-66	-149.5	689	781	1629	404.5	2127.5	-51.4	1126.2	N/A	N/A	N/A	N/A	N/A	0.644377	0.634057	1.99083	0.353352	2.18654	N/A	1.16183	N/A	0.737555
11077	rno-miR-363	N/A	N/A	58	75.5	57	88	168.5	76	87	64	76.5	82	-47	-102	-21	-145.5	-142	-54	-238.5	-36.5	15.5	-38	-91.5	-70.3	N/A	N/A	N/A	N/A	N/A	N/A	N/A	N/A	0.0135401	N/A	N/A	0.0135401	N/A	N/A
46924		0.368834	0.0470005	228	169	296.5	150.5	195	144	166.5	141.5	160.5	228	123.5	-7.5	211.5	-61	-132	18	28	49	97.5	104	26.9	59.3	0.111841	N/A	0.204298	N/A	N/A	0.0168342	0.0227319	0.0598839	0.0851714	0.106886	0.15807	0.0583015	0.4136	0.668149
11205		0.0788131	N/A	225	345.5	127.5	671	287	91.5	100.5	82	81.5	114	119.5	169.5	49.5	446	-41.5	-34	-39.5	-7.5	20.5	-10	148.6	-14.1	0.108218	0.186674	0.0478145	0.566169	N/A	N/A	N/A	N/A	0.0179078	N/A	0.227219	0.0179078	1.02548	N/A
46454		N/A	N/A	66	99	64.5	106	206	81	84	66.5	78.5	82	-34	-80.5	-12	-121.5	-118	-48	-60	-30	16	-40	-73.2	-32.4	N/A	N/A	N/A	N/A	N/A	N/A	N/A	N/A	0.0139769	N/A	N/A	0.0139769	N/A	N/A
17422		0.394392	0.113399	2442.5	2396	2598	2573	7137	659.5	3922	429	3014.5	491.5	2340	2210	2522.5	2334	6789.5	539	3784.5	334	2953.5	374	3239.2	1597	2.11909	2.43392	2.43661	2.96287	7.66742	0.504092	3.07246	0.408188	2.58004	0.384378	3.52398	1.38983	0.662882	0.952295
17517		0.319307	0.229192	1602	1371	2311	1288	8457.5	325.5	1993	201	3030.5	584	1502.5	1191.5	2235	1054.5	8107	196	1860	105	2969.5	465	2818.1	1119.1	1.36065	1.31222	2.1589	1.33862	9.15528	0.183306	1.51005	0.128323	2.59402	0.477903	3.06514	0.978719	1.11678	1.0835
46453		N/A	N/A	96.5	135.5	69.5	151	196.5	249.5	232	192.5	210.5	246.5	-11.5	-52.5	-13.5	-101.5	-135.5	122	90.5	95.5	148	117	-62.9	114.6	N/A	N/A	N/A	N/A	N/A	0.114099	0.0734727	0.116712	0.129286	0.120247	N/A	0.110763	N/A	0.195213
42444		1.39497	0.277655	258.5	437	205	556.5	389.5	534.5	467.5	328	314.5	342.5	151.5	248	121.5	307	52	399.5	323.5	231.5	253	215.5	176	284.6	0.137197	0.273128	0.117363	0.389718	0.0587239	0.373626	0.262634	0.282921	0.221009	0.22148	0.195226	0.272334	0.687027	0.22995
42686	rno-miR-136*	N/A	N/A	74.5	101.5	67.5	105	279	418	427.5	591	518.5	962.5	-33	-86	-15	-144	-44.5	289.5	290	500	453.5	829.5	-64.5	472.5	N/A	N/A	N/A	N/A	N/A	0.270751	0.235437	0.61106	0.396156	0.852518	N/A	0.473184	N/A	0.545328
42558		N/A	N/A	55	82	51.5	97	136.5	70.5	84.5	53.5	55.5	65.5	-53	-102	-33.5	-151.5	-202	-60	-54	-42	-9	-63	-108.4	-45.6	N/A	N/A	N/A	N/A	N/A	N/A	N/A	N/A	N/A	N/A	N/A	N/A	N/A	N/A
17302		N/A	N/A	81.5	103	69.5	113	198	101.5	98.5	75	75	96.5	-35	-79.5	-13.5	-119	-132	-25	-43	-24	9.5	-32	-75.8	-22.9	N/A	N/A	N/A	N/A	N/A	N/A	N/A	N/A	0.00829876	N/A	N/A	0.00829876	N/A	N/A
42932		1.67566	0.117518	537	463.5	747	520.5	620	582	1228.5	407.5	1345	676.5	429	284	664	281.5	280.5	454	1100.5	309	1281	549.5	387.8	738.8	0.388499	0.312775	0.641391	0.357347	0.31677	0.424597	0.893444	0.377635	1.11902	0.564748	0.403356	0.675889	0.338799	0.472613
17464		0.354668	0.0112381	1668.5	1502.5	3114	1587.5	2972	774	913.5	524	1902	558	1562	1318.5	3032.5	1357	2624.5	645.5	671.5	425	1838.5	431.5	1978.9	802.4	1.41453	1.45209	2.92924	1.72263	2.96386	0.603694	0.545159	0.519401	1.60603	0.443474	2.09647	0.743551	0.374514	0.653028
13485	rno-miR-10a-5p	0.699588	N/A	122.5	149.5	120.5	186	218.5	78.5	101.5	65.5	84.5	86.5	-9	-34	26.5	-57.5	-140.5	-40	-76	-29.5	20.5	-39	-42.9	-32.8	N/A	N/A	0.0255977	N/A	N/A	N/A	N/A	N/A	0.0179078	N/A	0.0255977	0.0179078	N/A	N/A
46791		0.203602	0.0707325	709.5	524.5	925	501.5	2096.5	259.5	264	166.5	494	264.5	587.5	342.5	843.5	259.5	1740.5	130.5	129	72	430.5	124	754.7	177.2	0.532035	0.377203	0.814779	0.329419	1.96556	0.122048	0.104729	0.0879927	0.376065	0.127441	0.803798	0.163655	0.841644	0.731704
46976		6.87923	3.08119e-07	336	260.5	246	249.5	525	1148.5	1153.5	746.5	1070.5	1072.5	227.5	69.5	166.5	13	164	1024	1025.5	652.5	1008.5	943	128.1	930.7	0.206022	0.0765419	0.160831	0.0165027	0.185206	0.957681	0.832555	0.797434	0.880978	0.969168	0.129021	0.887563	0.618992	0.0850034
42679		0.412899	0.331038	486.5	580.5	409	592.5	2897.5	528.5	449	352.5	656.5	482.5	380.5	397.5	329.5	349	2557	399	317	259	594.5	353.5	802.7	384.6	0.344578	0.437775	0.318281	0.443034	2.88763	0.373159	0.257357	0.316529	0.519327	0.363309	0.88626	0.365936	1.26393	0.265715
46750		N/A	N/A	66	87	62	105	158.5	70.5	83.5	59	64	66.5	-43	-93	-20.5	-126.5	-172	-60.5	-93.5	-36	0.5	-62	-91	-50.3	N/A	N/A	N/A	N/A	N/A	N/A	N/A	N/A	0.000436777	N/A	N/A	0.000436777	N/A	N/A
42503		N/A	N/A	70.5	94	63	109.5	196.5	83	101.5	73	69.5	101	-39	-77	-18	-135.5	-138	-46	-154.5	-21	6.5	-21.5	-81.5	-47.3	N/A	N/A	N/A	N/A	N/A	N/A	N/A	N/A	0.0056781	N/A	N/A	0.0056781	N/A	N/A
46624		2.13048	N/A	135.5	197.5	114	226.5	427.5	107.5	167	77.5	165	115.5	14.5	16	33	-6	90.5	-21.5	-177	-17	100.5	-10	29.6	-25	0.0131311	0.0176211	0.0318764	N/A	0.102202	N/A	N/A	N/A	0.0877921	N/A	0.0412077	0.0877921	1.00566	N/A
46917	rno-miR-205	N/A	N/A	83	109.5	68	136	215	104.5	131.5	85.5	100	108.5	-27.5	-67.5	-15	-101.5	-100.5	-23.5	-212	-9.5	37.5	-17.5	-62.4	-45	N/A	N/A	N/A	N/A	N/A	N/A	N/A	N/A	0.0327582	N/A	N/A	0.0327582	N/A	N/A
42769	rno-let-7b*	0.725323	0.650535	94.5	138	102	156	368.5	108	128.5	105.5	120	136.5	-12	-43	20	-76	47.5	-21.5	-181.5	12.5	57.5	13.5	-12.7	-23.9	N/A	N/A	0.019319	N/A	0.053642	N/A	N/A	0.0152765	0.0502293	0.0138746	0.0364805	0.0264601	0.665288	0.778402
11240	rno-miR-409-3p	3.01353	N/A	98.5	129.5	96.5	177.5	305.5	148	153.5	115	146	188	-6.5	-43.5	15.5	-48.5	-86.5	20	-77.5	20	82.5	63.5	-33.9	21.7	N/A	N/A	0.0149722	N/A	N/A	0.0187047	N/A	0.0244424	0.0720681	0.0652621	0.0149722	0.0451193	N/A	0.607946
42964		1.87539	0.296845	139	140.5	127	176.5	289.5	171.5	283	136	207.5	163	34.5	-37	47.5	-53.5	-118.5	39.5	117.5	43	147	47	-25.4	78.8	0.0312429	N/A	0.0458826	N/A	N/A	0.0369418	0.0953927	0.0525512	0.128412	0.0483042	0.0385628	0.0723204	0.268441	0.530954
46803		N/A	N/A	64	90	52.5	115	186	86	76	68.5	51.5	72	-36.5	-84	-25	-119	-238	-46	-66.5	-23	-11	-49.5	-100.5	-39.2	N/A	N/A	N/A	N/A	N/A	N/A	N/A	N/A	N/A	N/A	N/A	N/A	N/A	N/A
146105		N/A	N/A	65	88	72	115	164	60	71.5	58	88	71	-40	-92	-3.5	-110	-176	-65.5	-70	-30.5	27	-45	-84.3	-36.8	N/A	N/A	N/A	N/A	N/A	N/A	N/A	N/A	0.0235859	N/A	N/A	0.0235859	N/A	N/A
146077		9.11354	N/A	98.5	126.5	79	143	223	165.5	185	119	87.5	178.5	-6	-48.5	4.5	-87	-84.5	38.5	51.5	29	26.5	60	-44.3	41.1	N/A	N/A	0.00434678	N/A	N/A	0.0360065	0.0418104	0.0354415	0.0231492	0.061665	0.00434678	0.0396145	N/A	0.355335
27953	spike_control_v2_28	85.1948	N/A	114	180.5	70	224	251.5	238	261.5	323.5	58	415	2.5	-8	-12	-32	-91.5	116	115.5	221.5	-4	290.5	-28.2	147.9	0.00226398	N/A	N/A	N/A	N/A	0.108487	0.093769	0.2707	N/A	0.298561	0.00226398	0.192879	N/A	0.553316
146051		N/A	N/A	54.5	92	51.5	97.5	139	72.5	82	53	64.5	65	-54	-97.5	-31	-143	-211.5	-54	-61.5	-44.5	3	-61	-107.4	-43.6	N/A	N/A	N/A	N/A	N/A	N/A	N/A	N/A	0.00262066	N/A	N/A	0.00262066	N/A	N/A
146038	rno-miR-504	2.39489	N/A	124.5	199	155.5	216	443.5	101.5	128	86	210.5	118	13.5	8.5	72.5	-23.5	107.5	-34	-10.5	-13.5	146	-15.5	35.7	14.5	0.0122255	0.00936123	0.0700314	N/A	0.1214	N/A	N/A	N/A	0.127539	N/A	0.0532546	0.127539	1.00159	N/A
146146		1.10836	0.688488	4194.5	4857.5	3573	7292	10917	8461.5	10558.5	5147.5	9313	6166.5	4087.5	4677.5	3493.5	7044.5	10573.5	8329.5	10416	5050.5	9248	6034	5975.3	7815.6	3.70161	5.15143	3.37455	8.94256	11.9407	7.79004	8.45626	6.17232	8.07862	6.20144	6.62217	7.33974	0.559498	0.14696
42838		3.68899	N/A	103.5	132.5	91.5	151.5	279.5	118	164.5	86	114.5	122	-4.5	-46.5	7.5	-97.5	-53	-15	11.5	-10	50.5	-4.5	-38.8	6.5	N/A	N/A	0.00724463	N/A	N/A	N/A	0.00933631	N/A	0.0441144	N/A	0.00724463	0.0267254	N/A	0.920169
30293	spike_control_v2_49	9.06462	0.0993172	120	176.5	114	191.5	168.5	242	268	329.5	231.5	424	10	-2	32	-50.5	-165.5	113	82	230	169	296.5	-35.2	178.1	0.00905592	N/A	0.0309104	N/A	N/A	0.105682	0.066572	0.281088	0.14763	0.304728	0.0199832	0.18114	0.773324	0.586887
145661	SNORD65	0.736642	0.468832	461.5	417	685	475.5	379.5	431	270	306	522	287.5	357.5	233	604	227	58	303	20	211	458.5	155.5	295.9	229.6	0.323749	0.256608	0.583434	0.288162	0.0654997	0.283376	0.0162371	0.257867	0.400524	0.159815	0.303491	0.223564	0.611688	0.644784
19605	SNORD6	0.178538	0.0622964	3651.5	3475	3309.5	5211	14067	980.5	1181	455	3476.5	720	3540.5	3291.5	3227	4958.5	13740	857.5	1048	357	3412.5	584	5751.5	1251.8	3.20625	3.625	3.11712	6.29451	15.5167	0.801964	0.850822	0.436297	2.981	0.600206	6.35191	1.13406	0.83228	0.922047
146097		0.104337	N/A	207	205.5	379.5	225.5	3464.5	93	124	74.5	182	84.5	98	29	296.5	-24	3124	-30	-50	-18.5	117.5	-48	704.7	-5.8	0.088748	0.0319383	0.286404	N/A	3.52795	N/A	N/A	N/A	0.102642	N/A	0.98376	0.102642	1.72769	N/A
46436		2.85224	4.73223e-05	3568	3494	2794.5	4344	4877	10479	15442	9393	10902	13148.5	3459.5	3315	2713	4109	4539.5	10351	15307.5	9299.5	10837.5	13021.5	3627.2	11763.4	3.1329	3.65088	2.62062	5.21612	5.12648	9.68062	12.4274	11.3651	9.46713	13.3828	3.9494	11.2646	0.297218	0.151105
146039		10.3823	8.62908e-06	160	208	136.5	237	330.5	530.5	546.5	397	388.5	541	51	28.5	54.5	6	-36	404.5	407	303	326	413.5	20.8	370.8	0.0461852	0.0313877	0.0526443	0.00761663	N/A	0.378303	0.330424	0.370302	0.284778	0.424974	0.0344584	0.357756	0.579963	0.147714
145994		0.451182	0.389415	842	892.5	842.5	1177.5	5404	705.5	503.5	322	3223	343	729.5	714.5	750.5	939	5081.5	573.5	376.5	229.5	3159	219	1643	911.5	0.660629	0.786894	0.724946	1.192	5.73857	0.536357	0.305663	0.280477	2.75955	0.225077	1.82061	0.821426	1.20839	1.32689
146050		0.911452	0.468466	1140.5	973	1209	961.5	1560.5	1127.5	1190	783	1438.5	971.5	973	794	1126.5	727.5	1243	1003	1063.5	686.5	1375	848	972.8	995.2	0.881141	0.874449	1.08814	0.923516	1.40373	0.938041	0.863406	0.838986	1.20114	0.871531	1.0342	0.94262	0.216569	0.158173
13430	spike_control_v2_10	N/A	N/A	57.5	81	49.5	101.5	147	83	91	66	59	76	-55.5	-98	-30.5	-113.5	-154.5	-46	-101	-26.5	-5.5	-49.5	-90.4	-45.7	N/A	N/A	N/A	N/A	N/A	N/A	N/A	N/A	N/A	N/A	N/A	N/A	N/A	N/A
42831		8.50576	N/A	101.5	149	100.5	188	246	173	181	203	171.5	380.5	-1.5	-22	16	-48.5	-71.5	32	-22	108.5	110	260	-25.5	97.7	N/A	N/A	0.0154552	N/A	N/A	0.0299275	N/A	0.1326	0.0960908	0.267215	0.0154552	0.131458	N/A	0.760577
146124		2.43074	0.544582	105.5	127.5	92.5	127	206.5	131	154	97.5	98	109.5	1	-55	10.5	-106	-177	4.5	-50.5	4.5	35	-11.5	-65.3	-3.6	0.000905592	N/A	0.0101425	N/A	N/A	0.00420856	N/A	0.00549954	0.0305744	N/A	0.00552403	0.0134275	1.18237	1.10696
146152		N/A	N/A	68	107	62.5	112	191.5	84.5	85.5	66.5	64	91.5	-36.5	-70	-18	-133	-230.5	-44	-51.5	-32.5	2.5	-27.5	-97.6	-30.6	N/A	N/A	N/A	N/A	N/A	N/A	N/A	N/A	0.00218388	N/A	N/A	0.00218388	N/A	N/A
145745		0.695129	0.20946	3975.5	4482.5	3480.5	5234	7451	3513.5	7645.5	1793	5037	2345.5	3871	4308	3402.5	5014	7038	3387.5	7508.5	1699.5	4975.5	2220	4726.7	3958.2	3.50555	4.74449	3.28665	6.36496	7.94805	3.16811	6.0958	2.07699	4.34636	2.2816	5.16994	3.59377	0.382524	0.462072
145679		6.25934	0.0163786	400.5	401.5	1269.5	252	1106	1434.5	2428	2805.5	3325	5935	298	225	1193	20.5	651.5	1304.5	2288	2711.5	3264	5817.5	477.6	3077.1	0.269866	0.247797	1.15238	0.0260235	0.735743	1.22001	1.85752	3.31378	2.85128	5.97893	0.486362	3.0443	0.931762	0.60253
145697		N/A	N/A	45	60	47.5	85	129	59.5	55	52.5	58.5	62.5	-61.5	-117	-28.5	-138.5	-221	-68.5	-80.5	-38.5	-3.5	-61	-113.3	-50.4	N/A	N/A	N/A	N/A	N/A	N/A	N/A	N/A	N/A	N/A	N/A	N/A	N/A	N/A
145701	rno-miR-668	1.98298	0.00558108	1609	2296	1006.5	2120	1116.5	3484.5	4245	1882.5	4119	3358	1501	2112	924	1865.5	771	3348.5	4099.5	1781.5	4053	3233	1434.7	3303.1	1.35929	2.32599	0.892538	2.36814	0.870695	3.13163	3.32819	2.17721	3.54051	3.32271	1.56333	3.10005	0.47446	0.172832
145843	rno-miR-330	N/A	N/A	76.5	99	63.5	90.5	165.5	199.5	219.5	363.5	373.5	597.5	-31	-86.5	-18.5	-151	-177	69.5	75	265.5	309.5	469.5	-92.8	237.8	N/A	N/A	N/A	N/A	N/A	0.0649988	0.060889	0.324473	0.270365	0.482528	N/A	0.240651	N/A	0.747919
145754		5.28601	0.363682	119.5	169.5	128.5	178.5	285	158.5	508	97	318.5	107.5	9.5	-18.5	45	-71.5	-62	33	366	0.5	254	-20	-19.5	126.7	0.00860312	N/A	0.0434678	N/A	N/A	0.0308628	0.297138	0.00061106	0.221883	N/A	0.0260354	0.137624	0.946902	1.05059
145696		N/A	N/A	66.5	90.5	59	90.5	135	74	64	54	57	64	-43.5	-94	-24	-156.5	-199	-56.5	-75.5	-45	-8.5	-68.5	-103.4	-50.8	N/A	N/A	N/A	N/A	N/A	N/A	N/A	N/A	N/A	N/A	N/A	N/A	N/A	N/A
145638	rno-miR-29a*	0.664579	0.416209	1232	756.5	1683.5	404.5	511.5	240	1150	403	631	720	1125	573.5	1600	172	169.5	111.5	1007	305.5	567.5	589	728	516.1	1.01879	0.631608	1.54552	0.218343	0.191417	0.104279	0.817536	0.373358	0.495741	0.605344	0.721136	0.479252	0.793463	0.554445
145741		N/A	N/A	60.5	87.5	57	88	115.5	77	82	58.5	73	70	-47.5	-101	-30	-144	-229	-46.5	-99.5	-40.5	10.5	-62	-110.3	-47.6	N/A	N/A	N/A	N/A	N/A	N/A	N/A	N/A	0.00917231	N/A	N/A	0.00917231	N/A	N/A
146100		N/A	N/A	83	143	81	178.5	268.5	100	109.5	79	90	93.5	-22.5	-37	-2.5	-55	-65.5	-31	-128.5	-19	27	-36.5	-36.5	-37.6	N/A	N/A	N/A	N/A	N/A	N/A	N/A	N/A	0.0235859	N/A	N/A	0.0235859	N/A	N/A
147827		N/A	N/A	59	87.5	54	88	134	73	77	52.5	103.5	60	-49.5	-96.5	-30.5	-150.5	-190.5	-54.5	-175.5	-43.5	41.5	-64	-103.5	-59.2	N/A	N/A	N/A	N/A	N/A	N/A	N/A	N/A	0.0362525	N/A	N/A	0.0362525	N/A	N/A
147820		1.36891	0.0512879	390.5	364.5	346.5	374.5	284.5	456	391	374	402	489	282.5	184.5	263.5	144	-38.5	330.5	262	276.5	337.5	369	167.2	315.1	0.25583	0.203194	0.254528	0.182799	N/A	0.309095	0.212706	0.337916	0.294824	0.379239	0.224088	0.306756	0.164479	0.201075
147845		N/A	N/A	97.5	121.5	84	142	209	156.5	150	122	143.5	151.5	-7.5	-55.5	-2	-101	-123	25.5	18.5	28	81	26.5	-57.8	35.9	N/A	N/A	N/A	N/A	N/A	0.0238485	0.0150193	0.0342194	0.0707578	0.0272354	N/A	0.0342161	N/A	0.630232
145897	rno-miR-92b	2.3964	0.446343	114.5	173.5	121.5	193.5	395.5	146	185.5	134.5	229.5	156	8	-1.5	41.5	-45	-5	15	55	37.5	168.5	31	-0.4	61.4	0.00724474	N/A	0.0400869	N/A	N/A	0.0140285	0.0446519	0.0458295	0.147194	0.0318602	0.0236658	0.0567128	0.981286	0.920045
147195	rno-miR-18a	N/A	N/A	60	83	52	107.5	146	82.5	83.5	67	55.5	68.5	-47.5	-93.5	-30.5	-132.5	-185	-53.5	-62.5	-34.5	-8	-54	-97.8	-42.5	N/A	N/A	N/A	N/A	N/A	N/A	N/A	N/A	N/A	N/A	N/A	N/A	N/A	N/A
147203		0.70606	0.442538	2858.5	3266	2559.5	3567.5	9159	2999	5784.5	1298.5	6464.5	1623.5	2714.5	3091	2479	3339.5	8832	2866.5	5643.5	1203	6401.5	1499	4091.2	3522.7	2.45823	3.40419	2.39459	4.23929	9.97403	2.68085	4.58169	1.47021	5.59205	1.5406	4.49406	3.17308	0.702205	0.582021
148008		4.38976	0.000223798	2824.5	3252.5	2630	3692	8208	24305	22206	17302	13507	21229	2716	3076.5	2550	3471	7892.5	24169.5	22035	17203.5	13442.5	21105	3941.2	19591.1	2.45959	3.38822	2.46317	4.40622	8.91304	22.6042	17.8892	21.0247	11.7427	21.6906	4.32605	18.9903	0.621127	0.232877
147865		N/A	N/A	61	73	56.5	80.5	121.5	67.5	74.5	51.5	65.5	62.5	-44.5	-100	-26	-145	-201	-65.5	-66	-42.5	1.5	-60	-103.3	-46.5	N/A	N/A	N/A	N/A	N/A	N/A	N/A	N/A	0.00131033	N/A	N/A	0.00131033	N/A	N/A
147870		N/A	N/A	53	74	47	83	120.5	61.5	66.5	50.5	51.5	59	-51	-109	-30.5	-139.5	-228	-66.5	-76	-44	-12.5	-67	-111.6	-53.2	N/A	N/A	N/A	N/A	N/A	N/A	N/A	N/A	N/A	N/A	N/A	N/A	N/A	N/A
147919		N/A	N/A	82.5	120	71	137	208	94.5	94	66	59.5	85	-21	-59.5	-6.5	-80.5	-218.5	-38.5	-53	-27	-3	-32.5	-77.2	-30.8	N/A	N/A	N/A	N/A	N/A	N/A	N/A	N/A	N/A	N/A	N/A	N/A	N/A	N/A
147754		0.182805	0.487975	131.5	133	144.5	173.5	907	115	146.5	93	144.5	110	25	-52.5	64	-60.5	474.5	-13	6.5	-3.5	80.5	-15	90.1	11.1	0.0226398	N/A	0.0618208	N/A	0.535855	N/A	0.00527704	N/A	0.070321	N/A	0.206772	0.037799	1.38156	1.21678
147837		0.291423	0.00317534	1666	1616	2350	1165.5	1607	308	1653	265.5	559.5	330.5	1559.5	1432	2273	941.5	1216.5	181	1518	172	494.5	210	1484.5	515.1	1.41227	1.57709	2.1956	1.19518	1.3738	0.169278	1.23239	0.210205	0.431972	0.215827	1.55079	0.451935	0.248376	0.99177
147981		N/A	N/A	78.5	94	64.5	102.5	186	98	81.5	72.5	130.5	97.5	-26.5	-86.5	-14	-122	-209	-26.5	-58	-20	69	-21	-91.6	-11.3	N/A	N/A	N/A	N/A	N/A	N/A	N/A	N/A	0.0602752	N/A	N/A	0.0602752	N/A	N/A
147789		0.560164	0.24102	2734.5	3172.5	3049	3862.5	8430	1623	4960	887	6367.5	802.5	2628.5	2995	2971	3631.5	8097.5	1498.5	4821	794.5	6305.5	680	4064.7	2819.9	2.38035	3.29846	2.86984	4.60997	9.14455	1.40145	3.91394	0.970975	5.50819	0.698869	4.46063	2.49869	0.615691	0.845127
147562		N/A	N/A	69	90	58	108.5	189.5	89.5	91.5	70	56.5	84	-39	-95.5	-28.5	-142.5	-159.5	-36	-52.5	-26.5	-6.5	-40.5	-93	-32.4	N/A	N/A	N/A	N/A	N/A	N/A	N/A	N/A	N/A	N/A	N/A	N/A	N/A	N/A
147846		23.8144	N/A	97.5	158.5	79.5	205	302	92.5	93	73.5	104.5	85	-10.5	-34.5	1.5	-39.5	-56	-37	-51	-25.5	39.5	-45.5	-27.8	-23.9	N/A	N/A	0.00144893	N/A	N/A	N/A	N/A	N/A	0.0345054	N/A	0.00144893	0.0345054	N/A	N/A
147748		N/A	N/A	70	96	56.5	124	166.5	79.5	111	61	71	81.5	-39	-87	-27.5	-116.5	-184	-49	-31	-35.5	7.5	-43.5	-90.8	-30.3	N/A	N/A	N/A	N/A	N/A	N/A	N/A	N/A	0.00655165	N/A	N/A	0.00655165	N/A	N/A
148430		N/A	N/A	96.5	149.5	75.5	169	182.5	146	172.5	151	68	220.5	-13.5	-37.5	-8.5	-80.5	-163.5	17.5	28	47.5	4.5	83.5	-60.7	36.2	N/A	N/A	N/A	N/A	N/A	0.0163666	0.0227319	0.0580507	0.00393099	0.0858171	N/A	0.0373795	N/A	0.902124
148495		0.748596	0.322706	2652.5	2370.5	2830.5	2664.5	1715	1451.5	4682.5	751	2429.5	1287	2543.5	2189.5	2750.5	2422	1372.5	1330	4535	654.5	2367	1155	2255.6	2008.3	2.30337	2.41134	2.65685	3.07458	1.54997	1.24386	3.68175	0.799878	2.0677	1.18705	2.39922	1.79605	0.233282	0.640768
148335		0.562188	0.118664	2867	2542.5	2849.5	3746	5584	1691	4775	786.5	3754.5	1022.5	2757	2364	2764.5	3514.5	5235	1568	4623	685	3691.5	894	3327	2292.3	2.49672	2.60352	2.67037	4.46144	5.91191	1.46645	3.7532	0.837152	3.22472	0.918808	3.62879	2.04007	0.416957	0.665432
148208		N/A	N/A	65	97.5	63	94.5	164.5	87	69	68	67	87	-49	-82	-24	-144.5	-188	-43.5	-89.5	-28	3	-45.5	-97.5	-40.7	N/A	N/A	N/A	N/A	N/A	N/A	N/A	N/A	0.00262066	N/A	N/A	0.00262066	N/A	N/A
148562	rno-miR-128-1*	N/A	N/A	60.5	88.5	52	106.5	141.5	83.5	89.5	62	62	81	-49	-89	-32	-131	-203.5	-42.5	-124	-34.5	-2	-45.5	-100.9	-49.7	N/A	N/A	N/A	N/A	N/A	N/A	N/A	N/A	N/A	N/A	N/A	N/A	N/A	N/A
147715		0.280801	0.0976351	860.5	560.5	1198	320.5	270	306	215	162.5	336.5	282.5	755.5	380.5	1119.5	81	-72.5	177.5	-20	66	273.5	152.5	452.8	129.9	0.684175	0.419053	1.08138	0.102825	N/A	0.166004	N/A	0.0806599	0.238917	0.156732	0.571858	0.160578	0.724928	0.403077
148042		N/A	N/A	68	98	60	126.5	169.5	90.5	97	67.5	66.5	83.5	-40	-80	-21	-100	-163.5	-32.5	-126	-28	3	-43	-80.9	-45.3	N/A	N/A	N/A	N/A	N/A	N/A	N/A	N/A	0.00262066	N/A	N/A	0.00262066	N/A	N/A
148332		N/A	N/A	63.5	83.5	54	93	132	84.5	80	57	61.5	69	-44	-91.5	-25.5	-142	-207	-42	-89.5	-38.5	0	-56	-102	-45.2	N/A	N/A	N/A	N/A	N/A	N/A	N/A	N/A	N/A	N/A	N/A	N/A	N/A	N/A
147334		N/A	N/A	67	93.5	51	116	148.5	78.5	75	59.5	60	78.5	-37.5	-83	-27.5	-131	-192.5	-50.5	-72.5	-38	-3	-46.5	-94.3	-42.1	N/A	N/A	N/A	N/A	N/A	N/A	N/A	N/A	N/A	N/A	N/A	N/A	N/A	N/A
147722		0.754105	0.276859	2639.5	2741.5	2362.5	2777.5	3087	1670.5	5043.5	951	2955	1420.5	2535.5	2563.5	2284	2539	2764	1542.5	4880	857	2891	1295.5	2537.2	2293.2	2.29613	2.82324	2.20623	3.2231	3.1214	1.4426	3.96184	1.04736	2.52544	1.33145	2.73402	2.06174	0.170338	0.582591
147718		N/A	N/A	71.5	96	59.5	105.5	182	92.5	87	68.5	81.5	74	-38	-86	-22.5	-144.5	-161.5	-41.5	-59	-24.5	19.5	-50	-90.5	-31.1	N/A	N/A	N/A	N/A	N/A	N/A	N/A	N/A	0.0170343	N/A	N/A	0.0170343	N/A	N/A
148642		0.366194	0.00428126	3987.5	4174	3566.5	5691	3967.5	1651	3503.5	895.5	2264.5	1202	3880	3999	3487.5	5445	3622.5	1521	3363	803.5	2200.5	1075.5	4086.8	1792.7	3.5137	4.40419	3.36875	6.91209	4.09091	1.42249	2.73026	0.981974	1.92225	1.10534	4.45793	1.63247	0.321928	0.436843
148040		N/A	N/A	66	84	58	91.5	150.5	73	58	57.5	55.5	65	-37	-95.5	-26.5	-145.5	-185	-54	-81	-37.5	-8.5	-61.5	-97.9	-48.5	N/A	N/A	N/A	N/A	N/A	N/A	N/A	N/A	N/A	N/A	N/A	N/A	N/A	N/A
147595		N/A	N/A	311	576.5	200	814	3155.5	76	67	53.5	59	69.5	207.5	400.5	118.5	581.5	2591	-59.5	-70.5	-39	-4.5	-54	779.8	-45.5	0.18791	0.441079	0.114465	0.738178	2.92603	N/A	N/A	N/A	N/A	N/A	0.881533	N/A	1.32583	N/A
147712		0.217322	0.0819325	180.5	206.5	125.5	158	279	131	116	96.5	80.5	131.5	75.5	19.5	40	-71.5	-137.5	-7	-20	0.5	19.5	10	-14.8	0.6	0.0683722	0.0214758	0.038638	N/A	N/A	N/A	N/A	0.00061106	0.0170343	0.0102775	0.0428287	0.00930761	0.554008	0.88685
148170		N/A	N/A	52.5	64	43.5	87	119.5	56.5	58.5	51	47.5	61.5	-52	-119.5	-37	-142	-292.5	-73.5	-77.5	-47.5	-18	-61	-128.6	-55.5	N/A	N/A	N/A	N/A	N/A	N/A	N/A	N/A	N/A	N/A	N/A	N/A	N/A	N/A
148580		N/A	N/A	52.5	74.5	51	94.5	170.5	72	71	67.5	69	92	-52.5	-102.5	-28	-135	-189	-52.5	-68	-28	4.5	-30.5	-101.4	-34.9	N/A	N/A	N/A	N/A	N/A	N/A	N/A	N/A	0.00393099	N/A	N/A	0.00393099	N/A	N/A
148110		N/A	N/A	54.5	68.5	45.5	96	127	64.5	62	52.5	54.5	62	-53.5	-103	-29.5	-119	-232	-61	-65.5	-41.5	-5.5	-58	-107.4	-46.3	N/A	N/A	N/A	N/A	N/A	N/A	N/A	N/A	N/A	N/A	N/A	N/A	N/A	N/A
148538		N/A	N/A	53	75	48.5	87.5	133.5	62.5	61	50.5	57	63	-53.5	-99.5	-31	-138.5	-211	-65	-70.5	-45	-4.5	-59.5	-106.7	-48.9	N/A	N/A	N/A	N/A	N/A	N/A	N/A	N/A	N/A	N/A	N/A	N/A	N/A	N/A
148091		N/A	N/A	49.5	74	51.5	87.5	156	70.5	90.5	60.5	53.5	69.5	-56	-110	-30.5	-171.5	-189	-59.5	-51	-37.5	-8.5	-60	-111.4	-43.3	N/A	N/A	N/A	N/A	N/A	N/A	N/A	N/A	N/A	N/A	N/A	N/A	N/A	N/A
148016	rno-miR-336*	N/A	N/A	61	88	53	99.5	142	73.5	77	63.5	55	78.5	-49	-105.5	-28	-146.5	-202	-53	-65	-35	-8	-50.5	-106.2	-42.3	N/A	N/A	N/A	N/A	N/A	N/A	N/A	N/A	N/A	N/A	N/A	N/A	N/A	N/A
148459	rno-miR-3593-3p	1.542	0.53622	173.5	278	299	233	266	295.5	669.5	163	336.5	158.5	60	88	216.5	-14	-76	165.5	525.5	63	273	28.5	54.9	211.1	0.0543355	0.0969163	0.209128	N/A	N/A	0.154781	0.426629	0.0769936	0.23848	0.0292909	0.120127	0.185235	0.665664	0.845301
148612	rno-miR-3561-5p	N/A	N/A	58.5	80.5	51	89	125	138.5	169	147	198	185.5	-50	-108.5	-30	-154.5	-210	9	32	41.5	133.5	54	-110.6	54	N/A	N/A	N/A	N/A	N/A	0.00841711	0.0259793	0.050718	0.116619	0.0554985	N/A	0.0514464	N/A	0.799345
148511	rno-miR-3595	N/A	N/A	61.5	86.5	58.5	112	135	99	88.5	67	86.5	78	-50	-94	-23.5	-121.5	-224.5	-27.5	-51.5	-28	24.5	-54.5	-102.7	-27.4	N/A	N/A	N/A	N/A	N/A	N/A	N/A	N/A	0.0214021	N/A	N/A	0.0214021	N/A	N/A
148453		N/A	N/A	65	92	60	112.5	172	84.5	77.5	69	72	72.5	-46.5	-89.5	-24	-119.5	-168.5	-42	-65	-27	7.5	-56	-89.6	-36.5	N/A	N/A	N/A	N/A	N/A	N/A	N/A	N/A	0.00655165	N/A	N/A	0.00655165	N/A	N/A
148212		0.563977	0.025557	2759.5	2603	3052.5	3320	4639	2442.5	2044	1228	3314	1580.5	2651	2425	2968.5	3087	4295.5	2309	1912	1130.5	3246	1454	3085.4	2010.3	2.40072	2.6707	2.86742	3.91876	4.85093	2.15946	1.55226	1.38161	2.83555	1.49435	3.34171	1.88465	0.305592	0.324451
148530	rno-miR-466c*	18.5597	N/A	93.5	127.5	110	162.5	264.5	689	642.5	565	548	708.5	-14	-53	28	-74	-83	562.5	473.5	470.5	485	584.5	-39.2	515.2	N/A	N/A	0.0270466	N/A	N/A	0.52607	0.384412	0.575008	0.423673	0.600719	0.0270466	0.501976	N/A	0.187981
148517		N/A	N/A	57	86.5	51.5	96.5	151.5	64	77.5	56	62.5	66	-53.5	-93	-29.5	-144.5	-197.5	-61	-144	-40.5	-0.5	-61	-103.6	-61.4	N/A	N/A	N/A	N/A	N/A	N/A	N/A	N/A	N/A	N/A	N/A	N/A	N/A	N/A
148267		1.32109	0.232424	652.5	641	684.5	805	1524	1180.5	1088	1066.5	1019.5	1212	545.5	469.5	605.5	561.5	1184	1060	848	969	955	1088	673.2	984	0.494	0.51707	0.584883	0.71279	1.3371	0.991349	0.688451	1.18423	0.834243	1.11819	0.729168	0.963294	0.480466	0.211343
148134		17.4087	N/A	95.5	147.5	84	174.5	271.5	86.5	101.5	63	101.5	67	-8.5	-32	2	-66.5	-71.5	-36.5	-83	-32.5	38.5	-58.5	-35.3	-34.4	N/A	N/A	0.0019319	N/A	N/A	N/A	N/A	N/A	0.0336318	N/A	0.0019319	0.0336318	N/A	N/A
148389	rno-miR-3571	0.7208	0.203113	10035.5	10213	4273.5	12344.5	9010.5	9961	9271.5	3805.5	9301	6252	9927.5	10028.5	4191.5	12087.5	8687	9829	9129	3705.5	9235.5	6121	8984.4	7604	8.99026	11.0446	4.04878	15.3443	9.81028	9.19242	7.41141	4.52857	8.0677	6.29085	9.84765	7.09819	0.412516	0.250818
148484		2.86209	0.0151914	723	892.5	1206	552.5	2679	1711	4225.5	3151.5	3032.5	4573	616.5	712	1124.5	310	2354	1584	4077.5	3053.5	2966	4448	1023.4	3225.8	0.558297	0.784141	1.08621	0.393526	2.65839	1.48141	3.31033	3.73174	2.59096	4.57143	1.09611	3.13717	0.831283	0.373113
148576	rno-miR-92a-2*	N/A	N/A	92.5	141.5	69.5	144	233	122	123.5	99.5	80.5	112.5	-10.5	-38.5	-14.5	-91	-120	-17	-19	0.5	17	-11	-54.9	-5.9	N/A	N/A	N/A	N/A	N/A	N/A	N/A	0.00061106	0.0148504	N/A	N/A	0.00773073	N/A	1.30243
148435	rno-miR-672*	1.21888	0.276484	525	700.5	439.5	914.5	802	889	1079.5	646.5	649	758	420.5	526.5	357	680.5	475.5	745	944.5	552.5	582.5	633.5	492	691.6	0.380801	0.579846	0.344844	0.863853	0.536985	0.69675	0.766795	0.675222	0.508845	0.651079	0.541266	0.659738	0.380763	0.143626
148329	rno-miR-3587	N/A	N/A	45.5	62.5	48.5	80	106.5	65	59	47	52.5	57	-56.5	-118	-31.5	-147	-226	-74	-78	-46	-11	-61	-115.8	-54	N/A	N/A	N/A	N/A	N/A	N/A	N/A	N/A	N/A	N/A	N/A	N/A	N/A	N/A
148600	rno-miR-196c*	1.16451	N/A	96.5	131.5	142	133.5	254.5	163.5	121	154.5	168	168.5	-5.5	-47.5	51	-92	-120	27.5	-20	57	103.5	42.5	-42.8	42.1	N/A	N/A	0.0492635	N/A	N/A	0.025719	N/A	0.0696609	0.0904128	0.0436793	0.0492635	0.057368	N/A	0.49632
148028		2.77333	N/A	76	90.5	88.5	101	277.5	87.5	82	67.5	86.5	82.5	-27.5	-88.5	7.5	-139.5	-125	-46	-55.5	-29	23	-42	-74.6	-29.9	N/A	N/A	0.00724463	N/A	N/A	N/A	N/A	N/A	0.0200917	N/A	0.00724463	0.0200917	N/A	N/A
148555	rno-miR-544*	12.0579	N/A	102.5	85	82	86	143.5	91.5	100.5	67.5	83	84	-8.5	-87	1.5	-139.5	-201	-39.5	-36.5	-27.5	20	-37.5	-86.9	-24.2	N/A	N/A	0.00144893	N/A	N/A	N/A	N/A	N/A	0.0174711	N/A	0.00144893	0.0174711	N/A	N/A
148153	rno-miR-489*	N/A	N/A	53.5	66	51.5	78	130.5	63.5	61.5	59.5	61	70.5	-50.5	-112	-32	-151	-209.5	-63	-75.5	-33.5	-2	-46	-111	-44	N/A	N/A	N/A	N/A	N/A	N/A	N/A	N/A	N/A	N/A	N/A	N/A	N/A	N/A
148392	rno-miR-208b-5p	N/A	N/A	50	72.5	49.5	80	118.5	60	55	52	64	59	-54.5	-101	-29.5	-159.5	-204	-65.5	-78.5	-40.5	3.5	-64.5	-109.7	-49.1	N/A	N/A	N/A	N/A	N/A	N/A	N/A	N/A	0.00305744	N/A	N/A	0.00305744	N/A	N/A
148636		3.61938	0.000144572	261	406.5	286.5	436	637	964	1141	918.5	803.5	1280	156	228	208.5	203	324	842	1006	831	742.5	1107	223.9	905.7	0.141272	0.251101	0.201401	0.257696	0.365895	0.787468	0.816724	1.01558	0.648613	1.13772	0.243473	0.881221	0.340322	0.220409
148301	rno-miR-293*	1.08819	0.89327	1223	990.5	2443.5	516.5	1481.5	351.5	3046	209	3873.5	393.5	1115.5	797	2359.5	271	1129	218	2901.5	111	3809	266.5	1134.4	1461.2	1.01019	0.877753	2.27916	0.344018	1.27499	0.203881	2.35559	0.135655	3.32736	0.273895	1.15722	1.25928	0.616155	1.17961
146094		N/A	N/A	56.5	71	49.5	85.5	113.5	74.5	67.5	56	52.5	62	-52.5	-126	-33	-160.5	-231	-54.5	-76.5	-42.5	-10.5	-65	-120.6	-49.8	N/A	N/A	N/A	N/A	N/A	N/A	N/A	N/A	N/A	N/A	N/A	N/A	N/A	N/A
11039		4.36831	0.0255243	1120.5	870	1873	599.5	7204	5521.5	7737	13206	8131.5	16070	1010	683	1790	348	6868	5385.5	7593.5	13105.5	8068	15937	2139.8	10017.9	0.914648	0.752203	1.72905	0.441765	7.75607	5.03671	6.16481	16.0165	7.04783	16.3792	2.31875	10.129	1.32682	0.551605
46592		N/A	N/A	65	89	58	108	161.5	74	71.5	58	57	61.5	-43	-98.5	-25.5	-133.5	-193	-57.5	-66.5	-38.5	-6.5	-63.5	-98.7	-46.5	N/A	N/A	N/A	N/A	N/A	N/A	N/A	N/A	N/A	N/A	N/A	N/A	N/A	N/A
27565	rno-miR-423*	0.354417	0.00611903	677.5	925.5	541.5	921.5	1348.5	367.5	557.5	296.5	287	483.5	565.5	741	461	681	1023.5	235.5	395.5	199.5	221	356.5	694.4	281.6	0.512112	0.816079	0.445303	0.864487	1.15584	0.220248	0.321088	0.243813	0.193055	0.366393	0.758765	0.268919	0.379252	0.269291
146147		0.504434	0.0281715	2684	3196.5	2219.5	4207.5	4171.5	2206	1864	1077.5	3183.5	1523.5	2578.5	3017	2136.5	3956	3846	2079	1623.5	978	3118.5	1398.5	3106.8	1839.5	2.33507	3.32269	2.06375	5.0219	4.34331	1.94435	1.31804	1.19523	2.72418	1.43731	3.41734	1.72382	0.371429	0.364071
168805		0.449385	0.0441151	3589.5	2818.5	3317	4700.5	2061	1672	1421	781	3896.5	977	3490	2645	3236.5	4448.5	1718.5	1549.5	1280.5	681.5	3832.5	851	3107.7	1639	3.16052	2.913	3.1263	5.6471	1.94071	1.44915	1.03958	0.832875	3.34789	0.874615	3.35752	1.50882	0.408902	0.700238
168648		0.206697	N/A	247.5	377.5	251	449	1009.5	114.5	135.5	90.5	138.5	110.5	138	198	170	209	672.5	-12.5	-17.5	-4.5	72.5	-7	277.5	6.2	0.124972	0.218062	0.164212	0.265313	0.759458	N/A	N/A	N/A	0.0633326	N/A	0.306403	0.0633326	0.844603	N/A
46474		0.0805129	0.008739	851	733.5	1020	842	2138	196	235.5	136.5	296	171.5	746.5	551	940.5	586.5	1792.5	66	48	41	231	45.5	923.4	86.3	0.676024	0.606828	0.908476	0.744526	2.02428	0.0617255	0.0389689	0.0501069	0.201791	0.0467626	0.992027	0.079871	0.592521	0.859453
168799		N/A	N/A	91.5	121	85	151.5	242	98.5	102	79	63	95	-14.5	-58	3.5	-76	-100	-31	-60.5	-23	-0.5	-31	-49	-29.2	N/A	N/A	0.00338083	N/A	N/A	N/A	N/A	N/A	N/A	N/A	0.00338083	N/A	N/A	N/A
168591		0.320501	0.230444	607.5	363	1578.5	222.5	237	163.5	607.5	94	592	159	502	173	1498.5	-20	-101	24.5	462	-2	527.5	34.5	410.5	209.3	0.454607	0.190529	1.44748	N/A	N/A	0.0229133	0.375076	N/A	0.460799	0.0354573	0.697537	0.223562	0.950132	1.01635
168675		N/A	N/A	78.5	115	67	129.5	183.5	92.5	90	72.5	62.5	88	-23.5	-69	-18	-106.5	-160.5	-40.5	-57.5	-26.5	-1	-35	-75.5	-32.1	N/A	N/A	N/A	N/A	N/A	N/A	N/A	N/A	N/A	N/A	N/A	N/A	N/A	N/A
168885		N/A	N/A	78	109.5	62	126	198	80.5	79	61.5	57.5	82	-30.5	-69	-23.5	-106	-144	-52	-68	-32.5	-6	-42.5	-74.6	-40.2	N/A	N/A	N/A	N/A	N/A	N/A	N/A	N/A	N/A	N/A	N/A	N/A	N/A	N/A
168673		N/A	N/A	78.5	108	76	109	183	636.5	973	428.5	366	480	-23.5	-70.5	-5.5	-127	-153	505	815	333.5	299.5	354	-75.9	461.4	N/A	N/A	N/A	N/A	N/A	0.472294	0.66166	0.407577	0.261629	0.363823	N/A	0.433397	N/A	0.343456
168814		N/A	N/A	73	98.5	64.5	117.5	173	89.5	85	66.5	67	72	-29.5	-76.5	-18	-104.5	-133.5	-53.5	-54.5	-34	4	-50.5	-72.4	-37.7	N/A	N/A	N/A	N/A	N/A	N/A	N/A	N/A	0.00349421	N/A	N/A	0.00349421	N/A	N/A
168744		N/A	N/A	72	93	66	105.5	148	69.5	76.5	53	74.5	59.5	-34	-87	-16.5	-120.5	-165	-69.5	-68.5	-39	8	-64	-84.6	-46.6	N/A	N/A	N/A	N/A	N/A	N/A	N/A	N/A	0.00698843	N/A	N/A	0.00698843	N/A	N/A
168628		N/A	N/A	59.5	91.5	55.5	111.5	164	91.5	87.5	69	58	82	-46.5	-88	-26.5	-118	-177	-39.5	-66.5	-23	-7	-41	-91.2	-35.4	N/A	N/A	N/A	N/A	N/A	N/A	N/A	N/A	N/A	N/A	N/A	N/A	N/A	N/A
168742		1.56205	N/A	97.5	138	110	154.5	320.5	97	110.5	73	120	86.5	-1	-43	33	-82.5	-27.5	-32	-32.5	-18.5	57	-35	-24.2	-12.2	N/A	N/A	0.0318764	N/A	N/A	N/A	N/A	N/A	0.0497925	N/A	0.0318764	0.0497925	N/A	N/A
168933		0.584446	0.223312	2548.5	4194	2299.5	6232	9526.5	3685.5	6041	2514.5	1904	2999.5	2442	4008.5	2219.5	5997.5	9216	3557.5	5909.5	2425	1841.5	2881	4776.7	3322.9	2.21146	4.41465	2.14393	7.61346	10.4077	3.3271	4.79765	2.96364	1.60865	2.96095	5.35823	3.1316	0.671003	0.36376
168619		0.765592	0.498271	3654.5	7546	2774	11807	11661.5	7834	8449	6400.5	1841.5	8393.5	3550	7363	2694.5	11581	11345	7710.5	8314	6305.5	1782.5	8272.5	7306.7	6477	3.21485	8.10903	2.60275	14.7014	12.812	7.21113	6.74975	7.70608	1.55711	8.50206	8.28799	6.34522	0.660004	0.434065
168568		1.04003	N/A	138.5	226.5	86.5	260	300.5	103.5	100.5	73	102.5	114	35.5	48.5	10	33.5	-20	-22	-32.5	-18.5	41	-2.5	21.5	-6.9	0.0321485	0.0534141	0.0096595	0.0425262	N/A	N/A	N/A	N/A	0.0358157	N/A	0.0344371	0.0358157	0.541894	N/A
168620		N/A	N/A	76.5	126.5	73.5	107.5	168	152	118	116	109	114.5	-31	-68.5	-9.5	-135	-186.5	23	-29.5	17	44.5	-15.5	-86.1	7.9	N/A	N/A	N/A	N/A	N/A	0.0215104	N/A	0.020776	0.0388731	N/A	N/A	0.0270532	N/A	0.378622
168954		0.871507	0.695558	2230	1991	2493.5	1156.5	1966	902	3542.5	645	3655.5	863	2121.5	1800	2408.5	903.5	1620.5	768.5	3390	543.5	3590	732.5	1770.8	1804.9	1.92121	1.98238	2.32649	1.14694	1.83004	0.718728	2.75218	0.664222	3.13606	0.752826	1.84141	1.6048	0.234205	0.766785
168811		0.98258	0.938479	3336.5	3809.5	3266.5	3291.5	2331.5	3529.5	5361	1553.5	5609.5	1854	3228	3626.5	3182	3033.5	1984.5	3402	5213	1452.5	5545	1722	3010.9	3466.9	2.92325	3.99394	3.07365	3.85084	2.24111	3.18167	4.23219	1.77513	4.84385	1.76978	3.21656	3.16053	0.223355	0.442851
168801		0.805851	0.749527	893	485	1461.5	269	199.5	304	1662.5	210.5	978	239.5	785	301	1376.5	34	-157	169.5	1510	108.5	912.5	115.5	467.9	563.2	0.71089	0.331498	1.32963	0.0431609	N/A	0.158522	1.2259	0.1326	0.797117	0.118705	0.603795	0.486569	0.920522	1.03338
168697		2.88455	N/A	153	231	213	257.5	414.5	110	155.5	82	293.5	93.5	41	48	129	-1.5	54	-22	-4.5	-17.5	227.5	-28.5	54.1	31	0.0371293	0.0528634	0.124608	N/A	0.0609825	N/A	N/A	N/A	0.198733	N/A	0.0688957	0.198733	0.557924	N/A
169333		N/A	N/A	69	106	68	106	186.5	103.5	106	86.5	95	96.5	-45.5	-70	-14.5	-140.5	-157.5	-26.5	-72.5	-10.5	29	-28	-85.6	-21.7	N/A	N/A	N/A	N/A	N/A	N/A	N/A	N/A	0.025333	N/A	N/A	0.025333	N/A	N/A
169279		N/A	N/A	56	89.5	51.5	105	149.5	78.5	83.5	62.5	59	68	-53	-85.5	-28.5	-156	-189.5	-53	-76	-35	-5.5	-58.5	-102.5	-45.6	N/A	N/A	N/A	N/A	N/A	N/A	N/A	N/A	N/A	N/A	N/A	N/A	N/A	N/A
169117		N/A	N/A	55	74	52	91	127.5	74.5	73	59	53	71.5	-49	-104.5	-29.5	-164.5	-213	-55.5	-78	-41	-10	-59	-112.1	-48.7	N/A	N/A	N/A	N/A	N/A	N/A	N/A	N/A	N/A	N/A	N/A	N/A	N/A	N/A
169195		N/A	N/A	60.5	94.5	55.5	108	164	77.5	78	62	53.5	71.5	-46	-87	-26	-139.5	-172	-50	-79	-36	-11.5	-55.5	-94.1	-46.4	N/A	N/A	N/A	N/A	N/A	N/A	N/A	N/A	N/A	N/A	N/A	N/A	N/A	N/A
168988		N/A	N/A	53.5	86	51	84	119	63	62.5	53	52.5	53	-54	-93.5	-28.5	-156.5	-218	-61.5	-102	-42.5	-11	-69	-110.1	-57.2	N/A	N/A	N/A	N/A	N/A	N/A	N/A	N/A	N/A	N/A	N/A	N/A	N/A	N/A
169151		0.653883	N/A	117.5	131	120.5	134	219	91	84	61	79.5	76.5	9.5	-53	39.5	-104.5	-116.5	-41	-78	-35.5	17.5	-47.5	-45	-36.9	0.00860312	N/A	0.038155	N/A	N/A	N/A	N/A	N/A	0.0152872	N/A	0.0233791	0.0152872	0.893806	N/A
169147		N/A	N/A	71	90.5	64	106	197	84.5	106	54	89.5	64.5	-35	-94.5	-19.5	-124.5	-144.5	-45.5	-64	-44	24.5	-56.5	-83.6	-37.1	N/A	N/A	N/A	N/A	N/A	N/A	N/A	N/A	0.0214021	N/A	N/A	0.0214021	N/A	N/A
169174		N/A	N/A	63.5	85.5	60.5	84.5	171.5	82	81	60.5	67	69	-42.5	-95.5	-24	-151	-181	-50.5	-70	-34	1	-53	-98.8	-41.3	N/A	N/A	N/A	N/A	N/A	N/A	N/A	N/A	0.000873553	N/A	N/A	0.000873553	N/A	N/A
169241		N/A	N/A	73.5	114	72	110	165.5	86.5	92	60.5	136	64.5	-30.5	-66.5	-10.5	-118	-147.5	-48.5	-72	-35.5	71.5	-64	-74.6	-29.7	N/A	N/A	N/A	N/A	N/A	N/A	N/A	N/A	0.0624591	N/A	N/A	0.0624591	N/A	N/A
169211		0.914973	0.579766	1416.5	1863.5	1520.5	1941.5	1929	2465.5	2073	1293	1342.5	1508.5	1308	1683	1438	1708	1562.5	2326	1812.5	1197.5	1275.5	1386	1539.9	1599.5	1.18451	1.85352	1.38904	2.1682	1.76454	2.17536	1.47148	1.46349	1.11422	1.42446	1.67196	1.5298	0.232691	0.254924
169188		1.9284	0.0107823	4198	6072	4087.5	8958.5	13430	18881	18933	12148.5	15576.5	15347.5	4086	5890.5	4007.5	8722	12973	18737.5	18801	12054.5	15513	15220.5	7135.8	16065.3	3.70025	6.48733	3.87105	11.072	14.6505	17.524	15.2636	14.7321	13.5514	15.6429	7.95623	15.3428	0.601074	0.0946518
169336	rno-miR-17-5p	N/A	N/A	81	134	78.5	128	147	137.5	109	128	97.5	253	-27.5	-46.5	-1	-98.5	-187.5	6.5	-32	32	33	132.5	-72.2	34.4	N/A	N/A	N/A	N/A	N/A	0.00607903	N/A	0.0391079	0.0288273	0.136177	N/A	0.0525477	N/A	1.09301
169354		N/A	N/A	52.5	79	49	78	121.5	73	63.5	57.5	64.5	55	-54	-98	-30	-152.5	-204	-60	-86	-35.5	2.5	-65	-107.7	-48.8	N/A	N/A	N/A	N/A	N/A	N/A	N/A	N/A	0.00218388	N/A	N/A	0.00218388	N/A	N/A
169090		N/A	N/A	66	72	56.5	108	143.5	101	86	80	81.5	99	-35.5	-102.5	-21	-123	-178	-27.5	-53	-8.5	17.5	-23.5	-92	-19	N/A	N/A	N/A	N/A	N/A	N/A	N/A	N/A	0.0152872	N/A	N/A	0.0152872	N/A	N/A
169222		0.605929	0.535918	469	448	558	247.5	157.5	198.5	986.5	94.5	151	126	359	276	482.5	18.5	-152	74	849.5	4.5	89	5	196.8	204.4	0.325108	0.303965	0.466071	0.0234846	N/A	0.0692074	0.689669	0.00549954	0.0777462	0.00513875	0.279657	0.169452	0.662671	1.72801
169176		N/A	N/A	69	102.5	57.5	103.5	168.5	60.5	67.5	59	57.5	62	-42	-80	-23.5	-124.5	-140.5	-59.5	-72	-39.5	-3.5	-59	-82.1	-46.7	N/A	N/A	N/A	N/A	N/A	N/A	N/A	N/A	N/A	N/A	N/A	N/A	N/A	N/A
169353		0.294524	0.354852	291	264	929.5	210.5	230.5	129	433.5	80	148.5	90	182.5	82	850.5	-18.5	-85	4.5	292.5	-12	86.5	-26	202.3	69.1	0.165271	0.0903084	0.821541	N/A	N/A	0.00420856	0.237467	N/A	0.0755623	N/A	0.35904	0.105746	1.12045	1.13028
169193		2.40889	0.0290964	339	325.5	395.5	257	373	549.5	605	421.5	265.5	396.5	230	130.5	314	3	9	417.5	458	320.5	204	272.5	137.3	334.5	0.208286	0.143722	0.303308	0.00380831	0.0101637	0.390461	0.371829	0.39169	0.178205	0.280062	0.133858	0.322449	0.963705	0.287855
169317		N/A	N/A	58	88.5	52	82.5	134	65	74.5	63.5	45	66	-54	-100	-33.5	-163.5	-208	-64.5	-76.5	-37.5	-18	-62.5	-111.8	-51.8	N/A	N/A	N/A	N/A	N/A	N/A	N/A	N/A	N/A	N/A	N/A	N/A	N/A	N/A
169032		N/A	N/A	62.5	104.5	59	122.5	167.5	80	88.5	63	60.5	67.5	-47.5	-78	-22.5	-130.5	-169	-45.5	-65	-35.5	-4.5	-58	-89.5	-41.7	N/A	N/A	N/A	N/A	N/A	N/A	N/A	N/A	N/A	N/A	N/A	N/A	N/A	N/A
168966		11.4913	0.124401	116	142	117.5	131	311.5	225.5	258.5	335.5	325.5	556.5	8.5	-35	32.5	-118	-26	99	100.5	227.5	262	430	-27.6	223.8	0.00769753	N/A	0.0313934	N/A	N/A	0.0925883	0.0815912	0.278032	0.228871	0.441932	0.0195455	0.224603	0.857258	0.660327
168828		0.704728	0.330535	2802.5	2961	2601	3630	7749.5	3338.5	5041	1832	3977.5	2109.5	2695	2783.5	2516.5	3389.5	7413	3209.5	4861.5	1736	3909.5	1985	3759.5	3140.3	2.44057	3.06553	2.43081	4.30276	8.37154	3.00164	3.94682	2.1216	3.41516	2.04008	4.12224	2.90506	0.605188	0.283689
169190		N/A	N/A	76.5	109	55.5	97.5	141	865	940.5	1135	145.5	1475.5	-34	-77	-27.5	-151.5	-188.5	733	758.5	1039	81.5	1347.5	-95.7	791.9	N/A	N/A	N/A	N/A	N/A	0.685527	0.615791	1.26978	0.0711946	1.38489	N/A	0.805438	N/A	0.663057
168830	rno-miR-148b-5p	N/A	N/A	52	74.5	50	81.5	94.5	69.5	76	61.5	70	75	-55.5	-110.5	-33	-158.5	-240.5	-66	-78	-38.5	6	-54	-119.6	-46.1	N/A	N/A	N/A	N/A	N/A	N/A	N/A	N/A	0.00524132	N/A	N/A	0.00524132	N/A	N/A
169175		N/A	N/A	62.5	90	61	75	136	102	67	77.5	66	79.5	-44.5	-88.5	-21	-166.5	-193	-32.5	-94	-21.5	2.5	-45	-102.7	-38.1	N/A	N/A	N/A	N/A	N/A	N/A	N/A	N/A	0.00218388	N/A	N/A	0.00218388	N/A	N/A
168845		N/A	N/A	69.5	103	73.5	113.5	171.5	107	93.5	79	68	98.5	-37	-76	-11	-130	-175	-24.5	-57	-17.5	5.5	-26.5	-85.8	-24	N/A	N/A	N/A	N/A	N/A	N/A	N/A	N/A	0.00480454	N/A	N/A	0.00480454	N/A	N/A
168694		0.903546	0.902852	380	368.5	514.5	392.5	4065.5	1088	2203	720	912.5	805	274.5	186.5	435	159.5	3721.5	960	2054.5	625.5	849.5	679	955.4	1033.7	0.248585	0.205396	0.420188	0.202475	4.20271	0.897826	1.66795	0.764436	0.742083	0.697842	1.05587	0.954028	1.66819	0.425564
168752		N/A	N/A	79	121.5	79.5	129.5	256	69.5	86.5	55	92	56.5	-28	-59	-4	-98	-83.5	-61.5	-58	-44.5	28.5	-67.5	-54.5	-40.6	N/A	N/A	N/A	N/A	N/A	N/A	N/A	N/A	0.0248963	N/A	N/A	0.0248963	N/A	N/A
169412		1.72755	0.165925	358.5	678	193	850.5	606	987	913	774.5	238.5	1066	251	496	102	612.5	266.5	854	774	675	173	940.5	345.6	683.3	0.227304	0.546256	0.0985269	0.777531	0.30096	0.798691	0.628374	0.824931	0.151125	0.966598	0.390115	0.673944	0.694887	0.468881
17608	rno-miR-425	12.9562	0.166828	102	153.5	88.5	204	244	142.5	173	161	146	280	2	-17	10.5	-18.5	-36	21.5	41.5	72.5	85.5	165.5	-11.8	77.3	0.00181118	N/A	0.0101425	N/A	N/A	0.0201076	0.0336919	0.0886037	0.0746888	0.170092	0.00597683	0.0774369	0.985659	0.761735
30787	rno-miR-125b-5p	1.52337	0.375267	4205.5	7302.5	5518	10636	25843.5	14985.5	17503	18088.5	6788.5	33055.5	4106.5	7131	5443	10416	25549.5	14872	17372.5	17995.5	6729	32937.5	10529.2	17981.3	3.71881	7.85352	5.25767	13.2225	28.8532	13.9088	14.1039	21.9927	5.87814	33.8515	11.7811	17.947	0.866161	0.588399
11159		N/A	N/A	66.5	91	59.5	112	143.5	74	71.5	55	81.5	64	-31.5	-75.5	-15	-99.5	-161.5	-41	-63.5	-34	24.5	-55	-76.6	-33.8	N/A	N/A	N/A	N/A	N/A	N/A	N/A	N/A	0.0214021	N/A	N/A	0.0214021	N/A	N/A
11218		N/A	N/A	76.5	103	60	128	176	82	80	67.5	79	76.5	-25.5	-65	-14.5	-89	-116	-37	-48.5	-22.5	19.5	-40.5	-62	-25.8	N/A	N/A	N/A	N/A	N/A	N/A	N/A	N/A	0.0170343	N/A	N/A	0.0170343	N/A	N/A
46572		N/A	N/A	57	78.5	48.5	101	126	64.5	63.5	50.5	53	62	-39.5	-90	-27	-103	-169.5	-54.5	-65	-37.5	-7	-56.5	-85.8	-44.1	N/A	N/A	N/A	N/A	N/A	N/A	N/A	N/A	N/A	N/A	N/A	N/A	N/A	N/A
42613		2.22608	N/A	92.5	153.5	81	188.5	287	87	89	66.5	75	78.5	-3.5	-16.5	6.5	-37.5	-25	-38	-40.5	-26	16	-39.5	-15.2	-25.6	N/A	N/A	0.00627868	N/A	N/A	N/A	N/A	N/A	0.0139769	N/A	0.00627868	0.0139769	N/A	N/A
42511	rno-miR-99a*	N/A	N/A	57	75	50	103.5	143	95.5	106.5	87.5	56	123.5	-45.5	-97	-23.5	-113	-176	-29	-18	0	-2.5	4	-91	-9.1	N/A	N/A	N/A	N/A	N/A	N/A	N/A	N/A	N/A	0.004111	N/A	0.004111	N/A	N/A
11217		0.429818	0.33759	181.5	155	305.5	137.5	591	119	101.5	95	345	120.5	82	-17.5	229.5	-79.5	274.5	-5.5	-33	5	283.5	6.5	97.8	51.3	0.0742585	N/A	0.221686	N/A	0.309994	N/A	N/A	0.0061106	0.247652	0.00668037	0.201979	0.0868144	0.589649	1.60446
46712		2.49686	N/A	104	191.5	120	217.5	240.5	77.5	69.5	63	101	83.5	6.5	13	40	0.5	-59	-46	-58.5	-25.5	42.5	-34.5	0.2	-24.4	0.00588635	0.0143172	0.038638	0.000634719	N/A	N/A	N/A	N/A	0.037126	N/A	0.0148691	0.037126	1.1311	N/A
17541		0.0942882	0.091333	1079	594.5	796.5	273	301	155.5	102	103	166.5	137.5	979	415.5	717.5	50.5	7.5	37.5	-24.5	9	106.5	19.5	434	29.6	0.886575	0.457599	0.693069	0.0641066	0.00846979	0.0350713	N/A	0.0109991	0.0930334	0.0200411	0.421964	0.0397862	0.909912	0.926461
17596		0.192403	0.00735358	1360	1240.5	1353.5	1356	2990	478.5	482	310.5	528.5	367	1265	1070	1279.5	1133	2701	346	355.5	220.5	467.5	251.5	1489.7	328.2	1.14557	1.17841	1.23593	1.43827	3.05025	0.323591	0.288614	0.269478	0.408386	0.258479	1.60969	0.30971	0.505241	0.195191
28250	rno-miR-872	N/A	N/A	55.5	70	51	91	109.5	121.5	192	206.5	89	316	-43	-96	-27	-131	-193.5	7	64	113.5	30.5	199.5	-98.1	82.9	N/A	N/A	N/A	N/A	N/A	0.00654664	0.0519586	0.138711	0.0266434	0.205036	N/A	0.085779	N/A	0.974366
11084		N/A	N/A	66.5	131	61	117	150	76	82	69	68	80	-33.5	-47.5	-14	-108	-153	-42	-45	-31.5	8.5	-35.5	-71.2	-29.1	N/A	N/A	N/A	N/A	N/A	N/A	N/A	N/A	0.0074252	N/A	N/A	0.0074252	N/A	N/A
17358		0.900308	0.741055	252.5	239.5	255	304	581.5	255.5	285.5	202.5	258	291	153	63	181	84.5	302.5	136	162	111.5	198.5	175.5	156.8	156.7	0.138556	0.0693833	0.174837	0.107268	0.341615	0.127192	0.13152	0.136266	0.1734	0.18037	0.166332	0.14975	0.633809	0.167609
17312	rno-miR-592	N/A	N/A	54.5	73.5	49.5	99.5	123.5	107	143	138.5	84	217	-44	-95	-27.5	-112	-169	-12.5	16.5	51.5	24.5	99.5	-89.5	35.9	N/A	N/A	N/A	N/A	N/A	N/A	0.0133956	0.0629392	0.0214021	0.102261	N/A	0.0499995	N/A	0.821095
11171		8.65588	N/A	73.5	88.5	81.5	104	163	91	63.5	83.5	127	103	-27	-77.5	7	-106	-134	-30.5	-58	-5.5	67	-11.5	-67.5	-7.7	N/A	N/A	0.00676165	N/A	N/A	N/A	N/A	N/A	0.0585281	N/A	0.00676165	0.0585281	N/A	N/A
42803		5.34192	2.35562e-05	222.5	211.5	177.5	309	310.5	654.5	615.5	465.5	672.5	697.5	117.5	33	103.5	103	-2	533.5	494.5	379	611.5	580	71	519.7	0.106407	0.0363436	0.0999759	0.130752	N/A	0.498948	0.401461	0.463184	0.534178	0.596095	0.0933697	0.498773	0.431208	0.146857
46301		N/A	N/A	57.5	79.5	55	91.5	134	81.5	77.5	66	68	71	-38.5	-86.5	-22	-115	-167	-34	-44	-21	7.5	-44	-85.8	-27.1	N/A	N/A	N/A	N/A	N/A	N/A	N/A	N/A	0.00655165	N/A	N/A	0.00655165	N/A	N/A
14289	rno-miR-540	0.282618	0.0425001	248.5	137	280	155	278	117.5	122	109	162	137	146	-36	199.5	-59.5	-36	-5.5	-1	25	98	21	42.8	27.5	0.132216	N/A	0.192707	N/A	N/A	N/A	N/A	0.030553	0.0856082	0.0215827	0.162462	0.0459147	0.263283	0.755031
42524		N/A	N/A	362	648	326.5	936	1415	78.5	69.5	61	55.5	66.5	261	476.5	252.5	708	1125	-41	-46.5	-34.5	-4	-45.5	564.6	-34.3	0.23636	0.52478	0.243902	0.898762	1.27047	N/A	N/A	N/A	N/A	N/A	0.634855	N/A	0.703294	N/A
14301	rno-miR-361	0.946085	0.836372	3175.5	3805	3851	4334	4114	3238.5	5858	1796.5	8082.5	2286	3082	3637.5	3773.5	4112.5	3811	3117	5725	1707.5	8023.5	2171	3683.3	4148.8	2.79103	4.00606	3.64501	5.22056	4.30378	2.91513	4.64786	2.08677	7.00895	2.23124	3.99329	3.77799	0.222912	0.548763
46689		N/A	N/A	79	104	66.5	131.5	199.5	81	87.5	61	85	73.5	-23	-66	-12	-88.5	-116	-42	-51	-31	24.5	-42.5	-61.1	-28.4	N/A	N/A	N/A	N/A	N/A	N/A	N/A	N/A	0.0214021	N/A	N/A	0.0214021	N/A	N/A
46647		N/A	N/A	60	69.5	50.5	79	136.5	64.5	62	54.5	57	59	-40.5	-100	-25.5	-140.5	-184	-58.5	-59	-34	-3.5	-55.5	-98.1	-42.1	N/A	N/A	N/A	N/A	N/A	N/A	N/A	N/A	N/A	N/A	N/A	N/A	N/A	N/A
23524		N/A	N/A	67	86	65.5	112	164	88.5	74.5	56	123	73	-31.5	-91	-12	-110	-143.5	-33.5	-58.5	-32.5	60.5	-44.5	-77.6	-21.7	N/A	N/A	N/A	N/A	N/A	N/A	N/A	N/A	0.05285	N/A	N/A	0.05285	N/A	N/A
42611		N/A	N/A	52	76	49.5	85	153.5	63.5	60.5	49.5	50	61.5	-46	-98.5	-31	-130.5	-154.5	-57	-67.5	-38	-9.5	-57	-92.1	-45.8	N/A	N/A	N/A	N/A	N/A	N/A	N/A	N/A	N/A	N/A	N/A	N/A	N/A	N/A
42970		N/A	N/A	63	85.5	64	108	142.5	85	68	69	73	83	-34	-78	-12.5	-107	-177.5	-35	-55	-23	13.5	-31.5	-81.8	-26.2	N/A	N/A	N/A	N/A	N/A	N/A	N/A	N/A	0.011793	N/A	N/A	0.011793	N/A	N/A
27740		2.77625	0.00403467	167	302	147.5	419	468.5	454.5	534	446	391.5	672	71	124.5	70	198.5	158	338.5	407	356	333	553.5	124.4	397.6	0.064297	0.137115	0.0676165	0.251983	0.17843	0.316577	0.330424	0.435075	0.290893	0.568859	0.139888	0.388366	0.565095	0.295752
46228		0.150604	0.111424	192.5	247.5	193.5	454	951	138	147	114.5	141	184.5	93	70	115.5	242	640.5	16	20.5	21	81.5	66	232.2	41	0.0842201	0.0770925	0.111567	0.307204	0.72332	0.0149638	0.016643	0.0256645	0.0711946	0.0678314	0.260681	0.0392595	1.05628	0.711703
11215	rno-miR-292-3p	0.85811	N/A	105	166.5	90.5	184.5	341.5	85.5	81	63.5	77	69.5	2.5	-8	12	-34.5	31	-32.5	-46.5	-25.5	16	-46.5	0.6	-27	0.00226398	N/A	0.0115914	N/A	0.0350085	N/A	N/A	N/A	0.0139769	N/A	0.016288	0.0139769	1.03573	N/A
11246	rno-miR-434	9.82313	0.00717815	651	466	545.5	540	335	1956.5	2883	3346.5	2799.5	6205	552	294	469.5	294.5	32.5	1829.5	2754.5	3255	2739.5	6091.5	328.5	3334	0.499887	0.323789	0.453514	0.37385	0.0367024	1.71101	2.23625	3.978	2.3931	6.26053	0.337548	3.31578	0.537799	0.558185
17904		0.419608	0.234056	1624.5	1210.5	1609	1289.5	5985	913.5	1209.5	544	2572	694.5	1525	1040	1532	1071	5690	784	1084.5	454	2511	570	2171.6	1080.7	1.38103	1.14537	1.47984	1.35957	6.42575	0.733224	0.880455	0.554843	2.19349	0.585817	2.35831	0.989566	0.965536	0.692619
11273	rno-miR-352	9.9917	0.0293462	130.5	245	89.5	405	216	1193.5	1180.5	894.5	141.5	1828	30.5	78.5	13	194	-86.5	1062	1054.5	801.5	82	1709.5	45.9	941.9	0.0276206	0.0864537	0.0125574	0.246271	N/A	0.99322	0.856099	0.979529	0.0716314	1.75694	0.0932257	0.931483	1.14664	0.642459
19583		0.227168	N/A	222.5	125	109.5	148.5	211.5	99.5	84	70	77.5	96	123	-50	28	-73.5	-92.5	-25.5	-36.5	-21	18	-15.5	-13	-16.1	0.111388	N/A	0.0270466	N/A	N/A	N/A	N/A	N/A	0.015724	N/A	0.0692172	0.015724	0.86161	N/A
11141		N/A	N/A	80	95.5	75	126.5	198.5	83	78.5	66	75.5	81	-15.5	-70.5	-0.5	-98.5	-93	-37.5	-48	-20.5	16	-37	-55.6	-25.4	N/A	N/A	N/A	N/A	N/A	N/A	N/A	N/A	0.0139769	N/A	N/A	0.0139769	N/A	N/A
42766		3.50847	N/A	94.5	125	96	133	190	123	102	84.5	202	100	-7	-44.5	19	-77.5	-123	6	-22	-2	141	-14	-46.6	21.8	N/A	N/A	0.0183531	N/A	N/A	0.00561141	N/A	N/A	0.123171	N/A	0.0183531	0.0643912	N/A	1.29097
17896	rno-miR-21*	0.199868	0.048063	2499.5	2079	2528.5	2305	7383.5	577	859.5	286	2366.5	301.5	2398.5	1909.5	2455.5	2095	7083	461.5	737	196	2305	171	3188.3	774.1	2.17206	2.10297	2.37189	2.65947	7.99887	0.431611	0.598336	0.239536	2.01354	0.175745	3.46105	0.691753	0.735586	1.09482
46501		N/A	N/A	67.5	92.5	63.5	83.5	148	81	65.5	66	54.5	81.5	-37	-77.5	-13	-132	-150.5	-40	-59.5	-26	-6	-40	-82	-34.3	N/A	N/A	N/A	N/A	N/A	N/A	N/A	N/A	N/A	N/A	N/A	N/A	N/A	N/A
17272		0.388835	0.204106	551.5	305	754.5	289.5	1163.5	238	166.5	159.5	754.5	169	452.5	137.5	679	51	875.5	115.5	41.5	67.5	694	51	439.1	193.9	0.40978	0.151432	0.65588	0.0647414	0.988707	0.10802	0.0336919	0.0824931	0.606246	0.0524152	0.454108	0.176573	0.832515	1.36979
42479	rno-miR-29b-1*	0.56192	0.23484	138.5	174.5	113	193	285.5	139.5	94.5	93	104	126	39	0	35.5	-39	-8	18	-23.5	6	39.5	-1	5.5	7.8	0.0353181	N/A	0.0342912	N/A	N/A	0.0168342	N/A	0.00733272	0.0345054	N/A	0.0348047	0.0195574	0.020862	0.705076
42965		0.269286	0.099582	1413	2215.5	546.5	2858	509	644.5	634	478	212.5	604.5	1310.5	2041.5	471.5	2640.5	206	524	511	388.5	149	489.5	1334	412.4	1.18678	2.24835	0.455446	3.35195	0.232637	0.490063	0.414857	0.474794	0.130159	0.503083	1.49503	0.402591	0.871155	0.387467
42913	rno-miR-345-3p	N/A	N/A	66	95	71	126.5	193.5	108.5	111	110.5	81	128.5	-32	-72	-8.5	-94	-103.5	-11	-7.5	20.5	21	13	-62	7.2	N/A	N/A	N/A	N/A	N/A	N/A	N/A	0.0250535	0.0183446	0.0133607	N/A	0.0189196	N/A	0.31013
42683		7.63917	0.0213654	107.5	118.5	93.5	123	176	196	173	152	176.5	201.5	2.5	-48	17.5	-94	-118	72	42	62.5	115.5	85	-48	75.4	0.00226398	N/A	0.0169041	N/A	N/A	0.0673369	0.0340978	0.0763825	0.100895	0.0873587	0.00958405	0.0732143	1.08014	0.344251
28450		0.257419	0.200088	667	479	1253.5	558	3442	233	525.5	125	1249	162.5	566.5	301.5	1176	337	3126	98.5	392.5	30	1188.5	42	1101.4	350.3	0.513018	0.332048	1.13596	0.427801	3.53021	0.0921206	0.318652	0.0366636	1.03822	0.0431655	1.18781	0.305764	1.1338	1.39109
46514		0.356182	0.0318152	5075	7767.5	5204.5	11458.5	8652.5	2495.5	4229.5	1085	7933.5	1235.5	4977.5	7589	5129.5	11235.5	8333.5	2374	4096	993.5	7870.5	1113.5	7453	3289.5	4.50758	8.35793	4.95484	14.2628	9.41107	2.22025	3.32535	1.21418	6.8753	1.1444	8.29884	2.95589	0.475799	0.799767
42865	rno-miR-181a	3.72349	0.0719457	346.5	744	254.5	1031.5	1373	1583	2757	2919	266.5	4941	245	569.5	176	810.5	1065	1465.5	2629	2829.5	206	4827	573.2	2391.4	0.22187	0.627203	0.170007	1.02888	1.20271	1.37059	2.13436	3.45799	0.179952	4.96095	0.650134	2.42077	0.714553	0.765462
42894		13.7357	0.00946639	125.5	135	92.5	183	228	390.5	364	350.5	327.5	520.5	28.5	-34.5	15.5	-39	-96.5	265.5	239	256	268	400	-25.2	285.7	0.0258094	N/A	0.0149722	N/A	N/A	0.248305	0.194033	0.312863	0.234112	0.4111	0.0203908	0.280083	0.375808	0.302786
42667		N/A	N/A	79	112	75.5	105	216.5	74.5	65.5	59.5	77.5	68	-22	-67	-0.5	-121	-108.5	-45.5	-62	-33	18	-46.5	-63.8	-33.8	N/A	N/A	N/A	N/A	N/A	N/A	N/A	N/A	0.015724	N/A	N/A	0.015724	N/A	N/A
10138	rno-miR-130a	2.30717	0.182763	475	1083.5	537	1355	484.5	587.5	1665	1913.5	669	3480	376.5	907	460	1131	176	461	1538	1824	609	3353.5	610.1	1557.1	0.340955	0.998899	0.444337	1.43573	0.198758	0.431143	1.24863	2.22915	0.531994	3.44656	0.683737	1.57749	0.758148	0.803937
30681	rno-miR-376c	1.86968	0.388657	188.5	210	178	284	281	163	189.5	173	217.5	479.5	87.5	36	104.5	60	-31	36	62	81.5	157	361	51.4	139.5	0.0792393	0.0396476	0.100942	0.0761663	N/A	0.0336685	0.0503349	0.0996028	0.137148	0.371017	0.0739987	0.138354	0.343481	0.985358
30831		3.34733	0.0169774	118.5	190	95.5	224.5	278	160.5	157.5	115.5	133	181.5	17	14	20	2	-20.5	41	26.5	28	74	60	6.5	45.9	0.0153951	0.0154185	0.019319	0.00253888	N/A	0.0383446	0.0215141	0.0342194	0.0646429	0.061665	0.0131679	0.0440772	0.556055	0.420088
46381		N/A	N/A	70	96	63	108	171	110	77	73	88.5	95.5	-30.5	-77	-12.5	-122.5	-137	-16	-60	-20.5	28.5	-23	-75.9	-18.2	N/A	N/A	N/A	N/A	N/A	N/A	N/A	N/A	0.0248963	N/A	N/A	0.0248963	N/A	N/A
42523	rno-miR-26b*	N/A	N/A	62.5	80.5	55.5	111	157	88.5	70	57.5	62.5	71.5	-36	-89	-18	-114.5	-152	-39.5	-62	-34	2	-42.5	-81.9	-35.2	N/A	N/A	N/A	N/A	N/A	N/A	N/A	N/A	0.00174711	N/A	N/A	0.00174711	N/A	N/A
42892		N/A	N/A	59.5	77	54.5	116	132	70	71.5	69.5	61.5	70.5	-40.5	-89.5	-23	-109.5	-171.5	-48.5	-57.5	-24.5	0.5	-44.5	-86.8	-34.9	N/A	N/A	N/A	N/A	N/A	N/A	N/A	N/A	0.000436777	N/A	N/A	0.000436777	N/A	N/A
42824		0.799438	0.610492	422.5	260	352.5	314.5	353	248	127.5	148	313.5	224.5	316.5	87	276	86.5	47	128	-6.5	57.5	254	104.5	162.6	107.5	0.28662	0.095815	0.266602	0.109806	0.0530774	0.11971	N/A	0.0702719	0.221883	0.1074	0.162384	0.129816	0.656363	0.499747
17606		N/A	N/A	64	69.5	72.5	98	145	74.5	64.5	52.5	62	62.5	-33	-102	-6	-127	-160.5	-41.5	-63.5	-31.5	3	-63.5	-85.7	-39.4	N/A	N/A	N/A	N/A	N/A	N/A	N/A	N/A	0.00262066	N/A	N/A	0.00262066	N/A	N/A
42927		0.190621	0.0359636	249	169.5	168	207	534.5	143	123.5	97	138.5	143.5	146	-9	89.5	-13.5	227	17.5	-4.5	11.5	77.5	22	88	24.8	0.132216	N/A	0.0864525	N/A	0.256352	0.0163666	N/A	0.0140544	0.0677004	0.0226105	0.15834	0.030183	0.555202	0.837271
42861		11.0815	1.64247e-06	182	171	195	234.5	319.5	711.5	669	477	729	739.5	77.5	3	119	15.5	29.5	588	544	390	666	608.5	48.9	559.3	0.0701834	0.00330396	0.114948	0.0196763	0.0333145	0.549918	0.441648	0.476627	0.581786	0.625385	0.0482852	0.535073	0.925576	0.140799
46925		N/A	N/A	53.5	65.5	50	101	115.5	60.5	52.5	52	47	70.5	-45.5	-103	-29	-125	-183.5	-65.5	-71	-38.5	-13	-53	-97.2	-48.2	N/A	N/A	N/A	N/A	N/A	N/A	N/A	N/A	N/A	N/A	N/A	N/A	N/A	N/A
46832		N/A	N/A	59.5	87.5	53	110.5	157.5	63.5	75	57.5	58.5	65.5	-36	-75.5	-21.5	-128	-136	-53	-51.5	-31.5	-3.5	-60.5	-79.4	-40	N/A	N/A	N/A	N/A	N/A	N/A	N/A	N/A	N/A	N/A	N/A	N/A	N/A	N/A
42614		0.0563369	8.47345e-06	972	583	791.5	667	882	146	141	118	132.5	166	870	417	716	421	596	24	12.5	32	72	41.5	604	36.4	0.787865	0.459251	0.69162	0.534434	0.673066	0.0224456	0.0101482	0.0391079	0.0628958	0.0426516	0.629247	0.0354498	0.20851	0.56906
146064		3.15959	N/A	97.5	144	98	162.5	295.5	75	98	64.5	104.5	81	5	-22	20.5	-54.5	-1	-44.5	-24.5	-23.5	44	-34.5	-10.4	-16.6	0.00452796	N/A	0.019802	N/A	N/A	N/A	N/A	N/A	0.0384363	N/A	0.012165	0.0384363	0.887825	N/A
146091		5.89384	N/A	90	142	99.5	164	305.5	80	78	62	153	78.5	-10	-25.5	14.5	-55	-2	-38.5	-34	-28	94.5	-36.5	-15.6	-8.5	N/A	N/A	0.0140063	N/A	N/A	N/A	N/A	N/A	0.0825508	N/A	0.0140063	0.0825508	N/A	N/A
42780		0.600391	N/A	111	141.5	148.5	170	439	103	85.5	64.5	109.5	80	6	-32.5	72.5	-43.5	124.5	-27.5	-44.5	-22	49.5	-37	25.4	-16.3	0.00543355	N/A	0.0700314	N/A	0.140599	N/A	N/A	N/A	0.0432409	N/A	0.0720212	0.0432409	0.938675	N/A
46205	SNORD48	0.115167	0.00307438	492.5	984	733	1314.5	1408	183	201	178	199	291	393.5	812	655	1098	1084	59	72.5	87	140	171	808.5	105.9	0.35635	0.894273	0.632697	1.39384	1.22417	0.0551789	0.0588593	0.106324	0.122297	0.175745	0.900266	0.103681	0.469955	0.48003
29138	spike_control_v2_42	1.48852	0.388816	332.5	715	539.5	869.5	882	405	682	821.5	772.5	1901.5	235.5	545.5	462.5	638	573.5	285	542	734.5	712	1771	491	808.9	0.213267	0.600771	0.446752	0.809902	0.647657	0.266542	0.440024	0.897647	0.62197	1.82014	0.54367	0.809265	0.414887	0.755605
146192		0.658501	0.187461	1875	1812	1905.5	2569	709	1624.5	1278.5	932	1453	1203.5	1775	1645.5	1829.5	2343	401.5	1498.5	1147	841.5	1391.5	1066.5	1598.9	1189	1.60743	1.81222	1.76721	2.97429	0.453416	1.40145	0.931195	1.02841	1.21555	1.09609	1.72291	1.13454	0.519206	0.160052
42802		9.83038	0.014543	115.5	162	126	202.5	344.5	288.5	338.5	398	427.5	568	13.5	-15	50.5	-27	26	167	212	304.5	366	448	9.6	299.5	0.0122255	N/A	0.0487805	N/A	0.0293619	0.156184	0.172113	0.372136	0.31972	0.460432	0.0301226	0.296117	0.607163	0.441262
145872		N/A	N/A	59.5	77	51.5	114.5	143.5	77.5	68	56	53.5	67.5	-41	-95.5	-25	-104.5	-169.5	-43	-58	-36	-5.5	-51.5	-87.1	-38.8	N/A	N/A	N/A	N/A	N/A	N/A	N/A	N/A	N/A	N/A	N/A	N/A	N/A	N/A
146036	rno-miR-293	N/A	N/A	51.5	72	50.5	92.5	120	71.5	66.5	49	73.5	60	-51.5	-99	-27	-136	-174.5	-50.5	-59.5	-43.5	13	-59	-97.6	-39.9	N/A	N/A	N/A	N/A	N/A	N/A	N/A	N/A	0.0113562	N/A	N/A	0.0113562	N/A	N/A
146017		0.0575202	0.0160562	2248.5	1608	2245	749.5	346	148.5	148.5	94	399	150	2151	1432.5	2169	537	52	23	22	3	339	26	1268.3	82.6	1.94793	1.57764	2.09515	0.681688	0.0587239	0.0215104	0.0178608	0.00366636	0.296135	0.0267215	1.27223	0.0731787	0.686183	1.70718
28488	spike_control_v2_34	3.77045	0.0987597	109	197.5	61.5	259	164.5	171.5	201	179	48.5	282.5	4.5	24.5	-17.5	35.5	-142	49.5	71.5	89	-11.5	165	-19	72.7	0.00407516	0.0269824	N/A	0.0450651	N/A	0.0462941	0.0580475	0.108769	N/A	0.169579	0.0253742	0.0956722	0.809571	0.587799
145934		1.15981	0.794467	117	198.5	133.5	201.5	294	155	124.5	111	147	158	15.5	23	55	-26.5	-15	28.5	4	23	86.5	44	10.4	37.2	0.0140367	0.0253304	0.0531273	N/A	N/A	0.0266542	0.00324741	0.0281088	0.0755623	0.045221	0.0308314	0.0357587	0.6525	0.749376
146020		N/A	N/A	58	79.5	63.5	98.5	151.5	73.5	71.5	57.5	167.5	65.5	-40.5	-85	-14	-129	-171	-52	-54	-32	108	-52.5	-87.9	-16.5	N/A	N/A	N/A	N/A	N/A	N/A	N/A	N/A	0.0943437	N/A	N/A	0.0943437	N/A	N/A
28098	spike_control_v2_31	1.58844	0.325665	224	392.5	246.5	587.5	567.5	263	460	535	347	954.5	123.5	215.5	169.5	382	267.5	141	335	451	287.5	835.5	231.6	410	0.111841	0.237335	0.163729	0.484925	0.302089	0.131868	0.271971	0.551176	0.251147	0.858684	0.259984	0.412969	0.557714	0.70893
14258	hsa_negative_control_1	1.83553	0.517742	125	189	116.5	216.5	335	137	120.5	99.5	206.5	101.5	23.5	10.5	34.5	-2.5	40.5	16.5	-9	8	147.5	-17	21.3	29.2	0.0212814	0.0115639	0.0333253	N/A	0.0457369	0.0154314	N/A	0.00977696	0.128849	N/A	0.0279769	0.0513525	0.529459	1.30809
145660		0.820498	0.717008	2748.5	2073.5	2558.5	2089	11175.5	2507.5	4473	3518	3120	5033.5	2641	1906.5	2481	1861	10872.5	2379	4345	3428.5	3057.5	4914.5	3952.4	3624.9	2.39167	2.09967	2.39652	2.36242	12.2784	2.22492	3.5275	4.19004	2.67089	5.05087	4.30573	3.53285	1.03549	0.322424
145990		4.02523	N/A	95.5	114	104	140	257	98	75.5	64	172	72.5	-1.5	-59.5	25.5	-82.5	-36	-27	-51	-25.5	113.5	-39.5	-30.8	-5.9	N/A	N/A	0.0246317	N/A	N/A	N/A	N/A	N/A	0.0991483	N/A	0.0246317	0.0991483	N/A	N/A
146003	rno-miR-711	1.18075	N/A	104	128	113	158	242.5	93.5	71	69	86.5	80	6	-36	36.5	-80	-37	-25.5	-54.5	-19	27.5	-34	-22.1	-21.1	0.00543355	N/A	0.0352572	N/A	N/A	N/A	N/A	N/A	0.0240227	N/A	0.0203454	0.0240227	1.03653	N/A
145717		N/A	N/A	69	102	65.5	113.5	174.5	110	97.5	94.5	139.5	124	-32.5	-68	-10.5	-102.5	-104	-6	-24.5	3.5	82.5	5.5	-63.5	12.2	N/A	N/A	N/A	N/A	N/A	N/A	N/A	0.00427742	0.0720681	0.00565262	N/A	0.0273327	N/A	1.41765
145944		0.477885	0.230168	663	1147.5	246	1742	277	579.5	596.5	583	105	854.5	566	980	170.5	1530	-27	455.5	471.5	492.5	45	739	643.9	440.7	0.512565	1.0793	0.164695	1.94224	N/A	0.426	0.382789	0.601894	0.0393099	0.759507	0.924699	0.4419	0.839244	0.611729
145984		0.159543	0.0177959	4684.5	2896	3576.5	1298.5	628	627.5	404	431	356	691.5	4585	2730	3498	1080	329	499.5	282	342.5	295	571	2444.4	398	4.15214	3.00661	3.37889	1.37099	0.371542	0.46715	0.228943	0.418576	0.257698	0.586845	2.45604	0.391842	0.629257	0.380552
145760		25.7272	0.0103111	158	297	257.5	478	907.5	2975	4976.5	6345.5	7205	13800	54	124.5	180	253.5	585	2845	4840	6256	7144	13678.5	239.4	6952.7	0.048902	0.137115	0.173871	0.321803	0.660644	2.66074	3.92937	7.64559	6.24066	14.0581	0.268467	6.90689	0.895241	0.643529
146009		N/A	N/A	65.5	92.5	56	141.5	165	409.5	340.5	322.5	93.5	507.5	-38.5	-76.5	-22.5	-66.5	-146.5	279	208	235	34.5	382	-70.1	227.7	N/A	N/A	N/A	N/A	N/A	0.260931	0.168865	0.287198	0.0301376	0.3926	N/A	0.227946	N/A	0.598019
145785		N/A	N/A	49.5	63.5	49.5	85.5	109.5	68	61.5	47	57.5	62.5	-53.5	-103.5	-28.5	-122.5	-207.5	-59	-73.5	-43.5	-2	-58	-103.1	-47.2	N/A	N/A	N/A	N/A	N/A	N/A	N/A	N/A	N/A	N/A	N/A	N/A	N/A	N/A
145641	rno-miR-369-5p	8.33392	N/A	87	87.5	114	144	154.5	227	330	353	335	735.5	-16	-85	35.5	-74	-160.5	98	200.5	262.5	272.5	599	-60	286.5	N/A	N/A	0.0342912	N/A	N/A	0.091653	0.162777	0.320807	0.238043	0.615622	0.0342912	0.28578	N/A	0.71094
145842		0.877783	N/A	121.5	126.5	125	127.5	222	97	84.5	65	93	88	17.5	-55	48.5	-84	-97.5	-31	-53	-23	31.5	-34.5	-34.1	-22	0.0158479	N/A	0.0468486	N/A	N/A	N/A	N/A	N/A	0.0275169	N/A	0.0313482	0.0275169	0.699268	N/A
146086	rno-miR-30a	5.0724	0.0585711	225	523.5	177.5	710	345.5	907	1368.5	1439	237.5	2810.5	121	349.5	102.5	483	32	781.5	1237	1349	178.5	2689.5	217.6	1247.1	0.109577	0.384912	0.0990099	0.613139	0.0361378	0.730886	1.00426	1.64864	0.155929	2.76413	0.248555	1.26077	0.982025	0.790961
145905		3.19536	N/A	71	103	84	138	210	86.5	75.5	57.5	87.5	78.5	-30.5	-68.5	7.5	-81.5	-94.5	-35.5	-55	-30	26.5	-38.5	-53.5	-26.5	N/A	N/A	0.00724463	N/A	N/A	N/A	N/A	N/A	0.0231492	N/A	0.00724463	0.0231492	N/A	N/A
147854		N/A	N/A	50	56	44.5	78	92	55.5	48	45.5	46.5	49.5	-53	-119.5	-26.5	-140	-207	-63.5	-79.5	-46	-14	-68	-109.2	-54.2	N/A	N/A	N/A	N/A	N/A	N/A	N/A	N/A	N/A	N/A	N/A	N/A	N/A	N/A
147835		N/A	N/A	51	61.5	48.5	89.5	138	55.5	59	49.5	46	52.5	-52	-107.5	-27.5	-143	-166	-59.5	-65	-45	-13.5	-62.5	-99.2	-49.1	N/A	N/A	N/A	N/A	N/A	N/A	N/A	N/A	N/A	N/A	N/A	N/A	N/A	N/A
147510		N/A	N/A	68	95.5	65.5	114	171	83	81.5	62.5	69	81.5	-38	-80	-11	-116.5	-147.5	-39	-52	-31	9	-36.5	-78.6	-29.9	N/A	N/A	N/A	N/A	N/A	N/A	N/A	N/A	0.00786198	N/A	N/A	0.00786198	N/A	N/A
147796		N/A	N/A	81.5	107.5	74.5	124	175.5	77.5	76	59	61.5	95	-25	-65.5	-3.5	-105.5	-129.5	-44.5	-47	-29	2	-23.5	-65.8	-28.4	N/A	N/A	N/A	N/A	N/A	N/A	N/A	N/A	0.00174711	N/A	N/A	0.00174711	N/A	N/A
147776		0.813404	0.623396	314	253	347	357	571.5	268	170.5	177	514.5	243	212	83	271	118	245.5	136.5	42	85.5	454	124.5	185.9	168.5	0.191986	0.0914097	0.261773	0.149794	0.277244	0.12766	0.0340978	0.104491	0.396593	0.127955	0.194441	0.158159	0.398411	0.877043
147840		0.190427	N/A	288.5	304.5	477	363	2151	107	106	76.5	190	94	186.5	125	398	126.5	1835.5	-17.5	-23	-12.5	127.5	-24	534.3	10.1	0.168893	0.137665	0.384448	0.160584	2.07284	N/A	N/A	N/A	0.111378	N/A	0.584886	0.111378	1.43232	N/A
147901		0.282608	N/A	92	125	90.5	132.5	285.5	60.5	69.5	54	67.5	69	-9.5	-50	16	-95	-20	-62.5	-54.5	-33.5	5	-46	-31.7	-38.3	N/A	N/A	0.0154552	N/A	N/A	N/A	N/A	N/A	0.00436777	N/A	0.0154552	0.00436777	N/A	N/A
147941		N/A	N/A	72	86	64	113.5	155	105	79	73	72.5	85.5	-30.5	-95	-15.5	-105.5	-154.5	-20.5	-43.5	-19.5	12	-26.5	-80.2	-19.6	N/A	N/A	N/A	N/A	N/A	N/A	N/A	N/A	0.0104826	N/A	N/A	0.0104826	N/A	N/A
147767		0.180743	0.0936483	1684	1887	1535.5	2332.5	7968	753	690	448	1221.5	506	1582	1710.5	1457.5	2123	7665	633	567	360	1162.5	387	2907.6	621.9	1.43265	1.88381	1.40787	2.69502	8.65613	0.592004	0.460321	0.439963	1.01551	0.397739	3.21509	0.581106	0.959812	0.436157
147832		2.3605	0.427872	106	103	116.5	139	219	163	112.5	114	174	139.5	1	-75	39.5	-84.5	-94	37	-11.5	22	116	21	-42.6	36.9	0.000905592	N/A	0.038155	N/A	N/A	0.0346037	N/A	0.0268866	0.101332	0.0215827	0.0195303	0.0461013	1.34864	0.807063
147851		0.777344	0.437942	270	227.5	211.5	265	290	232	164.5	142.5	168	214.5	171.5	54	136	44.5	-8.5	113	38.5	49.5	109.5	95.5	79.5	81.2	0.155309	0.0594714	0.131369	0.05649	N/A	0.105682	0.0312563	0.060495	0.0956541	0.0981501	0.10066	0.0782474	0.499268	0.402876
147706		0.151107	0.0140096	1985.5	849	2075	700	762.5	361.5	239	215.5	339	231	1884	673.5	2000	478.5	460.5	238	111	127.5	281	115	1099.3	174.5	1.70614	0.74174	1.9319	0.607426	0.520045	0.222586	0.0901157	0.15582	0.245468	0.118191	1.10145	0.166436	0.603387	0.39927
147821		0.00410655	N/A	200.5	97.5	201.5	123	208	77	72	58.5	62	78.5	100.5	-68	126	-107	-83.5	-42.5	-53	-32	0.5	-36	-6.4	-32.6	0.091012	N/A	0.12171	N/A	N/A	N/A	N/A	N/A	0.000436777	N/A	0.106361	0.000436777	0.204084	N/A
147654		0.113043	N/A	97	155.5	84.5	177.5	270.5	98	89	73	61	91.5	-3.5	-6.5	8	-52.5	-18.5	-24.5	-27	-16	1	-20.5	-14.6	-17.4	N/A	N/A	0.0077276	N/A	N/A	N/A	N/A	N/A	0.000873553	N/A	0.0077276	0.000873553	N/A	N/A
147623		N/A	N/A	67	100.5	68.5	123.5	200	66.5	71.5	56	69.5	68	-38	-75.5	-8.5	-103.5	-108	-52.5	-58.5	-32	10.5	-51.5	-66.7	-36.8	N/A	N/A	N/A	N/A	N/A	N/A	N/A	N/A	0.00917231	N/A	N/A	0.00917231	N/A	N/A
147836		0.39392	0.201497	2768.5	2987	2877	3293.5	11251.5	920.5	3821	307	6224.5	365	2667	2810	2801.5	3076	10946.5	800.5	3682	218.5	6165	247	4460.2	2222.6	2.41521	3.09471	2.70611	3.90479	12.3619	0.748656	2.98924	0.267033	5.38546	0.253854	4.89655	1.92885	0.859915	1.16022
148683		N/A	N/A	57.5	80	48	107	133	67.5	69	53.5	51	62	-44	-90	-26.5	-118.5	-195	-56.5	-67.5	-36.5	-10	-59	-94.8	-45.9	N/A	N/A	N/A	N/A	N/A	N/A	N/A	N/A	N/A	N/A	N/A	N/A	N/A	N/A
148467		N/A	N/A	59	85.5	57.5	93.5	140	60.5	63	54.5	55.5	64.5	-41	-89.5	-21.5	-111	-165.5	-66.5	-75	-36.5	-6.5	-59	-85.7	-48.7	N/A	N/A	N/A	N/A	N/A	N/A	N/A	N/A	N/A	N/A	N/A	N/A	N/A	N/A
14261	spike_control_v1_a	N/A	N/A	72	89	65.5	108	176.5	84.5	76	59	75	75.5	-32.5	-85.5	-12.5	-115	-126	-35	-61.5	-33	14	-43	-74.3	-31.7	N/A	N/A	N/A	N/A	N/A	N/A	N/A	N/A	0.0122297	N/A	N/A	0.0122297	N/A	N/A
147986		N/A	N/A	91.5	132.5	76.5	137	243.5	107.5	90	79.5	86.5	98	-9	-40	-2.5	-81.5	-71	-12	-40.5	-11	26.5	-18	-40.8	-11	N/A	N/A	N/A	N/A	N/A	N/A	N/A	N/A	0.0231492	N/A	N/A	0.0231492	N/A	N/A
148319		N/A	N/A	91	122.5	70.5	181.5	161.5	147	121	153	99	267.5	-12	-45	-5.5	-40	-145	27	-5	59	40	149	-49.5	54	N/A	N/A	N/A	N/A	N/A	0.0252513	N/A	0.0721051	0.0349421	0.153135	N/A	0.0713583	N/A	0.814727
148387		N/A	N/A	60	73	55	91.5	125.5	76	59	54	73.5	70	-40	-93	-21	-128	-177	-44	-70.5	-36	12.5	-46.5	-91.8	-36.9	N/A	N/A	N/A	N/A	N/A	N/A	N/A	N/A	0.0109194	N/A	N/A	0.0109194	N/A	N/A
148658	rno-miR-153*	N/A	N/A	85	98	77	99	137	187.5	190.5	211.5	266	372.5	-16.5	-72	0	-124.5	-170	70.5	63.5	119.5	206	261.5	-76.6	144.2	N/A	N/A	N/A	N/A	N/A	0.0659341	0.0515527	0.146043	0.179952	0.268756	N/A	0.142448	N/A	0.622871
148004		28.4869	N/A	76.5	99.5	72.5	114.5	156	97	90.5	73	91.5	85.5	-26	-69	1	-116	-147	-25	-44.5	-20	31.5	-24.5	-71.4	-16.5	N/A	N/A	0.00096595	N/A	N/A	N/A	N/A	N/A	0.0275169	N/A	0.00096595	0.0275169	N/A	N/A
148671		0.750009	0.360886	1993.5	1158.5	1132	1191.5	496.5	950.5	932	653.5	708	1341	1894	987	1058	964	189	829	806.5	567.5	645	1225	1018.4	814.6	1.71519	1.087	1.02198	1.22374	0.213439	0.77531	0.654759	0.693553	0.563442	1.25899	1.05227	0.789211	0.514983	0.346478
148285		2.22806	0.00254197	731.5	564.5	696.5	685.5	334	1312.5	1098	850.5	1195	1259	635	386.5	620.5	471.5	34.5	1187.5	965.5	759.5	1133.5	1141	429.6	1037.4	0.575051	0.425661	0.599372	0.59854	0.038961	1.11059	0.783844	0.9282	0.990173	1.17266	0.447517	0.997094	0.535277	0.153724
148466		N/A	N/A	57.5	81.5	53.5	103	157.5	65	77.5	52	47.5	68	-41.5	-90	-22	-126	-147	-58.5	-53.5	-40	-11	-48.5	-85.3	-42.3	N/A	N/A	N/A	N/A	N/A	N/A	N/A	N/A	N/A	N/A	N/A	N/A	N/A	N/A
148682		0.248462	0.102079	2737.5	2801.5	2449	3315	11247.5	1344.5	1227.5	747.5	2719.5	857	2637.5	2627	2373	3081	10944	1224	1100	656.5	2659.5	740.5	4332.5	1276.1	2.3885	2.89317	2.2922	3.91114	12.3591	1.14473	0.893038	0.802322	2.32321	0.761048	4.76883	1.18487	0.899895	0.55159
148264		N/A	N/A	78.5	112.5	69.5	143.5	182	65	65	56	48.5	66	-23	-62	-7.5	-84	-121.5	-56.5	-57.5	-32.5	-11	-47.5	-59.6	-41	N/A	N/A	N/A	N/A	N/A	N/A	N/A	N/A	N/A	N/A	N/A	N/A	N/A	N/A
148640		1.6303	0.739247	109	130.5	112	173	205	138	117	95	182	128.5	8	-45.5	36	-60	-79	17	-9	3	121.5	11	-28.1	28.7	0.00724474	N/A	0.0347742	N/A	N/A	0.015899	N/A	0.00366636	0.106137	0.0113052	0.0210095	0.0342518	0.926548	1.40688
148327		0.268082	0.177645	203.5	314.5	185.5	431	623	129	80.5	84	169	90	96.5	137	109.5	202.5	323	8	-46	-4	110	-26.5	173.7	8.3	0.0873896	0.150881	0.105772	0.257061	0.364766	0.00748188	N/A	N/A	0.0960908	N/A	0.193174	0.0517864	0.602275	1.20989
147555		N/A	N/A	51	70	56	92	143.5	61	67	53	57	63	-47.5	-106	-19.5	-134.5	-156	-61.5	-61	-37.5	-4.5	-53	-92.7	-43.5	N/A	N/A	N/A	N/A	N/A	N/A	N/A	N/A	N/A	N/A	N/A	N/A	N/A	N/A
148486		3.97039	0.512982	98	128.5	81.5	125.5	242.5	132.5	70	91	138	123	5.5	-36.5	6	-100.5	-50.5	9.5	-59	5	75.5	4.5	-35.2	7.1	0.00498076	N/A	0.0057957	N/A	N/A	0.00888473	N/A	0.0061106	0.0659533	0.00462487	0.00538823	0.0213934	0.106947	1.39104
148279		3.74658	N/A	70	99.5	85.5	102	174	70	57.5	51.5	91	64	-26.5	-75.5	7	-126	-121	-43	-71	-29.5	29	-54	-68.4	-33.7	N/A	N/A	0.00676165	N/A	N/A	N/A	N/A	N/A	0.025333	N/A	0.00676165	0.025333	N/A	N/A
148035		4.19774	0.000680841	883.5	702	983.5	886	745.5	3576.5	2913	3030.5	2068	3992.5	779	534	907	670.5	453.5	3448.5	2793	2941.5	2010	3879.5	668.8	3014.5	0.705456	0.588106	0.876117	0.851158	0.51214	3.22516	2.26751	3.59487	1.75584	3.98715	0.706595	2.96611	0.225429	0.313459
148158		0.0399995	0.273603	481.5	355.5	466.5	450.5	2498.5	133	112.5	94.5	134	105.5	381.5	195	390.5	197.5	2203.5	13	-10.5	9	74.5	-12	673.6	14.8	0.345483	0.214758	0.377204	0.250714	2.48842	0.0121581	N/A	0.0109991	0.0650797	N/A	0.735317	0.0294123	1.33585	1.05039
148611	rno-miR-3576	2.23541	N/A	95	111.5	109	111.5	153	123.5	127	111	182	190	-10	-63	31	-120.5	-165.5	-0.5	-1	21	120.5	68	-65.6	41.6	N/A	N/A	0.0299445	N/A	N/A	N/A	N/A	0.0256645	0.105263	0.0698869	0.0299445	0.0669382	N/A	0.595791
148615		N/A	N/A	50	65	46.5	87.5	134	64.5	63	51.5	57.5	63.5	-53	-110.5	-31	-120.5	-186	-56.5	-73.5	-40.5	-2.5	-54.5	-100.2	-45.5	N/A	N/A	N/A	N/A	N/A	N/A	N/A	N/A	N/A	N/A	N/A	N/A	N/A	N/A
148012	rno-miR-3545-3p	N/A	N/A	61	90	57.5	90	160.5	77	72	54	57	68	-43.5	-84.5	-18.5	-133.5	-142.5	-41.5	-65	-36	-6.5	-56	-84.5	-41	N/A	N/A	N/A	N/A	N/A	N/A	N/A	N/A	N/A	N/A	N/A	N/A	N/A	N/A
148070		N/A	N/A	53.5	79	45	83	108	60.5	54	49	49	59	-47	-88.5	-33	-153	-202	-54	-73.5	-39	-12.5	-59.5	-104.7	-47.7	N/A	N/A	N/A	N/A	N/A	N/A	N/A	N/A	N/A	N/A	N/A	N/A	N/A	N/A
148582		3.55504	0.02369	105	139	129.5	117	171	206	98	161	206.5	225	9	-40	49	-94.5	-127.5	85	-30.5	68	142.5	104.5	-40.8	73.9	0.00815033	N/A	0.0473316	N/A	N/A	0.079495	N/A	0.0831042	0.124481	0.1074	0.0277409	0.0986201	0.998716	0.215291
148528		1.67243	0.0644332	182.5	247.5	203	261	361.5	282.5	190	203.5	257	267.5	84.5	71	124.5	37	65	164.5	59	110	195	150.5	76.4	135.8	0.0765225	0.0781938	0.120261	0.0469692	0.0734049	0.153846	0.0478993	0.134433	0.170343	0.154676	0.0790702	0.13224	0.3326	0.369307
148578		0.539725	0.329421	2575	2945.5	2589.5	3261.5	11868.5	2927	3241.5	1312.5	6285	1305	2473.5	2778.5	2512.5	3036	11562.5	2806.5	3112	1219	6226.5	1185	4472.6	2909.8	2.23998	3.06002	2.42695	3.85401	13.0576	2.62474	2.52649	1.48976	5.43918	1.21788	4.92771	2.65961	0.931143	0.628937
148130		N/A	N/A	66.5	98	55.5	131.5	146.5	69.5	60.5	58	67.5	70	-31	-67	-21.5	-102.5	-151.5	-52.5	-69	-38.5	7.5	-44.5	-74.7	-39.4	N/A	N/A	N/A	N/A	N/A	N/A	N/A	N/A	0.00655165	N/A	N/A	0.00655165	N/A	N/A
148258		N/A	N/A	62.5	96.5	61.5	108.5	144.5	75	83.5	60	64.5	75	-42.5	-73	-14	-118	-161	-50.5	-45.5	-31	4.5	-41.5	-81.7	-32.8	N/A	N/A	N/A	N/A	N/A	N/A	N/A	N/A	0.00393099	N/A	N/A	0.00393099	N/A	N/A
148283		N/A	N/A	67	90	54	101	134	83.5	78	61	59.5	61	-39.5	-80.5	-21	-136	-171.5	-39	-62	-28.5	-1.5	-56	-89.7	-37.4	N/A	N/A	N/A	N/A	N/A	N/A	N/A	N/A	N/A	N/A	N/A	N/A	N/A	N/A
148067	rno-miR-201*	N/A	N/A	65.5	84.5	51.5	97.5	125	69	67.5	59	49.5	68.5	-38	-92.5	-26	-131.5	-186	-55	-68.5	-25	-10.5	-46.5	-94.8	-41.1	N/A	N/A	N/A	N/A	N/A	N/A	N/A	N/A	N/A	N/A	N/A	N/A	N/A	N/A
148172	rno-miR-216a*	1.88368	0.567359	123	134	101	137.5	223	140	107	101.5	172.5	141	21.5	-36.5	23.5	-86	-82.5	19.5	-22	12.5	113.5	25.5	-32	29.8	0.0194702	N/A	0.0226998	N/A	N/A	0.0182371	N/A	0.0152765	0.0991483	0.0262076	0.021085	0.0397174	0.108308	1.00431
148689		0.567514	0.0785964	1380.5	949	2039.5	963.5	1824.5	814	1024	508.5	1728	478.5	1275	775	1963.5	738	1507	689	895.5	420	1666.5	363	1251.7	806.8	1.15463	0.853524	1.89664	0.936845	1.70186	0.644377	0.727014	0.513291	1.45578	0.373073	1.3087	0.742706	0.356248	0.566318
148191		1.31404	0.701903	498	232	697	254.5	779.5	475.5	334.5	254.5	1557.5	214.5	398.5	53.5	620.5	32	480.5	358	207.5	162	1496.5	94.5	317	463.7	0.360878	0.0589207	0.599372	0.040622	0.542631	0.334814	0.16846	0.197984	1.30727	0.0971223	0.320485	0.42113	0.818882	1.19398
148094		2.40076	1.9384e-06	558	592.5	620.5	797.5	865	1578	1634	1134.5	1584.5	1486.5	458	419	546	563	558.5	1454.5	1510	1044	1524.5	1368	508.9	1380.2	0.414761	0.461454	0.527409	0.714694	0.630717	1.3603	1.2259	1.27589	1.33173	1.40596	0.549807	1.31996	0.223277	0.0535054
148419		0.480456	N/A	113.5	150.5	99	236.5	223.5	88	74	68.5	68	75	15.5	-23	24	11.5	-70	-35.5	-55	-22.5	9.5	-40	-8.4	-28.7	0.0140367	N/A	0.0231828	0.0145985	N/A	N/A	N/A	N/A	0.00829876	N/A	0.0172727	0.00829876	0.296771	N/A
148503		N/A	N/A	69.5	94	65.5	102.5	174.5	76.5	57	60	58	75.5	-28.5	-81.5	-10	-124.5	-137	-43	-75	-32	-1.5	-43.5	-76.3	-39	N/A	N/A	N/A	N/A	N/A	N/A	N/A	N/A	N/A	N/A	N/A	N/A	N/A	N/A
148605		N/A	N/A	67	91	70	103	150	102.5	109.5	97	103.5	123.5	-32	-79.5	-6	-120.5	-152.5	-16.5	-16	4	44	5.5	-78.1	4.2	N/A	N/A	N/A	N/A	N/A	N/A	N/A	0.00488848	0.0384363	0.00565262	N/A	0.0163258	N/A	1.17312
148025	rno-miR-374*	N/A	N/A	51.5	69.5	55	78	141	93.5	98	98	84	120.5	-44	-97.5	-21	-141.5	-142	-34	-23	8	23	3	-89.2	-4.6	N/A	N/A	N/A	N/A	N/A	N/A	N/A	0.00977696	0.0200917	0.00308325	N/A	0.010984	N/A	0.780067
148661		N/A	N/A	81.5	126.5	75.5	128.5	201	97.5	86	74.5	68.5	95.5	-17.5	-43	-3	-104	-105	-19.5	-37.5	-8.5	10	-20	-54.5	-15.1	N/A	N/A	N/A	N/A	N/A	N/A	N/A	N/A	0.00873553	N/A	N/A	0.00873553	N/A	N/A
148429	rno-miR-344b-1-3p	0.397324	0.00791962	2159	1083.5	2322.5	1000	2227.5	869	879	626.5	500.5	992	2059	909	2245.5	785	1936	756	758	541	437.5	875	1586.9	673.5	1.86461	1.0011	2.16904	0.996509	2.18634	0.707038	0.615385	0.661167	0.38218	0.899281	1.64352	0.65301	0.366465	0.284851
148407		1.13502	0.68798	408.5	627	307	535.5	500.5	803	404	447.5	193	528.5	305.5	460	229	307	205.5	681.5	284	358.5	132	413	301.4	373.8	0.276658	0.506608	0.221203	0.389718	0.232072	0.637363	0.230566	0.43813	0.115309	0.42446	0.325252	0.369166	0.373135	0.547482
148442	rno-miR-214*	N/A	N/A	65.5	82	57.5	85	131.5	93	88	77	87	100	-37.5	-95.5	-19.5	-137.5	-179	-34.5	-50.5	-12.5	25.5	-18	-93.8	-18	N/A	N/A	N/A	N/A	N/A	N/A	N/A	N/A	0.0222756	N/A	N/A	0.0222756	N/A	N/A
42499		N/A	N/A	84.5	141	73.5	157.5	227.5	80	78.5	61	68	70.5	-21	-44	-2.5	-67.5	-79.5	-47	-59	-29	5	-44	-42.9	-34.8	N/A	N/A	N/A	N/A	N/A	N/A	N/A	N/A	0.00436777	N/A	N/A	0.00436777	N/A	N/A
145759	rno-miR-181c*	11.2959	N/A	79.5	88.5	80.5	98	156	105	111	99.5	132	159.5	-23.5	-92.5	3.5	-121.5	-161.5	-21.5	-29.5	9	71.5	40	-79.1	13.9	N/A	N/A	0.00338083	N/A	N/A	N/A	N/A	0.0109991	0.0624591	0.04111	0.00338083	0.0381894	N/A	0.676995
17835	rno-miR-450a	N/A	N/A	79	113.5	72.5	127.5	173	82	74.5	65	67	84.5	-21.5	-61	-6	-102.5	-144.5	-43.5	-57	-28.5	7.5	-33	-67.1	-30.9	N/A	N/A	N/A	N/A	N/A	N/A	N/A	N/A	0.00655165	N/A	N/A	0.00655165	N/A	N/A
42732	rno-miR-532-3p	N/A	N/A	80.5	115	67	136	210.5	89.5	85	68	81	91	-18	-62	-11	-91	-98.5	-39.5	-47	-23.5	21	-27.5	-56.1	-23.3	N/A	N/A	N/A	N/A	N/A	N/A	N/A	N/A	0.0183446	N/A	N/A	0.0183446	N/A	N/A
145734		N/A	N/A	54.5	72	54.5	82.5	109.5	67	63.5	54.5	58.5	61	-44.5	-107.5	-24.5	-142	-211	-56	-63	-38	-3	-55	-105.9	-43	N/A	N/A	N/A	N/A	N/A	N/A	N/A	N/A	N/A	N/A	N/A	N/A	N/A	N/A
42493		N/A	N/A	71.5	103	80	110.5	182	111	69	85.5	128.5	89.5	-28	-72.5	0	-97.5	-134	-13.5	-60.5	-8	68.5	-28.5	-66.4	-8.4	N/A	N/A	N/A	N/A	N/A	N/A	N/A	N/A	0.0598384	N/A	N/A	0.0598384	N/A	N/A
168878		1.17419	0.505344	32403.5	55353.5	24594.5	65535	38386	65535	65535	51140.5	43496	65055	32301	55156.5	24518.5	65309	38083.5	65410	65401	51046.5	43432.5	64932	43073.7	58044.4	29.2515	60.745	23.6837	82.9057	43.0079	61.1737	53.096	62.385	37.9406	66.7338	47.9188	56.2658	0.505664	0.20205
168605		0.228661	0.116075	1862	1803	2333.5	2043.5	8119	580.5	476	299.5	3102.5	306	1760	1606	2257.5	1811	7820.5	463.5	342	206	3040.5	188.5	3051	848.1	1.59384	1.76872	2.18063	2.29895	8.83173	0.433481	0.277654	0.251757	2.65604	0.193731	3.33478	0.762532	0.925537	1.39301
168856		N/A	N/A	53	76	50	75	95	68	63.5	49.5	51	58.5	-48	-93	-28	-154	-218	-57.5	-69.5	-39	-10	-60.5	-108.2	-47.3	N/A	N/A	N/A	N/A	N/A	N/A	N/A	N/A	N/A	N/A	N/A	N/A	N/A	N/A
168558		N/A	N/A	63.5	71.5	54	77.5	121	60.5	68	49.5	50	60.5	-38.5	-97	-24.5	-159.5	-167.5	-62.5	-60	-42	-10	-52.5	-97.4	-45.4	N/A	N/A	N/A	N/A	N/A	N/A	N/A	N/A	N/A	N/A	N/A	N/A	N/A	N/A
168700		1.60814	0.220972	285	136	495	148	232.5	464.5	640	528	462.5	765.5	183	-34	416	-87	-58.5	336.5	518	434.5	402.5	646	83.9	467.5	0.165723	N/A	0.401835	N/A	N/A	0.314707	0.42054	0.531011	0.351605	0.663926	0.283779	0.456358	0.588332	0.311781
168829		N/A	N/A	61	86	62.5	83.5	115	82.5	65	61	54.5	65.5	-42	-82	-16	-151.5	-174.5	-44	-68	-32	-4.5	-55.5	-93.2	-40.8	N/A	N/A	N/A	N/A	N/A	N/A	N/A	N/A	N/A	N/A	N/A	N/A	N/A	N/A
168602		N/A	N/A	52	63	52	78	90.5	60	65	52.5	53	68.5	-46	-111	-26.5	-147	-200.5	-62	-67	-40.5	-7.5	-52.5	-106.2	-45.9	N/A	N/A	N/A	N/A	N/A	N/A	N/A	N/A	N/A	N/A	N/A	N/A	N/A	N/A
168894		N/A	N/A	44.5	57.5	41.5	70.5	77	49.5	53.5	43	47	44.5	-50.5	-117.5	-31.5	-147	-229	-66.5	-76	-43.5	-15.5	-68	-115.1	-53.9	N/A	N/A	N/A	N/A	N/A	N/A	N/A	N/A	N/A	N/A	N/A	N/A	N/A	N/A
168918		N/A	N/A	89.5	88	75.5	92	166	86.5	66	59.5	62.5	73	-15	-91.5	-2.5	-134.5	-139.5	-39.5	-64	-26	2.5	-45.5	-76.6	-34.5	N/A	N/A	N/A	N/A	N/A	N/A	N/A	N/A	0.00218388	N/A	N/A	0.00218388	N/A	N/A
168704		0.327949	0.0108775	3998.5	3471.5	3927	3054	1938	700	1440	342.5	3758.5	312	3896	3299	3851.5	2835.5	1628.5	583	1313	252	3700	195.5	3102.1	1208.7	3.52819	3.63326	3.72036	3.59949	1.83907	0.545242	1.06596	0.307974	3.23215	0.200925	3.26407	1.07045	0.244967	1.17111
168708	rno-miR-296*	N/A	N/A	74	120.5	69	149	191.5	84.5	76.5	60	64.5	70	-22	-55.5	-5	-72.5	-115.5	-38	-52.5	-32	4.5	-45.5	-54.1	-32.7	N/A	N/A	N/A	N/A	N/A	N/A	N/A	N/A	0.00393099	N/A	N/A	0.00393099	N/A	N/A
168621		47.9705	N/A	67	90	79.5	104.5	131.5	141	104	87.5	145.5	106	-28	-77.5	1	-119.5	-156	22.5	-23	-6	82	-10	-76	13.1	N/A	N/A	0.00096595	N/A	N/A	0.0210428	N/A	N/A	0.0716314	N/A	0.00096595	0.0463371	N/A	0.771985
168670		2.82266	0.0664498	419	208.5	495	295	246	1238.5	533.5	536.5	383	787.5	320	33.5	418	73.5	-50	1118.5	414	447.5	326.5	673.5	159	596	0.289789	0.0368943	0.403767	0.0933037	N/A	1.04606	0.336107	0.546899	0.285215	0.692189	0.205939	0.581294	0.828955	0.528322
168767		1.02168	0.980475	106.5	129.5	115	136	236	144.5	113.5	93.5	121	120	10	-41	37	-83	-68.5	22.5	-10.5	5.5	63	8.5	-29.1	17.8	0.00905592	N/A	0.0357402	N/A	N/A	0.0210428	N/A	0.00672166	0.0550339	0.00873587	0.022398	0.0228835	0.842422	0.976628
168594		20.8	N/A	91.5	144	77.5	184.5	242.5	64	64.5	51.5	95	55	-9.5	-25.5	1.5	-43	-54	-58	-63	-38.5	34.5	-64.5	-26.1	-37.9	N/A	N/A	0.00144893	N/A	N/A	N/A	N/A	N/A	0.0301376	N/A	0.00144893	0.0301376	N/A	N/A
168844		0.854339	0.685147	1636.5	3541.5	815	4819	3849.5	3674	4794.5	2259.5	714	3066	1539.5	3363	736.5	4598	3528.5	3549	4658.5	2168.5	653	2950.5	2753.1	2795.9	1.39416	3.70374	0.711422	5.83688	3.98475	3.31915	3.78202	2.65017	0.57043	3.03237	3.12619	2.67083	0.664268	0.466064
168975		N/A	N/A	47.5	55.5	46	56	98.5	62	50.5	47	61.5	59.5	-51.5	-130	-30	-168	-216	-61.5	-82	-45.5	-2	-55.5	-119.1	-49.3	N/A	N/A	N/A	N/A	N/A	N/A	N/A	N/A	N/A	N/A	N/A	N/A	N/A	N/A
168570		0.279122	0.0548483	1079	880	2185.5	627.5	2387	166	801.5	145.5	1329.5	191.5	978	698.5	2108	414	2070.5	42	670	51	1269	73.5	1253.8	421.1	0.885669	0.769273	2.03622	0.525547	2.33823	0.0392799	0.543942	0.0623281	1.10854	0.0755396	1.31099	0.365926	0.623486	1.27182
168649		N/A	N/A	50.5	65.5	49	69.5	107	71.5	55	52	51.5	54.5	-54	-105.5	-27.5	-154	-226.5	-50	-77.5	-37.5	-7.5	-60.5	-113.5	-46.6	N/A	N/A	N/A	N/A	N/A	N/A	N/A	N/A	N/A	N/A	N/A	N/A	N/A	N/A
168786		29.9998	N/A	75.5	95	77	103.5	134	130.5	89	85.5	91.5	125.5	-26.5	-74.5	0.5	-121.5	-183.5	7	-43	-6	30.5	10	-81.1	-0.3	N/A	N/A	0.000482975	N/A	N/A	0.00654664	N/A	N/A	0.0266434	0.0102775	0.000482975	0.0144892	N/A	0.737783
169074		3.81835	N/A	99	160	87	167.5	290.5	80	78	57	101	70.5	-1	-12	9	-53.5	-47.5	-43.5	-57	-36	38	-50.5	-21	-29.8	N/A	N/A	0.00869355	N/A	N/A	N/A	N/A	N/A	0.033195	N/A	0.00869355	0.033195	N/A	N/A
169106		N/A	N/A	88	153.5	74.5	179	258.5	79.5	68.5	65	51	89	-14.5	-14.5	-3	-43	-55	-43.5	-56.5	-23.5	-10	-28.5	-26	-32.4	N/A	N/A	N/A	N/A	N/A	N/A	N/A	N/A	N/A	N/A	N/A	N/A	N/A	N/A
169071		N/A	N/A	70	97.5	76.5	80	174	101.5	68.5	80	67.5	95	-33.5	-73	-2	-135	-118.5	-26	-62.5	-14.5	6.5	-16.5	-72.4	-22.6	N/A	N/A	N/A	N/A	N/A	N/A	N/A	N/A	0.0056781	N/A	N/A	0.0056781	N/A	N/A
168984		N/A	N/A	49.5	57	43.5	66.5	89.5	55	48	46	44.5	47.5	-52.5	-113.5	-33.5	-157	-199.5	-62	-80.5	-44	-15.5	-68.5	-111.2	-54.1	N/A	N/A	N/A	N/A	N/A	N/A	N/A	N/A	N/A	N/A	N/A	N/A	N/A	N/A
169265		0.327112	N/A	208	206.5	345.5	227	1428.5	120	102.5	95	184	100	107	30.5	267.5	7	1108	-2.5	-27	-1	123.5	-14.5	304	15.7	0.0968983	0.0335903	0.258392	0.00888607	1.25127	N/A	N/A	N/A	0.107884	N/A	0.329807	0.107884	1.58944	N/A
169099		N/A	N/A	71	89.5	71.5	94	139.5	108	61.5	67	65.5	87	-30	-85	-4.5	-145.5	-156.5	-14	-66	-22.5	6	-29.5	-84.3	-25.2	N/A	N/A	N/A	N/A	N/A	N/A	N/A	N/A	0.00524132	N/A	N/A	0.00524132	N/A	N/A
169201		7.23477	N/A	76	120	82	109.5	241.5	62	64.5	50	88.5	65	-27.5	-54.5	3.5	-117.5	-59.5	-62	-64	-42	28	-53	-51.1	-38.6	N/A	N/A	0.00338083	N/A	N/A	N/A	N/A	N/A	0.0244595	N/A	0.00338083	0.0244595	N/A	N/A
169132	rno-miR-382*	10.4985	N/A	89	133	87.5	169	243.5	237.5	160	160	149.5	276	-13	-39	9	-60.5	-69	116	31.5	68	88.5	157.5	-34.5	92.3	N/A	N/A	0.00869355	N/A	N/A	0.108487	0.0255734	0.0831042	0.0773095	0.161871	0.00869355	0.091269	N/A	0.543941
169122		N/A	N/A	52.5	78.5	56	78	125.5	59	56.5	44.5	44	61.5	-48.5	-100.5	-22	-133.5	-182.5	-64	-77	-48	-15.5	-53.5	-97.4	-51.6	N/A	N/A	N/A	N/A	N/A	N/A	N/A	N/A	N/A	N/A	N/A	N/A	N/A	N/A
169227		0.510735	N/A	119.5	119.5	91	111	363.5	98.5	80.5	76	85	103	24	-55.5	15.5	-109.5	72	-29	-45	-12	23	-19.5	-10.7	-16.5	0.0217342	N/A	0.0149722	N/A	0.08131	N/A	N/A	N/A	0.0200917	N/A	0.0393388	0.0200917	0.927964	N/A
169289		N/A	N/A	68.5	79	70	101	140	75.5	55.5	49	56	68.5	-30.5	-96	-5	-123	-158.5	-48	-71.5	-43	-5.5	-46	-82.6	-42.8	N/A	N/A	N/A	N/A	N/A	N/A	N/A	N/A	N/A	N/A	N/A	N/A	N/A	N/A
169308		0.398522	0.051173	3852.5	2893.5	3833	2038	371.5	1314	1070	782	1651.5	915.5	3749.5	2714.5	3756.5	1820.5	70.5	1196.5	943.5	690.5	1591.5	802	2422.3	1044.8	3.39552	2.98954	3.62859	2.31101	0.079616	1.11901	0.765983	0.843874	1.39026	0.824255	2.48086	0.988676	0.577395	0.265615
169282		0.290066	0.151341	1131	1087.5	1156.5	1371.5	5105	699	713.5	411	1358	431.5	1026.5	908	1077.5	1143	4810	573.5	585.5	321	1294	315	1793	617.8	0.92959	1	1.04081	1.45097	5.43196	0.536357	0.47534	0.392301	1.13038	0.323741	1.97067	0.571623	0.987276	0.564385
169172		1.79211	0.385999	111	181	110	170	271.5	177	105.5	102	72	172.5	11	10	32.5	-52.5	-37.5	53	-21	11.5	11	50.5	-7.3	21	0.00996151	0.0110132	0.0313934	N/A	N/A	0.0495675	N/A	0.0140544	0.00960908	0.0519013	0.017456	0.0312831	0.692113	0.720959
169199		0.834065	0.573783	500	328.5	263.5	358.5	383	379	163	223	272.5	309	397	155	184.5	141.5	88.5	257	38	136.5	212.5	195	193.3	167.8	0.35952	0.170705	0.178218	0.179626	0.0999435	0.240355	0.0308504	0.166819	0.18563	0.200411	0.197602	0.164813	0.487882	0.483091
169034		0.307327	0.158808	1501.5	1161	1554.5	1679.5	6485	1280	923.5	627.5	927	817.5	1406.5	987.5	1478.5	1447	6177	1158	801.5	537	867	706	2299.3	813.9	1.27372	1.08756	1.42816	1.83688	6.97572	1.083	0.6507	0.656279	0.757371	0.725591	2.5204	0.774589	0.994229	0.230185
169173		2.95968	N/A	93.5	79.5	82	81.5	119.5	104	80	70	79.5	81.5	-9	-87.5	5.5	-133.5	-180.5	-18.5	-47	-21.5	18	-36	-81	-21	N/A	N/A	0.00531273	N/A	N/A	N/A	N/A	N/A	0.015724	N/A	0.00531273	0.015724	N/A	N/A
169231		6.84157	N/A	80	113	87.5	87.5	187	108	68.5	65.5	150	85.5	-21.5	-72.5	11.5	-128	-115.5	-21.5	-66	-22.5	87	-30	-65.2	-10.6	N/A	N/A	0.0111084	N/A	N/A	N/A	N/A	N/A	0.0759991	N/A	0.0111084	0.0759991	N/A	N/A
169315		N/A	N/A	70	98	78	95.5	147.5	85	73	64	73	71.5	-33.5	-82.5	0	-123.5	-147.5	-32	-61	-25	12.5	-44.5	-77.4	-30	N/A	N/A	N/A	N/A	N/A	N/A	N/A	N/A	0.0109194	N/A	N/A	0.0109194	N/A	N/A
169005		N/A	N/A	63	95.5	59	95	142	105.5	79.5	66	100.5	89	-39.5	-81.5	-20	-120	-168	-8.5	-56.5	-24	41	-30.5	-85.8	-15.7	N/A	N/A	N/A	N/A	N/A	N/A	N/A	N/A	0.0358157	N/A	N/A	0.0358157	N/A	N/A
168580		0.544697	0.26245	132.5	130	107	135	203.5	129	108.5	106.5	97.5	132.5	31.5	-45	27.5	-88	-120.5	1.5	-21.5	11	37	12.5	-38.9	8.1	0.0285261	N/A	0.0265636	N/A	N/A	0.00140285	N/A	0.0134433	0.0323215	0.0128469	0.0275449	0.0150036	0.0503799	0.853522
169246		0.757544	0.637352	319	195.5	558	199.5	477.5	195.5	450	112.5	469	223	216.5	26.5	478.5	-22	152.5	75	315.5	22	407	102.5	170.4	184.4	0.196061	0.029185	0.462207	N/A	0.172219	0.0701426	0.25614	0.0268866	0.355536	0.105344	0.214918	0.16281	0.840228	0.847851
169291		N/A	N/A	70	108.5	62	126	165.5	68	57	54.5	53	61	-28	-59.5	-14.5	-97.5	-141.5	-56.5	-71	-36	-7.5	-54.5	-68.2	-45.1	N/A	N/A	N/A	N/A	N/A	N/A	N/A	N/A	N/A	N/A	N/A	N/A	N/A	N/A
168888		N/A	N/A	51.5	79.5	52	65.5	95.5	58	47.5	49.5	55.5	54.5	-44.5	-94.5	-24.5	-152	-212	-60.5	-80.5	-41	-5.5	-64	-105.5	-50.3	N/A	N/A	N/A	N/A	N/A	N/A	N/A	N/A	N/A	N/A	N/A	N/A	N/A	N/A
169416		0.00640845	N/A	878.5	2379	1782.5	3890.5	399	75	67.5	60	74.5	66	780	2207	1704	3667	92	-46	-63.5	-32	14	-51.5	1690	-35.8	0.706362	2.43062	1.64598	4.65503	0.103896	N/A	N/A	N/A	0.0122297	N/A	1.90838	0.0122297	0.929526	N/A
168913		0.099123	0.0558643	2002	1771.5	2085.5	1751	7430.5	393	673	248.5	644	244	1902	1609	2007.5	1528	7122	268.5	544	155.5	584	131.5	2833.7	336.7	1.72244	1.77203	1.93915	1.9397	8.04291	0.251111	0.441648	0.19004	0.510155	0.135149	3.08324	0.30562	0.899786	0.531966
169060		1.07516	0.84998	3741	3245	4823.5	4039.5	7539.5	5301.5	6328	2292.5	13086.5	2196.5	3642.5	3067	4745.5	3803.5	7232.5	5172.5	6202	2200.5	13026.5	2080.5	4498.2	5736.4	3.29862	3.37775	4.58392	4.82831	8.1677	4.8375	5.03511	2.68928	11.3793	2.13823	4.85126	5.21589	0.407765	0.704559
169051		0.223813	0.000852127	1793.5	1114	2052	1108.5	1048.5	463.5	536	295	364	373.5	1694	941	1973.5	874.5	743.5	345.5	409.5	204	303	261.5	1245.3	304.7	1.53407	1.03634	1.9063	1.11012	0.839639	0.323124	0.332454	0.249313	0.264687	0.268756	1.2853	0.287667	0.334375	0.130299
168604		N/A	N/A	64.5	95	59	108	140	132.5	119	116.5	287.5	142	-40	-80	-17	-132	-163	13	-16.5	25	226.5	23.5	-86.4	54.3	N/A	N/A	N/A	N/A	N/A	0.0121581	N/A	0.030553	0.19786	0.0241521	N/A	0.0661807	N/A	1.33145
28161	rno-miR-380	1.29702	0.799054	131.5	142.5	109.5	111	201	143.5	100.5	111.5	130.5	151	14.5	-64	22	-160.5	-169.5	3.5	-38.5	14	67	10	-71.5	11.2	0.0131311	N/A	0.0212509	N/A	N/A	0.00327332	N/A	0.0171097	0.0585281	0.0102775	0.017191	0.0222971	0.333988	1.11251
13170		N/A	N/A	64.5	78.5	54	92	161	82	80.5	80	56.5	95	-51	-125	-35	-163	-190.5	-56.5	-58	-16	-7	-38	-112.9	-35.1	N/A	N/A	N/A	N/A	N/A	N/A	N/A	N/A	N/A	N/A	N/A	N/A	N/A	N/A
42958		0.190003	0.0547737	2303.5	2969	2810.5	2818	9261.5	852	1138.5	345	2238.5	435	2191.5	2762.5	2718.5	2552	8896	715	995	250.5	2176	287	3824.1	884.7	1.9846	3.0424	2.62594	3.23961	10.0463	0.668693	0.807794	0.306141	1.90085	0.294964	4.18777	0.795689	0.790416	0.826045
46324		0.183988	0.103886	292.5	386	231.5	477.5	1046	173	123.5	147	98.5	221.5	182.5	179	144.5	217.5	691	39	-19.5	50	35	98.5	282.9	40.6	0.165271	0.197137	0.13958	0.276103	0.78035	0.0364742	N/A	0.061106	0.0305744	0.101233	0.311688	0.057347	0.856529	0.559874
17433		0.257458	0.0668994	691.5	392.5	978	239.5	321	249	191.5	125.5	583.5	170.5	584	181	890.5	-28	-31	117	51	34	520	34	319.3	151.2	0.528866	0.199339	0.860179	N/A	N/A	0.109422	0.0414045	0.0415521	0.454248	0.0349435	0.529461	0.136314	0.624069	1.32287
11202	rno-miR-151*	N/A	N/A	87.5	110	76.5	124.5	198.5	172.5	121.5	159	261	234.5	-20	-90.5	-11	-151	-146.5	32.5	-19	58.5	197.5	109	-83.8	75.7	N/A	N/A	N/A	N/A	N/A	0.0303951	N/A	0.071494	0.172527	0.112025	N/A	0.0966101	N/A	0.627238
42939		1.00226	0.988984	1526.5	1803.5	1628	2129.5	2723.5	2592.5	2639.5	1303	2510	1740	1416	1606.5	1540	1868.5	2362	2462	2493.5	1207.5	2446	1616	1758.6	2045	1.28232	1.76927	1.48756	2.37195	2.66742	2.30255	2.02436	1.47571	2.13671	1.66084	1.9157	1.92003	0.306513	0.178293
17676	rno-miR-152	0.173409	0.0652395	270.5	303.5	214.5	356.5	672	127	86	132	75.5	180.5	159.5	110	129	98	327	-4.5	-64	38.5	12	33.5	164.7	3.1	0.144442	0.121145	0.124608	0.124405	0.369283	N/A	N/A	0.0470516	0.0104826	0.0344296	0.176777	0.0306546	0.610989	0.605927
17593		2.36276	0.289523	145.5	146	96	169	322.5	182.5	129.5	120.5	153.5	145.5	35.5	-51	5.5	-93.5	-15	50	-13.5	25.5	90.5	19.5	-23.7	34.4	0.0321485	N/A	0.00531273	N/A	N/A	0.0467617	N/A	0.0311641	0.0790566	0.0200411	0.0187306	0.0442559	1.01309	0.579782
46483	rno-miR-27a	0.331946	0.10747	853	1355	174	1650.5	246.5	579.5	295.5	423.5	68	742.5	745	1160.5	89	1385.5	-110	444.5	153	328.5	2	615.5	654	308.7	0.674666	1.27808	0.0859696	1.75881	N/A	0.415712	0.124214	0.401467	0.00174711	0.63258	0.949382	0.315144	0.765418	0.798039
46438		9.36977	0.048482	473.5	511.5	395.5	750.5	771	2175	647.5	5460	2758	8190	361	319	311	484	434.5	2048	499	5365.5	2693	8070	381.9	3735.1	0.326919	0.351322	0.300411	0.614408	0.490683	1.91536	0.405115	6.55729	2.35248	8.29394	0.416748	3.90484	0.318379	0.858155
42703	rno-miR-490	0.728601	0.169971	857.5	553.5	998	766.5	1256.5	757	517	565	895	529.5	749	360.5	912.5	487	891.5	626	373.5	470.5	833	407	680.1	542	0.678288	0.397026	0.88143	0.618216	1.00678	0.585457	0.303227	0.575008	0.72767	0.418294	0.716347	0.521931	0.330822	0.314465
28054		1.35652	N/A	101	115	88	122.5	217	86.5	80	63.5	64	70.5	-5.5	-79.5	1	-157.5	-143	-49	-69	-32.5	1.5	-55	-76.9	-40.8	N/A	N/A	0.00096595	N/A	N/A	N/A	N/A	N/A	0.00131033	N/A	0.00096595	0.00131033	N/A	N/A
14302		3.93594	0.246249	149.5	148.5	111	168	196.5	200.5	115	241	102.5	347	43	-45.5	26	-103	-161.5	70.5	-34.5	145.5	37	222	-48.2	88.1	0.0389405	N/A	0.0251147	N/A	N/A	0.0659341	N/A	0.177819	0.0323215	0.22816	0.0320276	0.126059	0.305246	0.731448
17625		N/A	N/A	75	91	72	125	189	107.5	87	84	64	99.5	-34.5	-100.5	-12.5	-151.5	-180.5	-26	-66	-10.5	0.5	-31	-95.9	-26.6	N/A	N/A	N/A	N/A	N/A	N/A	N/A	N/A	0.000436777	N/A	N/A	0.000436777	N/A	N/A
27568		0.710046	0.485554	472.5	577	180.5	879	1104	269	200.5	607	362	817	362	383.5	95	615.5	750	141.5	31.5	509.5	299	693	441.2	334.9	0.327824	0.422357	0.0917653	0.781339	0.846979	0.132336	0.0255734	0.62267	0.261192	0.71223	0.494053	0.3508	0.641426	0.862371
42478		N/A	N/A	75.5	106	70.5	120	199	122	110.5	91.5	75	122.5	-37.5	-91	-14	-150	-173	-6	-43	-2	11.5	-6.5	-93.1	-9.2	N/A	N/A	N/A	N/A	N/A	N/A	N/A	N/A	0.0100459	N/A	N/A	0.0100459	N/A	N/A
42457	rno-miR-323*	N/A	N/A	66.5	105.5	66	100	191	107.5	106	85	82.5	103	-43	-91	-18	-164	-174.5	-22	-47.5	-15.5	19	-25.5	-98.1	-18.3	N/A	N/A	N/A	N/A	N/A	N/A	N/A	N/A	0.0165975	N/A	N/A	0.0165975	N/A	N/A
17589		N/A	N/A	75.5	100	82	126	171	138.5	118.5	117.5	112	113.5	-33	-97	-2.5	-149.5	-184.5	4	-36.5	21	49	-14.5	-93.3	4.6	N/A	N/A	N/A	N/A	N/A	0.00374094	N/A	0.0256645	0.0428041	N/A	N/A	0.0240699	N/A	0.81348
42832		0.173957	0.00170685	510	572.5	569.5	523.5	1055	220	382	114	185	139.5	398.5	371.5	485.5	289	699.5	95.5	224.5	18.5	121.5	16	448.8	95.2	0.360878	0.409141	0.468969	0.366868	0.789949	0.0893149	0.182261	0.0226092	0.106137	0.016444	0.479161	0.0833532	0.373617	0.815983
42712	rno-miR-742*	N/A	N/A	103	146	74.5	158	259	115.5	90	72.5	88	87.5	-14	-70	-15.5	-107	-118.5	-18	-57	-25.5	24.5	-49	-65	-25	N/A	N/A	N/A	N/A	N/A	N/A	N/A	N/A	0.0214021	N/A	N/A	0.0214021	N/A	N/A
42748	rno-miR-191*	N/A	N/A	66	110	61	110.5	183	96	89.5	66.5	60	86.5	-50.5	-97	-24.5	-135.5	-203	-43	-49.5	-32.5	-3	-41	-102.1	-33.8	N/A	N/A	N/A	N/A	N/A	N/A	N/A	N/A	N/A	N/A	N/A	N/A	N/A	N/A
42807		N/A	N/A	85.5	116	70.5	139	231	82	73.5	59	68	74	-28.5	-88.5	-18	-118.5	-134	-50.5	-67	-41	5	-54.5	-77.5	-41.6	N/A	N/A	N/A	N/A	N/A	N/A	N/A	N/A	0.00436777	N/A	N/A	0.00436777	N/A	N/A
46462		N/A	N/A	78.5	113	71.5	154	206	97	88	66	68	88.5	-36	-90	-13.5	-110	-132.5	-36.5	-54	-31.5	4	-36	-76.4	-30.8	N/A	N/A	N/A	N/A	N/A	N/A	N/A	N/A	0.00349421	N/A	N/A	0.00349421	N/A	N/A
46822		N/A	N/A	64	99	60	130.5	183	81.5	74.5	65.5	68.5	81	-49	-101	-25.5	-120	-187	-53.5	-70.5	-29.5	5	-40	-96.5	-37.7	N/A	N/A	N/A	N/A	N/A	N/A	N/A	N/A	0.00436777	N/A	N/A	0.00436777	N/A	N/A
28759	rno-miR-758	N/A	N/A	66.5	112.5	61.5	116.5	217.5	110.5	88	98.5	84	126	-45.5	-92	-25	-145	-160.5	-29	-55	-2.5	21	1.5	-93.6	-12.8	N/A	N/A	N/A	N/A	N/A	N/A	N/A	N/A	0.0183446	0.00154162	N/A	0.00994312	N/A	1.19495
17527		N/A	N/A	70	93.5	60.5	100	140	185.5	109	118	178	146	-45.5	-108.5	-29	-155	-221.5	51.5	-46	18	116	18	-111.9	31.5	N/A	N/A	N/A	N/A	N/A	0.0481646	N/A	0.0219982	0.101332	0.0184995	N/A	0.0474986	N/A	0.805335
42496	rno-miR-181c	N/A	N/A	81.5	112.5	64.5	116	166	271	177.5	320	89	434.5	-34	-94.5	-24	-149.5	-198	144	27.5	224	27.5	306.5	-100	145.9	N/A	N/A	N/A	N/A	N/A	0.134674	0.022326	0.273755	0.0240227	0.315005	N/A	0.153957	N/A	0.888637
10306	rno-miR-146b	115.821	N/A	104.5	139	90.5	150.5	283.5	321.5	124.5	570.5	340	903.5	-6.5	-63	4	-112.5	-72	183	-18.5	474.5	277	775.5	-50	338.3	N/A	N/A	0.0038638	N/A	N/A	0.171148	N/A	0.579896	0.241974	0.79702	0.0038638	0.447509	N/A	0.655696
46982		N/A	N/A	87.5	144.5	64.5	165	233	80.5	117.5	67.5	63.5	84.5	-24.5	-51	-21	-112	-120	-57.5	-28	-30.5	0.5	-47.5	-65.7	-32.6	N/A	N/A	N/A	N/A	N/A	N/A	N/A	N/A	0.000436777	N/A	N/A	0.000436777	N/A	N/A
46538		1.26954	0.296797	1549	2308	2568.5	3071.5	2733	3639.5	4491	1668.5	5278.5	2330	1440	2113.5	2477.5	2799.5	2378.5	3512	4354.5	1576	5216	2207	2241.8	3373.1	1.30405	2.32764	2.39314	3.55379	2.68605	3.28455	3.53521	1.92606	4.55645	2.26824	2.45294	3.1141	0.329021	0.337316
17882		0.480161	0.279186	237	238	230	255	389.5	155.5	152	103.5	175	138	120	39	142	-22	20.5	23	-6.5	10.5	114.5	15	59.9	31.3	0.108671	0.0429515	0.137165	N/A	0.0231508	0.0215104	N/A	0.0128323	0.100022	0.0154162	0.0779846	0.0374452	0.68967	1.11833
42765		0.621285	N/A	147	174.5	112.5	223	289.5	100.5	90	67	81	92	35	-25	22.5	-58	-67.5	-35.5	-71	-29	19	-38	-18.6	-30.9	0.0316957	N/A	0.0217339	N/A	N/A	N/A	N/A	N/A	0.0165975	N/A	0.0267148	0.0165975	0.263677	N/A
46921		0.230064	1.62943e-05	1817.5	1804	1983	2172	2069.5	653	812	291.5	760	440	1703	1602.5	1901	1900.5	1729	530.5	655	195.5	694	306	1767.2	476.2	1.54222	1.76487	1.83627	2.41257	1.95257	0.496142	0.531764	0.238925	0.606246	0.314491	1.9017	0.437514	0.169539	0.352914
27551		0.191101	0.0250248	833	477.5	1129	453.5	1585	388.5	410	191	151.5	181.5	715.5	283	1043	219	1219.5	259.5	247	95.5	88.5	53.5	696	148.8	0.647951	0.311674	1.00749	0.278007	1.37719	0.242693	0.200528	0.116712	0.0773095	0.0549846	0.724461	0.138446	0.648069	0.581192
42481	rno-miR-25*	N/A	N/A	87.5	113.5	81	121.5	179.5	105	89.5	98	74.5	114.5	-25.5	-85.5	-9	-143.5	-174	-21.5	-72	1	13	-9	-87.5	-17.7	N/A	N/A	N/A	N/A	N/A	N/A	N/A	0.00122212	0.0113562	N/A	N/A	0.00628916	N/A	1.1394
42864	rno-miR-743b	1.44105	0.216379	1608	2414	1476.5	2344.5	677	2908.5	4541	1505.5	2286.5	1985.5	1494	2214	1397	2079	318	2776	4384.5	1407	2224	1859	1500.4	2530.1	1.35295	2.43833	1.34943	2.63916	0.359119	2.59621	3.55957	1.71952	1.94278	1.91059	1.6278	2.34573	0.5699	0.321854
42504		3.89999	N/A	95.5	129.5	92.5	181	269	106	118.5	88.5	96	109	-17	-63.5	8	-88	-102	-23	-32	-6.5	34.5	-14.5	-52.5	-8.3	N/A	N/A	0.0077276	N/A	N/A	N/A	N/A	N/A	0.0301376	N/A	0.0077276	0.0301376	N/A	N/A
42897		N/A	N/A	68	97.5	72	113	214.5	88.5	87	77	63	84.5	-41	-110	-14	-150	-149.5	-45.5	-59	-18.5	-1	-44	-92.9	-33.6	N/A	N/A	N/A	N/A	N/A	N/A	N/A	N/A	N/A	N/A	N/A	N/A	N/A	N/A
42874		N/A	N/A	84	134.5	83	142	227	102	103.5	76.5	70.5	85.5	-27.5	-70	-4.5	-136	-132.5	-23.5	-48.5	-20	5.5	-43	-74.1	-25.9	N/A	N/A	N/A	N/A	N/A	N/A	N/A	N/A	0.00480454	N/A	N/A	0.00480454	N/A	N/A
42742		N/A	N/A	63.5	86.5	60.5	106	174.5	85.5	90	79.5	59	101.5	-47.5	-114.5	-23.5	-168.5	-209	-44.5	-63.5	-18	-5	-25	-112.6	-31.2	N/A	N/A	N/A	N/A	N/A	N/A	N/A	N/A	N/A	N/A	N/A	N/A	N/A	N/A
17490		N/A	N/A	72	104	61	117.5	194	89.5	79	70.5	62.5	84.5	-45	-100.5	-27.5	-147.5	-165	-46.5	-68.5	-28	-1.5	-49	-97.1	-38.7	N/A	N/A	N/A	N/A	N/A	N/A	N/A	N/A	N/A	N/A	N/A	N/A	N/A	N/A
46565		N/A	N/A	95.5	150	91.5	176	258.5	94.5	100	80.5	56.5	99.5	-20	-55.5	1.5	-87	-120	-35.5	-44.5	-17	-6.5	-34.5	-56.2	-27.6	N/A	N/A	0.00144893	N/A	N/A	N/A	N/A	N/A	N/A	N/A	0.00144893	N/A	N/A	N/A
15619		N/A	N/A	68	81.5	51.5	96.5	158.5	74.5	66	53.5	51	64.5	-48.5	-123.5	-35	-159.5	-204	-65.5	-79	-45	-12.5	-67.5	-114.1	-53.9	N/A	N/A	N/A	N/A	N/A	N/A	N/A	N/A	N/A	N/A	N/A	N/A	N/A	N/A
10943	rno-miR-136	24.5197	0.0159007	282	486	189	573.5	522.5	7702.5	3731	6756.5	334	9815	171	288	102	307	172	7564.5	3586	6658	271.5	9680	208	5552	0.154856	0.317181	0.0985269	0.389718	0.194241	7.07458	2.91131	8.13688	0.23717	9.94861	0.230904	5.66171	0.518415	0.703683
42706	rno-miR-325-3p	1.04558	0.821098	3938.5	5571.5	4398.5	6151.5	3731.5	5702.5	5580	3467	8647	4691	3824	5376.5	4310	5873	3360	5572	5435.5	3369.5	8583	4561.5	4548.7	5504.3	3.46298	5.92126	4.16325	7.45541	3.79447	5.21113	4.41283	4.11793	7.49771	4.68808	4.95947	5.18554	0.34018	0.261073
10977	rno-miR-183	1.18715	0.73614	233.5	303	203	302.5	241.5	291.5	140	124	326	167	120	95.5	117	40	-127	161.5	-8.5	24.5	262.5	37	49.1	95.4	0.108671	0.105176	0.113016	0.0507775	N/A	0.15104	N/A	0.0299419	0.229308	0.0380267	0.0944102	0.112079	0.309974	0.854099
42530	rno-let-7a-2*	0.260316	0.0506617	1482.5	1525	1625.5	1100.5	4117	752	483.5	334	1267.5	395.5	1366.5	1326	1539	836	3759.5	623.5	335	232.5	1206	270.5	1765.4	533.5	1.23749	1.46035	1.4866	1.06125	4.24562	0.583119	0.271971	0.284143	1.05351	0.278006	1.89826	0.494149	0.697313	0.686993
42569		3.11034	N/A	143.5	143	157.5	155.5	245.5	129	98.5	86.5	244.5	102.5	30	-57	78	-87.5	-107	0	-49	-10	182.5	-25.5	-28.7	19.6	0.0271678	N/A	0.0753441	N/A	N/A	N/A	N/A	N/A	0.159423	N/A	0.0512559	0.159423	0.664622	N/A
46639		2.9496	0.00163577	535.5	578.5	535	496.5	431	1398.5	761.5	949.5	1134.5	1238.5	422	376	448.5	235	88.5	1266	619.5	849.5	1073	1108	314	983.2	0.38216	0.414097	0.433229	0.298318	0.0999435	1.18401	0.502943	1.03819	0.937323	1.13875	0.325549	0.960242	0.41859	0.284085
10990	rno-miR-196a	N/A	N/A	152.5	151	140	213.5	366.5	84	87	67	58.5	75.5	38.5	-44	53	-59.5	2	-47	-58	-30	-5	-53	-2	-38.6	0.0348653	N/A	0.0511954	N/A	0.00225861	N/A	N/A	N/A	N/A	N/A	0.0294398	N/A	0.846319	N/A
14285	rno-miR-487b	26.9652	0.187261	134	188.5	108.5	212	261.5	431.5	164	874.5	508.5	1188	19	-8.5	24	-58	-100.5	301	13	779	445	1060.5	-24.8	519.7	0.0172062	N/A	0.0231828	N/A	N/A	0.281506	0.0105541	0.952032	0.388731	1.08993	0.0201945	0.54455	0.209268	0.842586
27546		N/A	N/A	54.5	81	50.5	89	137	114.5	93.5	111	53.5	161	-57.5	-119	-31	-152	-205	-13.5	-65.5	13.5	-8	31.5	-112.9	-8.4	N/A	N/A	N/A	N/A	N/A	N/A	N/A	0.0164986	N/A	0.0323741	N/A	0.0244364	N/A	0.459383
31026	rno-miR-101a	16.4708	0.104461	314	158	358.5	249.5	381.5	1704	382.5	3752.5	1871.5	5023	202.5	-36	271	-26	16.5	1573.5	218	3656	1810.5	4897.5	85.6	2431.1	0.183382	N/A	0.261773	N/A	0.0186335	1.47159	0.176984	4.46807	1.58157	5.0334	0.154596	2.54632	0.802732	0.823274
11040	rno-miR-29b	6.70464	0.0234096	1454.5	793.5	674.5	1292.5	1235.5	9886	3659.5	7291.5	825	10263.5	1342.5	603	588	1024	886.5	9750	3503.5	7195	762	10136.5	888.8	6269.4	1.21576	0.664097	0.567979	1.2999	1.00113	9.11854	2.84433	8.79316	0.665648	10.4178	0.949773	6.36789	0.342533	0.678999
13130		N/A	N/A	72.5	93	66	103	147.5	107	84	76	65	84	-36.5	-101	-21.5	-163.5	-211	-21.5	-72	-20	3	-42	-106.7	-30.5	N/A	N/A	N/A	N/A	N/A	N/A	N/A	N/A	0.00262066	N/A	N/A	0.00262066	N/A	N/A
46461	rno-miR-1224	N/A	N/A	90.5	123.5	73.5	169	199	113	109	115	76	134	-21.5	-72.5	-12.5	-85.5	-146.5	-11	-49	20	12	12.5	-67.7	-3.1	N/A	N/A	N/A	N/A	N/A	N/A	N/A	0.0244424	0.0104826	0.0128469	N/A	0.015924	N/A	0.469185
11138		N/A	N/A	62.5	110.5	62	110.5	167.5	73.5	86.5	65	71.5	74.5	-50.5	-84	-22.5	-148.5	-182	-52.5	-62	-29	9.5	-51.5	-97.5	-37.1	N/A	N/A	N/A	N/A	N/A	N/A	N/A	N/A	0.00829876	N/A	N/A	0.00829876	N/A	N/A
46293		N/A	N/A	63.5	80	55.5	111.5	176	75	79.5	58	57	70.5	-49	-111	-29.5	-146	-186.5	-49.5	-69.5	-39.5	-6	-57	-104.4	-44.3	N/A	N/A	N/A	N/A	N/A	N/A	N/A	N/A	N/A	N/A	N/A	N/A	N/A	N/A
28547	rno-miR-675	1.87479	0.280841	971.5	767	1426.5	606	1823.5	1839.5	3029.5	450.5	4838	581	863.5	571	1344	352	1463	1711.5	2880	355	4774.5	458	918.7	2035.8	0.781979	0.628855	1.29824	0.446842	1.65217	1.60065	2.33814	0.433853	4.17078	0.470709	0.961617	1.80283	0.519483	0.858564
146101		0.113709	0.035132	976	438	1000	325	253	167.5	310	114	163.5	142.5	863.5	241	919	71.5	-109.5	36.5	159	17	99	17	397.1	65.7	0.781979	0.265419	0.887708	0.0907648	N/A	0.0341361	0.129085	0.020776	0.0864818	0.0174717	0.506468	0.0575901	0.766542	0.844485
145998	rno-miR-465	1.29561	0.4235	201	216.5	178	255.5	419	211	290.5	152.5	177.5	161.5	88.5	18	92.5	-15	44.5	82.5	140.5	52	112.5	34	45.7	84.3	0.0801449	0.0198238	0.0893504	N/A	0.0502541	0.0771569	0.114065	0.0635503	0.0982747	0.0349435	0.0598933	0.0775981	0.525898	0.395858
146118		10.1074	N/A	108.5	171	99	186	321	118	123	93.5	157	108.5	-5.5	-29.5	8.5	-82.5	-48	-17.5	-20	-5	95	-24.5	-31.4	5.6	N/A	N/A	0.00821058	N/A	N/A	N/A	N/A	N/A	0.0829876	N/A	0.00821058	0.0829876	N/A	N/A
146045		2.01172	0.432715	258.5	228.5	206	147.5	253	318.5	131	149.5	518.5	176	141	14.5	113.5	-107	-120	188.5	-15.5	51	454	43	8.4	144.2	0.127688	0.0159692	0.109635	N/A	N/A	0.176292	N/A	0.0623281	0.396593	0.0441932	0.084431	0.169852	0.710318	0.954213
13146		N/A	N/A	59.5	100	60.5	101.5	173.5	75.5	71.5	61	59.5	73	-58.5	-108.5	-29.5	-169	-189.5	-59	-77.5	-35.5	-4.5	-63.5	-111	-48	N/A	N/A	N/A	N/A	N/A	N/A	N/A	N/A	N/A	N/A	N/A	N/A	N/A	N/A
145987		N/A	N/A	58.5	79	50.5	97	136	77	69	62	47.5	69	-54	-123.5	-36.5	-161.5	-235.5	-56.5	-75	-36.5	-15.5	-60.5	-122.2	-48.8	N/A	N/A	N/A	N/A	N/A	N/A	N/A	N/A	N/A	N/A	N/A	N/A	N/A	N/A
146111		1.68837	0.0763014	4272.5	5819	2096	5087	7120.5	10036	5762	7116.5	8726.5	13065.5	4158.5	5621.5	2006.5	4817	6746.5	9904.5	5624.5	7018.5	8664.5	12936.5	4670	8829.7	3.7659	6.19108	1.93818	6.11488	7.61886	9.26303	4.56627	8.57745	7.5689	13.2955	5.12578	8.65423	0.439918	0.364521
145933		1.55306	N/A	271.5	259	301	312	487.5	127.5	111	87	282	98	159.5	56.5	211.5	28	150	-1.5	-32.5	-13	219	-29.5	121.1	28.5	0.144442	0.0622247	0.204298	0.0355443	0.169396	N/A	N/A	N/A	0.191308	N/A	0.123181	0.191308	0.582073	N/A
146058		N/A	N/A	86.5	133	73	141.5	238	105.5	89	77	91.5	103.5	-22.5	-68	-12.5	-141.5	-116	-25.5	-53	-19	29.5	-21	-72.1	-17.8	N/A	N/A	N/A	N/A	N/A	N/A	N/A	N/A	0.0257698	N/A	N/A	0.0257698	N/A	N/A
145666	SNORD110	9.2297	0.0039052	170.5	262	180.5	306	403.5	634	296.5	633	699	937.5	56.5	61.5	92	35	29.5	503	154.5	533.5	637.5	808	54.9	527.3	0.0511659	0.0677313	0.0888674	0.0444303	0.0333145	0.470423	0.125431	0.652001	0.55689	0.830421	0.0571019	0.527033	0.380034	0.495731
146206		0.282592	0.0737311	1214.5	668	1404.5	296.5	212.5	373.5	252.5	241	411	330.5	1097	470	1318	33.5	-145.5	241.5	106.5	141	350	202.5	554.6	208.3	0.993434	0.517621	1.27312	0.0425262	N/A	0.225859	0.0864624	0.172319	0.305744	0.208119	0.706676	0.199701	0.766377	0.400388
146026		N/A	N/A	71	97.5	63.5	114	163.5	81.5	75	72.5	53	85.5	-41	-100	-22.5	-162.5	-191.5	-54.5	-71.5	-21.5	-10	-41	-103.5	-39.7	N/A	N/A	N/A	N/A	N/A	N/A	N/A	N/A	N/A	N/A	N/A	N/A	N/A	N/A
146098		44.8527	0.0033841	155.5	214	129	267	177.5	1780	1100	1242.5	645.5	1832.5	45	16.5	44	4	-185.5	1648.5	947	1142	584.5	1707	-15.2	1205.8	0.0407516	0.0181718	0.0425018	0.00507775	N/A	1.54173	0.768825	1.39566	0.510592	1.75437	0.0266258	1.19424	0.681363	0.443763
146004		0.209911	0.158489	303	247	361.5	226.5	349.5	145.5	119.5	102	128	144.5	187.5	44	274	-40	5	15	-29.5	5.5	66	23.5	94.1	16.1	0.169799	0.0484581	0.26467	N/A	0.00564653	0.0140285	N/A	0.00672166	0.0576545	0.0241521	0.122143	0.0256392	0.963924	0.877887
146161		4.77275	0.000104495	338	499.5	205	637.5	499.5	1793.5	1198.5	1029	1676	1318.5	226	309.5	116.5	387	133	1667.5	1055.5	935	1614	1200	234.4	1294.4	0.204664	0.340859	0.112533	0.491273	0.150198	1.5595	0.856911	1.14268	1.40991	1.2333	0.259905	1.24046	0.598818	0.216022
146168		N/A	N/A	65.5	94	62	94	150.5	108.5	87	74	74	84.5	-45.5	-101	-24	-162	-217	-24.5	-64.5	-23	10.5	-43	-109.9	-28.9	N/A	N/A	N/A	N/A	N/A	N/A	N/A	N/A	0.00917231	N/A	N/A	0.00917231	N/A	N/A
146133		0.27312	0.0142446	280.5	173	284	160	251.5	178.5	172.5	133	197	148	167.5	-22.5	203	-103	-102.5	45.5	6	40.5	135	22	28.5	49.8	0.151687	N/A	0.196088	N/A	N/A	0.0425532	0.00487112	0.0494959	0.11793	0.0226105	0.173887	0.0474921	0.180556	0.907218
146090		0.148279	N/A	354	395	212.5	613.5	1173	111.5	130	84	127	97	240.5	195.5	127.5	349.5	810	-22	-34	-16	65	-26.5	344.6	-6.7	0.217795	0.215308	0.123159	0.443669	0.914737	N/A	N/A	N/A	0.056781	N/A	0.382934	0.056781	0.835405	N/A
29837	spike_control_v2_46	12.4343	N/A	103	99.5	96.5	129.5	207	236.5	123.5	233.5	162.5	267	-12	-98	10.5	-156.5	-166.5	106	-31.5	135	101	148	-84.5	91.7	N/A	N/A	0.0101425	N/A	N/A	0.0991349	N/A	0.164986	0.0882289	0.152107	0.0101425	0.126114	N/A	0.301934
145870		N/A	N/A	55	73.5	47	87.5	135	58.5	59.5	52.5	47.5	64.5	-56	-120	-39	-199.5	-223.5	-72.5	-93.5	-43	-14.5	-60	-127.6	-56.7	N/A	N/A	N/A	N/A	N/A	N/A	N/A	N/A	N/A	N/A	N/A	N/A	N/A	N/A
145736		1.15946	0.912635	140.5	175	206.5	205	306.5	147.5	216.5	93	367	128.5	28.5	-24	120	-42	-79.5	21.5	50.5	-8.5	304.5	1.5	0.6	73.9	0.0258094	N/A	0.115914	N/A	N/A	0.0201076	0.0409986	N/A	0.265997	0.00154162	0.0708617	0.0821612	0.899126	1.50451
145721	rno-miR-875	N/A	N/A	83	113	81	121	166.5	112.5	231	73	78	91.5	-31.5	-89	-5.5	-175	-204.5	-16.5	80.5	-24	15	-35	-101.1	4	N/A	N/A	N/A	N/A	N/A	N/A	0.0653542	N/A	0.0131033	N/A	N/A	0.0392287	N/A	0.941834
145693		N/A	N/A	89.5	125	84.5	142.5	337.5	104	97	97	89	117.5	-21	-73	-2.5	-130.5	-17	-27	-54.5	1.5	25	-9.5	-48.8	-12.9	N/A	N/A	N/A	N/A	N/A	N/A	N/A	0.00183318	0.0218388	N/A	N/A	0.011836	N/A	1.19518
145962		0.237771	N/A	575.5	302.5	1098	257	3374	122.5	130	82	395	95	460	93.5	1007.5	-10	2992	-14.5	-14	-18.5	331.5	-35	908.6	49.9	0.416572	0.102974	0.973195	N/A	3.37888	N/A	N/A	N/A	0.289583	N/A	1.21791	0.289583	1.21924	N/A
145705	rno-miR-431	N/A	N/A	87.5	146	80.5	156.5	226.5	163.5	143	142.5	211	224.5	-28.5	-70	-9	-93.5	-145.5	29	-4	45.5	146	93.5	-69.3	62	N/A	N/A	N/A	N/A	N/A	0.0271218	N/A	0.0556065	0.127539	0.0960946	N/A	0.0765904	N/A	0.577228
145878		N/A	N/A	69.5	104	55	120.5	129.5	94	86.5	69.5	64	88	-44.5	-106.5	-35	-119.5	-233.5	-42.5	-60.5	-27	0.5	-44	-107.8	-34.7	N/A	N/A	N/A	N/A	N/A	N/A	N/A	N/A	0.000436777	N/A	N/A	0.000436777	N/A	N/A
145727		N/A	N/A	70	97	63	127	161	86	84	65	66.5	88	-47	-110.5	-25.5	-133	-191.5	-51	-67	-32	3.5	-39	-101.5	-37.1	N/A	N/A	N/A	N/A	N/A	N/A	N/A	N/A	0.00305744	N/A	N/A	0.00305744	N/A	N/A
145637	rno-miR-187	0.622321	0.501673	441.5	296	712.5	181	193.5	274	186	195	779	256	325.5	97.5	624	-87.5	-172.5	137	39.5	99	719.5	129	157.4	224.8	0.29477	0.107379	0.602753	N/A	N/A	0.128127	0.0320682	0.12099	0.628522	0.13258	0.334967	0.208457	0.746704	1.14387
145748		N/A	N/A	52	81	50.5	97	107	65.5	70.5	53.5	58	58.5	-59.5	-116	-36.5	-149	-253	-65	-79.5	-44.5	-4	-66.5	-122.8	-51.9	N/A	N/A	N/A	N/A	N/A	N/A	N/A	N/A	N/A	N/A	N/A	N/A	N/A	N/A
145917		N/A	N/A	325.5	664	264.5	981	212	87.5	78	66.5	63.5	73	216.5	464.5	177	714	-158.5	-46.5	-61	-30.5	0	-50	282.7	-37.6	0.196061	0.511564	0.170973	0.906379	N/A	N/A	N/A	N/A	N/A	N/A	0.446244	N/A	0.770171	N/A
147193		N/A	N/A	57.5	84	55	98	117.5	73	68	53	57	58.5	-52.5	-119.5	-31.5	-156	-256.5	-60	-72.5	-45	-5.5	-69	-123.2	-50.4	N/A	N/A	N/A	N/A	N/A	N/A	N/A	N/A	N/A	N/A	N/A	N/A	N/A	N/A
147608		50.3589	0.276119	112	134.5	90.5	128	181	175.5	113	146	376	189	1	-63	3.5	-107	-163.5	37	-38	48	314.5	62	-65.8	84.7	0.000905592	N/A	0.00338083	N/A	N/A	0.0346037	N/A	0.0586618	0.274732	0.0637205	0.00214321	0.10793	0.816651	1.03702
147872		1.40722	N/A	135.5	144	102.5	150	181.5	117	89	80	91.5	99	26.5	-60.5	15	-95.5	-155.5	-18	-57	-19.5	31	-29.5	-54	-18.6	0.0239982	N/A	0.0144893	N/A	N/A	N/A	N/A	N/A	0.0270801	N/A	0.0192437	0.0270801	0.349404	N/A
147938		0.438905	N/A	190	254	244.5	331	764.5	104	87	75.5	143.5	98	75	55	158.5	48.5	405.5	-25.5	-63	-23.5	80.5	-30	148.5	-12.3	0.0679194	0.0605727	0.153103	0.0615678	0.457933	N/A	N/A	N/A	0.070321	N/A	0.160219	0.070321	1.06684	N/A
147814		N/A	N/A	56.5	86.5	47.5	107.5	120.5	75.5	71	55	47	61.5	-55	-106	-38	-143.5	-218	-50.5	-77	-42	-14	-61.5	-112.1	-49	N/A	N/A	N/A	N/A	N/A	N/A	N/A	N/A	N/A	N/A	N/A	N/A	N/A	N/A
147807		0.419607	0.00360344	2052.5	2277.5	2352	2368.5	2870	803	1426	483	2383	881.5	1939	2087	2263.5	2102	2522.5	675.5	1269	386	2320.5	752	2182.8	1080.6	1.75594	2.29846	2.18643	2.66836	2.84867	0.631751	1.03024	0.471738	2.02708	0.772867	2.35157	0.986736	0.181956	0.624971
147924		0.099016	N/A	110	110	155	112	124.5	84.5	93	64	71	74.5	-1	-89	68.5	-142	-230.5	-44.5	-69.5	-33.5	7.5	-52.5	-78.8	-38.5	N/A	N/A	0.0661676	N/A	N/A	N/A	N/A	N/A	0.00655165	N/A	0.0661676	0.00655165	N/A	N/A
147760		N/A	N/A	64	107.5	58.5	114.5	145.5	86	82.5	62.5	56	73	-44.5	-95.5	-29.5	-127	-196.5	-48.5	-68.5	-34	-5.5	-50	-98.6	-41.3	N/A	N/A	N/A	N/A	N/A	N/A	N/A	N/A	N/A	N/A	N/A	N/A	N/A	N/A
147544		N/A	N/A	64.5	106	63	89	143.5	91	90.5	69.5	60.5	75.5	-47	-91	-21.5	-164.5	-226	-39.5	-77.5	-27	-2	-50.5	-110	-39.3	N/A	N/A	N/A	N/A	N/A	N/A	N/A	N/A	N/A	N/A	N/A	N/A	N/A	N/A
147791		1.07473	0.842463	4776.5	6168.5	3645	9732.5	14589	12020	8812	10088.5	2990.5	12329	4666	5967.5	3560	9458.5	14216	11884.5	8659	9990	2928	12208.5	7573.6	9134	4.22549	6.57214	3.43878	12.007	16.0542	11.1148	7.02984	12.209	2.55776	12.5473	8.45952	9.09173	0.639211	0.468895
147810		0.891761	0.785432	1518.5	1250	1957	1428.5	2273	1633.5	1431.5	641.5	4163.5	434	1408	1044	1875.5	1145.5	1917	1500	1276	547	4101	307	1478	1546.2	1.27507	1.14978	1.81164	1.45414	2.16488	1.40285	1.03592	0.6685	3.58244	0.315519	1.5711	1.40105	0.264214	0.917303
147737		6.17428	4.95564e-06	703	460	1117	357	373.5	2716.5	3093	2268	2583.5	2583	592.5	259	1036.5	107.5	12.5	2583.5	2947.5	2170	2520.5	2454.5	401.6	2535.2	0.536563	0.285242	1.00121	0.136465	0.0141163	2.41618	2.39294	2.652	2.20179	2.52261	0.394719	2.4371	0.990549	0.0684309
147830		5.72752	N/A	94.5	146	89.5	170	247	84	96	66.5	71.5	65	-19.5	-54.5	1.5	-111	-101.5	-48	-54	-29.5	9.5	-65.5	-57	-37.5	N/A	N/A	0.00144893	N/A	N/A	N/A	N/A	N/A	0.00829876	N/A	0.00144893	0.00829876	N/A	N/A
147671		N/A	N/A	89.5	161	83	197	282.5	89	133.5	69	111	76.5	-22.5	-31.5	-3.5	-78	-63	-43.5	-20	-24	43	-49	-39.7	-18.7	N/A	N/A	N/A	N/A	N/A	N/A	N/A	N/A	0.0375628	N/A	N/A	0.0375628	N/A	N/A
147802		0.619707	0.409363	2014	2437	2612	2364	8157	1934	2649	873.5	6561.5	955	1895	2219	2526.5	2099	7776.5	1800.5	2503.5	774.5	6496	823.5	3303.2	2479.6	1.7161	2.44383	2.44047	2.66455	8.78204	1.68389	2.03247	0.946532	5.6746	0.846351	3.6094	2.23677	0.807253	0.88753
147897		N/A	N/A	75.5	119	69.5	123.5	197.5	89.5	81.5	69	57	90.5	-46.5	-88	-17.5	-148	-180	-48	-62.5	-29.5	-7	-46	-96	-38.6	N/A	N/A	N/A	N/A	N/A	N/A	N/A	N/A	N/A	N/A	N/A	N/A	N/A	N/A
147698		N/A	N/A	66.5	107	64	129	177	88	84	67.5	57	79	-52.5	-96.5	-25.5	-122.5	-195	-44.5	-61	-29	-6.5	-48	-98.4	-37.8	N/A	N/A	N/A	N/A	N/A	N/A	N/A	N/A	N/A	N/A	N/A	N/A	N/A	N/A
148627	rno-miR-615	N/A	N/A	82	117.5	72	142	204	82.5	87	62.5	67	71.5	-31.5	-82	-15	-113.5	-174	-49.5	-55.5	-33.5	4.5	-55.5	-83.2	-37.9	N/A	N/A	N/A	N/A	N/A	N/A	N/A	N/A	0.00393099	N/A	N/A	0.00393099	N/A	N/A
148669		N/A	N/A	85	123.5	72	141.5	207.5	92.5	88.5	70.5	58	76.5	-32	-75	-13	-121.5	-149	-38.5	-54	-27	-4.5	-52.5	-78.1	-35.3	N/A	N/A	N/A	N/A	N/A	N/A	N/A	N/A	N/A	N/A	N/A	N/A	N/A	N/A
148687		0.0745878	N/A	1076.5	1190.5	942.5	1320.5	4084.5	118	105	87	205	99.5	960.5	996.5	860.5	1060.5	3719	-15	-40.5	-9.5	142.5	-26.5	1519.4	10.2	0.869821	1.09747	0.8312	1.34624	4.19989	N/A	N/A	N/A	0.124481	N/A	1.66892	0.124481	0.856694	N/A
148234		0.587042	0.257662	2501.5	3524.5	2705	3777	9235.5	3114.5	3389.5	1381.5	5667.5	1590	2392	3324.5	2618.5	3520	8862.5	2987	3250	1287	5604.5	1463	4143.5	2918.3	2.16618	3.66134	2.52934	4.46842	10.0085	2.79355	2.63852	1.57287	4.89583	1.5036	4.56675	2.68087	0.695527	0.511931
148677		N/A	N/A	78.5	126.5	73	126.5	152	77	82	57.5	52	76	-28.5	-71	-14.5	-139	-210.5	-50.5	-59	-40	-11	-49.5	-92.7	-42	N/A	N/A	N/A	N/A	N/A	N/A	N/A	N/A	N/A	N/A	N/A	N/A	N/A	N/A
148654	rno-miR-184	N/A	N/A	97.5	126	78	138.5	231	104	86	88	76	119.5	-11.5	-71	-7.5	-132	-117.5	-23	-59.5	-10	14	-11.5	-67.9	-18	N/A	N/A	N/A	N/A	N/A	N/A	N/A	N/A	0.0122297	N/A	N/A	0.0122297	N/A	N/A
148079		N/A	N/A	101.5	90	82	102	124	106.5	66	73.5	60	101	-12.5	-106	-4	-149.5	-240.5	-28	-77.5	-28	-3	-27	-102.5	-32.7	N/A	N/A	N/A	N/A	N/A	N/A	N/A	N/A	N/A	N/A	N/A	N/A	N/A	N/A
148474		N/A	N/A	61.5	84	55	117	148.5	69.5	65.5	55.5	52.5	80	-52	-111	-35	-138.5	-216.5	-60.5	-81.5	-42	-12	-42.5	-110.6	-47.7	N/A	N/A	N/A	N/A	N/A	N/A	N/A	N/A	N/A	N/A	N/A	N/A	N/A	N/A
148625		0.849934	N/A	128.5	204	174	244	589	88	87	65.5	149.5	75.5	10.5	7.5	87.5	-18.5	222.5	-45	-64	-31	86	-52.5	61.9	-21.3	0.00950872	0.00825991	0.0845206	N/A	0.25127	N/A	N/A	N/A	0.0751256	N/A	0.0883899	0.0751256	1.29305	N/A
147640		N/A	N/A	62	77.5	50.5	91.5	123	76	71	60.5	59	81	-49	-114	-33.5	-176	-233.5	-55.5	-80	-39	-4.5	-49	-121.2	-45.6	N/A	N/A	N/A	N/A	N/A	N/A	N/A	N/A	N/A	N/A	N/A	N/A	N/A	N/A
147599		N/A	N/A	79	98.5	62	117	133	123	66	87	63.5	110	-33	-103.5	-24	-143	-224	-12	-85	-15	2	-14	-105.5	-24.8	N/A	N/A	N/A	N/A	N/A	N/A	N/A	N/A	0.00174711	N/A	N/A	0.00174711	N/A	N/A
147318		3.96389	0.119562	123	185	107.5	211	245.5	186	174.5	164	181.5	172.5	14	-12	19	-67	-112	58	22.5	68	118	47.5	-31.6	62.8	0.0126783	N/A	0.0183531	N/A	N/A	0.0542436	0.0182667	0.0831042	0.103079	0.0488181	0.0155157	0.0615024	0.25862	0.53175
147666		N/A	N/A	64.5	100.5	52.5	99.5	144	101.5	84.5	66.5	59	76	-47.5	-96	-32.5	-180	-234.5	-31	-75	-29	-4.5	-47.5	-118.1	-37.4	N/A	N/A	N/A	N/A	N/A	N/A	N/A	N/A	N/A	N/A	N/A	N/A	N/A	N/A
148186		N/A	N/A	59	80.5	50.5	91	119	79	67	53	54	67.5	-52	-117	-36.5	-173	-252.5	-57	-89	-43.5	-7	-59	-126.2	-51.1	N/A	N/A	N/A	N/A	N/A	N/A	N/A	N/A	N/A	N/A	N/A	N/A	N/A	N/A
148021	rno-miR-3556a	0.197742	N/A	299	244.5	275	225.5	485	102.5	124	78	93	92	185	47	187.5	-41	130.5	-26.5	-34	-20.5	31	-30.5	101.8	-16.1	0.167535	0.0517621	0.181116	N/A	0.147374	N/A	N/A	N/A	0.0270801	N/A	0.136947	0.0270801	0.42686	N/A
148131	rno-miR-3597-5p	N/A	N/A	60.5	80.5	51	87.5	116.5	739.5	728.5	551.5	161	803	-48.5	-112.5	-33.5	-185.5	-241.5	608.5	574.5	455	98	677	-124.3	482.6	N/A	N/A	N/A	N/A	N/A	0.56909	0.46641	0.556065	0.0856082	0.695786	N/A	0.474592	N/A	0.489492
148573	rno-miR-3555	N/A	N/A	61.5	81.5	53	105	142	74.5	78.5	62.5	52	75.5	-48.5	-110	-32.5	-167	-183	-57.5	-76	-32.5	-13	-46.5	-108.2	-45.1	N/A	N/A	N/A	N/A	N/A	N/A	N/A	N/A	N/A	N/A	N/A	N/A	N/A	N/A
148569	rno-miR-3560	18.9609	N/A	112.5	185	89.5	169.5	333.5	189	111.5	110.5	104	141.5	-2.5	-22	1.5	-89.5	-46.5	46.5	-34	15	41.5	11.5	-31.8	16.1	N/A	N/A	0.00144893	N/A	N/A	0.0434884	N/A	0.0183318	0.0362525	0.0118191	0.00144893	0.027473	N/A	0.540781
148137		N/A	N/A	91	133.5	68	106	188	72	69.5	62	61	74.5	-23.5	-72	-18	-157	-177.5	-62	-73	-39.5	-3	-60.5	-89.6	-47.6	N/A	N/A	N/A	N/A	N/A	N/A	N/A	N/A	N/A	N/A	N/A	N/A	N/A	N/A
148359	rno-miR-3596d	5.83248	N/A	94.5	172.5	94	192.5	190	141.5	142	101.5	312.5	141	-21.5	-32	8.5	-58	-170.5	4	1.5	1.5	247.5	16	-54.7	54.1	N/A	N/A	0.00821058	N/A	N/A	0.00374094	0.00121778	0.00183318	0.216204	0.016444	0.00821058	0.0478881	N/A	1.9691
148315	rno-miR-3594-3p	1.59267	0.685432	167	193	225	213.5	477.5	231	174	166	718.5	158	52	-3.5	137.5	-56	108	98	30	65	656.5	31.5	47.6	176.2	0.0470908	N/A	0.132818	N/A	0.121965	0.091653	0.0243556	0.0794378	0.573488	0.0323741	0.100625	0.160262	0.463884	1.45275
148044	rno-miR-450a*	0.748169	0.388711	3217	4652	3774.5	4461.5	4299	3495.5	3559.5	1201	8267	1408	3103	4451	3687	4203	3928	3358.5	3415	1102	8203	1283.5	3874.4	3472.4	2.81005	4.90198	3.56146	5.33545	4.43591	3.14099	2.77248	1.34678	7.16576	1.31912	4.20897	3.14902	0.242787	0.759368
148431		N/A	N/A	55.5	88	52.5	83	133	77.5	75	58	57	74.5	-56	-105.5	-36.5	-181.5	-224	-54	-63.5	-39	-6	-48.5	-120.7	-42.2	N/A	N/A	N/A	N/A	N/A	N/A	N/A	N/A	N/A	N/A	N/A	N/A	N/A	N/A
148056	rno-miR-299*/rno-miR-3563-3p	0.38596	0.263223	322.5	410.5	561.5	166.5	202	139	121	73.5	313.5	87	209	217.5	472	-103.5	-141	8.5	-23	-23.5	251.5	-39.5	130.8	34.8	0.189269	0.239537	0.455929	N/A	N/A	0.0079495	N/A	N/A	0.219699	N/A	0.294912	0.113824	0.480455	1.31544
148653		1.53217	0.403327	377	272.5	579.5	285	1768.5	1039.5	1223	589	886	770.5	265	78.5	493	21	1405.5	905.5	1077	492	824.5	642	452.6	788.2	0.239982	0.0864537	0.476213	0.0266582	1.58724	0.846855	0.874366	0.601283	0.720245	0.659815	0.483309	0.740513	1.32644	0.159116
148367		N/A	N/A	65.5	92	61.5	98.5	146	99	74.5	96.5	63	107.5	-45.5	-104.5	-22.5	-177	-223.5	-30.5	-68	-5	0.5	-17.5	-114.6	-24.1	N/A	N/A	N/A	N/A	N/A	N/A	N/A	N/A	0.000436777	N/A	N/A	0.000436777	N/A	N/A
148475	rno-miR-1193-5p	N/A	N/A	51.5	80	52	78.5	105.5	70.5	61.5	55	51	64	-57.5	-120.5	-38.5	-182.5	-242.5	-61	-79.5	-41	-13	-65.5	-128.3	-52	N/A	N/A	N/A	N/A	N/A	N/A	N/A	N/A	N/A	N/A	N/A	N/A	N/A	N/A
148112		N/A	N/A	56.5	91	50.5	82.5	111	67.5	63	55	50.5	71	-52	-108	-36	-177	-253.5	-69.5	-75	-41	-15	-55	-125.3	-51.1	N/A	N/A	N/A	N/A	N/A	N/A	N/A	N/A	N/A	N/A	N/A	N/A	N/A	N/A
148181	rno-miR-3545-5p	0.482311	N/A	111.5	126	72.5	122.5	141.5	101	73	70.5	64	89	1	-75.5	-14	-136	-221.5	-33	-66	-26.5	0.5	-34	-89.2	-31.8	0.000905592	N/A	N/A	N/A	N/A	N/A	N/A	N/A	0.000436777	N/A	0.000905592	0.000436777	N/A	N/A
148076		N/A	N/A	80	120.5	75.5	126	195.5	600	425	451.5	123.5	483.5	-32.5	-71	-12	-133.5	-165.5	463	267.5	355	60	354.5	-82.9	300	N/A	N/A	N/A	N/A	N/A	0.433014	0.217171	0.433853	0.0524132	0.364337	N/A	0.300158	N/A	0.547203
148457		N/A	N/A	60.5	88	52.5	92.5	155.5	74	82.5	62.5	48.5	69	-50.5	-106	-33.5	-171	-208.5	-56.5	-72	-34	-15.5	-58.5	-113.9	-47.3	N/A	N/A	N/A	N/A	N/A	N/A	N/A	N/A	N/A	N/A	N/A	N/A	N/A	N/A
148060		2.44003	N/A	87	113.5	116	116.5	217.5	79	81	66	132.5	76.5	-27	-79.5	26.5	-160	-129	-48	-76	-34	71.5	-45.5	-73.8	-26.4	N/A	N/A	0.0255977	N/A	N/A	N/A	N/A	N/A	0.0624591	N/A	0.0255977	0.0624591	N/A	N/A
148464		N/A	N/A	55	86.5	48	95.5	124.5	77	75.5	58	51.5	67.5	-55.5	-111	-40.5	-179.5	-226.5	-61	-87	-42.5	-11	-55.5	-122.6	-51.4	N/A	N/A	N/A	N/A	N/A	N/A	N/A	N/A	N/A	N/A	N/A	N/A	N/A	N/A
148141	rno-miR-133b*	N/A	N/A	66	96	58.5	103.5	158	95	84.5	68	55.5	76	-44	-91.5	-27.5	-167.5	-206.5	-37.5	-72	-29	-7.5	-47.5	-107.4	-38.7	N/A	N/A	N/A	N/A	N/A	N/A	N/A	N/A	N/A	N/A	N/A	N/A	N/A	N/A
148194		N/A	N/A	58	94	50	88.5	113.5	73	85	56	51.5	65	-52	-107.5	-30	-183.5	-229.5	-54.5	-73.5	-39.5	-12	-59	-120.5	-47.7	N/A	N/A	N/A	N/A	N/A	N/A	N/A	N/A	N/A	N/A	N/A	N/A	N/A	N/A
148646		1.1966	0.360884	1180	941	1035.5	1185	597	1271.5	1668	771	1139.5	974	1065.5	733	947	911.5	236.5	1139.5	1508.5	670.5	1078.5	844	778.7	1048.2	0.964908	0.807269	0.914755	1.15709	0.267081	1.0657	1.22468	0.819432	0.942127	0.86742	0.822221	0.983872	0.40769	0.166258
148386	rno-miR-2964	1.25616	0.607121	234.5	158	283.5	173	191.5	327	381	238	443.5	206.5	123	-37.5	199	-99.5	-154	199.5	228.5	138.5	380	78	6.2	204.9	0.111388	N/A	0.192224	N/A	N/A	0.186579	0.185508	0.169264	0.33195	0.0801644	0.151806	0.190693	0.376533	0.473948
148520	rno-miR-137*	1.29833	0.687271	404	262	397.5	205	306	358	999.5	202	302	261	294.5	59.5	315.5	-53	-53.5	226.5	849	107	239	134	112.6	311.1	0.266697	0.0655286	0.304757	N/A	N/A	0.211831	0.689263	0.130767	0.208779	0.137718	0.212328	0.275672	0.605423	0.850022
148284	rno-miR-208b-3p	N/A	N/A	146.5	154	85.5	135	182.5	90.5	87	90.5	56	89	35	-39.5	-1	-114	-157.5	-35	-66.5	-5	-7.5	-32.5	-55.4	-29.3	0.0316957	N/A	N/A	N/A	N/A	N/A	N/A	N/A	N/A	N/A	0.0316957	N/A	N/A	N/A
148537		N/A	N/A	86.5	131	78	123.5	192	147	106.5	94	191.5	124	-34	-81	-11	-154	-180	5.5	-37	-6	129.5	-1	-92	18.2	N/A	N/A	N/A	N/A	N/A	0.00514379	N/A	N/A	0.113125	N/A	N/A	0.0591345	N/A	1.2912
11255		1.73498	N/A	241	180	130	153.5	311	129	82.5	84.5	219.5	104.5	127	-31	42	-120.5	-48.5	-7	-56.5	-14.5	154.5	-25	-6.2	10.3	0.11501	N/A	0.0405699	N/A	N/A	N/A	N/A	N/A	0.134964	N/A	0.07779	0.134964	0.676658	N/A
42962		0.439349	0.0765205	1489.5	1293.5	2030.5	881.5	2702.5	627	1067.5	289.5	2037.5	356	1372.5	1087	1940.5	617.5	2341.5	488.5	923.5	190	1973.5	232.5	1471.8	761.6	1.24293	1.19714	1.87443	0.783878	2.64427	0.456862	0.749746	0.232203	1.72396	0.238952	1.54853	0.680344	0.468845	0.91188
29650		0.136666	N/A	236.5	213	258	226	2352	113.5	95	75.5	160.5	97	119	11	164.5	-39	1994.5	-25	-50.5	-24	99	-25.5	450	-5.2	0.107765	0.0121145	0.158899	N/A	2.2524	N/A	N/A	N/A	0.0864818	N/A	0.632795	0.0864818	1.70901	N/A
11164		1.18443	0.537448	393.5	658.5	332	877	836	898.5	606	438.5	974.5	550	277.5	460	243.5	616	488	764.5	465.5	344	914	431.5	417	583.9	0.251302	0.506608	0.235209	0.781974	0.551101	0.714987	0.377918	0.420409	0.798428	0.443474	0.465239	0.551043	0.49025	0.347519
17886		N/A	N/A	66.5	88.5	53.5	113	139	78	63	51	50	71	-46.5	-99.5	-34	-150	-227	-50.5	-81.5	-41	-13	-52.5	-111.4	-47.7	N/A	N/A	N/A	N/A	N/A	N/A	N/A	N/A	N/A	N/A	N/A	N/A	N/A	N/A
168684		N/A	N/A	82.5	124	71	120.5	189	114.5	103	102.5	64	130	-29.5	-74.5	-17	-127	-169	-15.5	-40	5.5	2	6	-83.4	-8.4	N/A	N/A	N/A	N/A	N/A	N/A	N/A	0.00672166	0.00174711	0.0061665	N/A	0.00487842	N/A	0.558781
168679		N/A	N/A	86.5	119	74	149	201	80	73	62	55.5	81	-26.5	-79	-14.5	-119.5	-164.5	-52	-66	-37	-8	-46.5	-80.8	-41.9	N/A	N/A	N/A	N/A	N/A	N/A	N/A	N/A	N/A	N/A	N/A	N/A	N/A	N/A
168718		N/A	N/A	105.5	136	83.5	129	173	164.5	90	102	93.5	124.5	-6.5	-54.5	-4.5	-129.5	-158.5	29.5	-54.5	4	31	-9.5	-70.7	0.1	N/A	N/A	N/A	N/A	N/A	0.0275894	N/A	0.00488848	0.0270801	N/A	N/A	0.0198527	N/A	0.652903
168945	rno-miR-326	N/A	N/A	57.5	97	59	98.5	173.5	299.5	127.5	483	315	641	-52	-98	-31.5	-163.5	-176.5	166	-21.5	386.5	251	511	-104.3	258.6	N/A	N/A	N/A	N/A	N/A	0.155249	N/A	0.47235	0.219262	0.52518	N/A	0.34301	N/A	0.533553
168964		0.388196	0.0207574	2772.5	4035.5	2908.5	4496	2637.5	1580	2398.5	371	3245	528	2664.5	3843.5	2824	4233.5	2266	1445	2256	277	3181.5	406.5	3166.3	1513.2	2.41295	4.23293	2.72784	5.37417	2.55901	1.35141	1.83154	0.338527	2.77921	0.41778	3.46138	1.34369	0.374059	0.759542
168932		N/A	N/A	56.5	92.5	56.5	93.5	125	104	61.5	75	61	86.5	-52	-100.5	-36.5	-161	-226	-27.5	-90	-20.5	-1	-35	-115.2	-34.8	N/A	N/A	N/A	N/A	N/A	N/A	N/A	N/A	N/A	N/A	N/A	N/A	N/A	N/A
168934		N/A	N/A	70	89.5	61.5	95.5	135.5	111	77.5	95.5	73	120.5	-42	-104	-25	-185	-223.5	-18	-77	-1	12	-5.5	-115.9	-17.9	N/A	N/A	N/A	N/A	N/A	N/A	N/A	N/A	0.0104826	N/A	N/A	0.0104826	N/A	N/A
168600		0.1644	0.33134	207.5	221	153.5	267.5	1187.5	150.5	99.5	155.5	95.5	193	96.5	23.5	66.5	-0.5	832.5	22	-53	54	33	66.5	203.7	24.5	0.0873896	0.0258811	0.0642357	N/A	0.940147	0.0205752	N/A	0.0659945	0.0288273	0.0683453	0.279413	0.0459356	1.57909	0.539196
168726		20.0338	0.00879527	125	216.5	134.5	254.5	389.5	694	376.5	689.5	470	966	15	16	45	-13.5	27.5	560	220	592	407.5	842.5	18	524.4	0.0135839	0.0176211	0.0434678	N/A	0.0310559	0.523732	0.178608	0.723495	0.355973	0.865879	0.0264322	0.529537	0.514257	0.520655
168795		N/A	N/A	86	118	79	135	161	110	117.5	86.5	74.5	103.5	-26.5	-76.5	-11.5	-133.5	-184.5	-18.5	-43.5	-9.5	11	-21	-86.5	-16.3	N/A	N/A	N/A	N/A	N/A	N/A	N/A	N/A	0.00960908	N/A	N/A	0.00960908	N/A	N/A
168755		N/A	N/A	49.5	79	50.5	78.5	106.5	65.5	63.5	55.5	53.5	56.5	-66	-130	-34	-187	-249.5	-63.5	-87	-41.5	-9	-67	-133.3	-53.6	N/A	N/A	N/A	N/A	N/A	N/A	N/A	N/A	N/A	N/A	N/A	N/A	N/A	N/A
168577		N/A	N/A	70	107	68	124.5	191.5	81.5	95.5	61	87.5	72	-43.5	-92.5	-16.5	-161.5	-185	-49.5	-60	-38.5	22	-53.5	-99.8	-35.9	N/A	N/A	N/A	N/A	N/A	N/A	N/A	N/A	0.0192182	N/A	N/A	0.0192182	N/A	N/A
168827		N/A	N/A	53	87	54	92.5	146.5	54	62	49.5	49.5	58	-58	-112.5	-31	-176.5	-209	-73	-94	-50.5	-16	-62.5	-117.4	-59.2	N/A	N/A	N/A	N/A	N/A	N/A	N/A	N/A	N/A	N/A	N/A	N/A	N/A	N/A
168676		N/A	N/A	61.5	82.5	51.5	91.5	111.5	76.5	65	58	57	66	-51.5	-108.5	-32	-192.5	-238.5	-47	-81	-38	-6	-57	-124.6	-45.8	N/A	N/A	N/A	N/A	N/A	N/A	N/A	N/A	N/A	N/A	N/A	N/A	N/A	N/A
168852		1.80741	0.156328	516.5	344	504.5	314	406	364	856	278	707.5	437.5	407	149.5	419	38.5	56	234	708	181	635	319.5	214	415.5	0.368576	0.164648	0.404733	0.0488734	0.0632411	0.218845	0.574792	0.221204	0.554706	0.328366	0.210014	0.379583	0.798982	0.460691
168611		9.76398	0.516746	134	156	110	142.5	278.5	190.5	175	136.5	837.5	169.5	13.5	-46.5	22.5	-129	-92.5	51	29.5	36.5	773.5	36	-46.4	185.3	0.0122255	N/A	0.0217339	N/A	N/A	0.047697	0.0239497	0.0446074	0.675693	0.036999	0.0169797	0.165789	0.39597	1.72021
168572		3.06926	N/A	160.5	154	116	176	593	98.5	98	81.5	419	97.5	41.5	-49.5	25	-72.5	214.5	-36	-44	-18.5	356	-36.5	31.8	44.2	0.0375821	N/A	0.0241488	N/A	0.242236	N/A	N/A	N/A	0.310985	N/A	0.101322	0.310985	1.20625	N/A
168743		N/A	N/A	82	88	69.5	92	154.5	101	80	70	96	90.5	-34.5	-112.5	-20	-173.5	-189	-31.5	-65.5	-27.5	32.5	-33	-105.9	-25	N/A	N/A	N/A	N/A	N/A	N/A	N/A	N/A	0.0283905	N/A	N/A	0.0283905	N/A	N/A
168647		0.172775	0.0855824	333.5	444	256	589.5	1194.5	186	126.5	148	128	218	214	236.5	165	322	828.5	53	-22	52.5	65.5	97	353.2	49.2	0.193797	0.260463	0.159382	0.408759	0.93563	0.0495675	N/A	0.0641613	0.0572177	0.0996917	0.391606	0.0676595	0.814061	0.327684
168812		5.07311	0.135677	125	179.5	98.5	139	222	210	117	139.5	87.5	149	8.5	-19	9.5	-113.5	-151.5	78	-21.5	43	23.5	24.5	-53.2	29.5	0.00769753	N/A	0.00917653	N/A	N/A	0.0729483	N/A	0.0525512	0.0205285	0.0251799	0.00843703	0.042802	0.123954	0.573951
169186		4.13543	0.1422	140	168	113	161	273	254	107	180	83.5	238.5	21	-26	23.5	-99.5	-90	120	-40.5	80.5	18	115.5	-34.2	58.7	0.0190174	N/A	0.0226998	N/A	N/A	0.112228	N/A	0.0983807	0.015724	0.118705	0.0208586	0.0862595	0.124833	0.55393
169118		1.79797	N/A	114.5	134.5	89	182.5	205.5	137.5	71.5	97.5	73	123	-2	-65.5	3	-84	-143	7	-71	1	9	-5	-58.3	-11.8	N/A	N/A	0.00289785	N/A	N/A	0.00654664	N/A	0.00122212	0.00786198	N/A	0.00289785	0.00521025	N/A	0.6748
169320		0.976562	0.932096	2709.5	3486.5	2953	3444	2364	3602.5	3192.5	1537	6447.5	1714.5	2595	3280.5	2865.5	3196	2004	3472	3056.5	1441	6385	1587	2788.2	3188.3	2.35001	3.61289	2.76793	4.05712	2.26313	3.24714	2.48143	1.76108	5.57764	1.63104	3.01022	2.93966	0.263255	0.547592
169321		N/A	N/A	75.5	96	64	105.5	152.5	127	76.5	90	72.5	101.5	-38	-105.5	-24	-153.5	-200.5	-13.5	-73	-7.5	9	-22	-104.3	-21.4	N/A	N/A	N/A	N/A	N/A	N/A	N/A	N/A	0.00786198	N/A	N/A	0.00786198	N/A	N/A
169070		0.677279	0.229681	2597	3974	1886	5000.5	5633.5	3327	2904	2405	1741	4120.5	2484.5	3773.5	1792.5	4742	5270	3190	2761	2307	1679	3997	3612.5	2786.8	2.24994	4.15584	1.73147	6.01968	5.95144	2.9834	2.24153	2.81943	1.4667	4.10791	4.02167	2.72379	0.499137	0.358084
169113		1.36357	N/A	146.5	226.5	212.5	256.5	538	88.5	92.5	65.5	212	69	33	29	124.5	-5	178	-42	-55	-33	149.5	-58	71.9	-7.7	0.0298845	0.0319383	0.120261	N/A	0.201016	N/A	N/A	N/A	0.130596	N/A	0.095775	0.130596	0.854473	N/A
169182		0.990639	0.985579	157.5	220.5	132.5	282.5	515.5	199.5	182	139.5	216	167.5	45.5	23.5	44.5	36	154	76	30.5	43	154	42.5	60.7	69.2	0.0412044	0.0258811	0.0429848	0.0456998	0.173913	0.0710779	0.0247615	0.0525512	0.134527	0.0436793	0.0659366	0.0653194	0.92287	0.644957
169036		N/A	N/A	66	77	54	87	143	68	68.5	51	54	66.5	-46.5	-118	-31	-175.5	-232	-61	-89.5	-47	-9	-61	-120.6	-53.5	N/A	N/A	N/A	N/A	N/A	N/A	N/A	N/A	N/A	N/A	N/A	N/A	N/A	N/A
169230		0.636783	N/A	139	249	146.5	288	568.5	81.5	72	60	119	61	29.5	46.5	58.5	12.5	204	-50	-78	-37	55.5	-65.5	70.2	-35	0.026715	0.0512115	0.0565081	0.015868	0.230378	N/A	N/A	N/A	0.0484822	N/A	0.0761362	0.0484822	1.15388	N/A
169157		1.09423	N/A	131.5	135	108.5	111.5	171	112	119	77	86	84.5	18.5	-61	21.5	-150.5	-191	-20	-36.5	-19.5	23.5	-38.5	-72.5	-18.2	0.0167535	N/A	0.0207679	N/A	N/A	N/A	N/A	N/A	0.0205285	N/A	0.0187607	0.0205285	0.151309	N/A
169000		N/A	N/A	54.5	68	46	84.5	105	70	58.5	56	48.5	58.5	-55	-126.5	-40	-178.5	-252	-60	-97	-41.5	-15.5	-64	-130.4	-55.6	N/A	N/A	N/A	N/A	N/A	N/A	N/A	N/A	N/A	N/A	N/A	N/A	N/A	N/A
169319		0.736453	0.323534	2566	2744	2571.5	3699.5	3717.5	2811.5	2038.5	1143	5544.5	1441.5	2453.5	2539	2486.5	3423	3355.5	2682	1878	1048.5	5481.5	1316	2851.5	2481.2	2.22187	2.79626	2.40184	4.34529	3.78938	2.5083	1.52466	1.28139	4.78838	1.35252	3.11093	2.29105	0.295321	0.646355
168996		N/A	N/A	63.5	75.5	58.5	97	170	69	75.5	58.5	55	74	-46	-129	-30	-163.5	-208	-64	-72.5	-37.5	-9	-48	-115.3	-46.2	N/A	N/A	N/A	N/A	N/A	N/A	N/A	N/A	N/A	N/A	N/A	N/A	N/A	N/A
169064		N/A	N/A	84	87.5	69.5	121.5	190.5	230	168.5	220.5	159.5	200	-25	-110	-16.5	-144	-204.5	99	15.5	126	94	72	-100	81.3	N/A	N/A	N/A	N/A	N/A	0.0925883	0.0125837	0.153987	0.082114	0.0739979	N/A	0.0830542	N/A	0.607153
169112		N/A	N/A	61.5	80	61	108	140.5	72	124.5	62.5	56.5	75	-46	-120.5	-26.5	-166.5	-190	-54.5	-27.5	-38	-7.5	-48.5	-109.9	-35.2	N/A	N/A	N/A	N/A	N/A	N/A	N/A	N/A	N/A	N/A	N/A	N/A	N/A	N/A
169169		0.537456	0.0913501	5529.5	2457.5	4166	2238.5	7195	3276.5	2753.5	2401.5	1121	2826	5420.5	2262	4081.5	1945.5	6820.5	3142	2599	2304	1056.5	2701	4106	2360.5	4.90876	2.49119	3.94253	2.46969	7.70243	2.93851	2.11001	2.81577	0.922909	2.77595	4.30292	2.31263	0.502446	0.363835
168987		N/A	N/A	54.5	77.5	54	76.5	117	74	63.5	59.5	52	61	-61.5	-120	-33.5	-208.5	-233	-55.5	-92.5	-35.5	-12.5	-61	-131.3	-51.4	N/A	N/A	N/A	N/A	N/A	N/A	N/A	N/A	N/A	N/A	N/A	N/A	N/A	N/A
169365		17.6315	N/A	100	128	90.5	134.5	221.5	148.5	102.5	108.5	111	137.5	-20	-78.5	1	-129.5	-133	11	-39.5	9	49.5	3.5	-72	6.7	N/A	N/A	0.00096595	N/A	N/A	0.0102876	N/A	0.0109991	0.0432409	0.00359712	0.00096595	0.0170312	N/A	1.04446
169160		N/A	N/A	60	78.5	50	100.5	139	77.5	75.5	58	52.5	62	-56	-125.5	-36.5	-155	-230.5	-53	-71.5	-41.5	-10	-69	-120.7	-49	N/A	N/A	N/A	N/A	N/A	N/A	N/A	N/A	N/A	N/A	N/A	N/A	N/A	N/A
168992		N/A	N/A	65	104.5	60	98	136.5	86.5	74	65	56.5	71	-50.5	-96.5	-28.5	-155.5	-228.5	-45	-65	-29	-8.5	-58.5	-111.9	-41.2	N/A	N/A	N/A	N/A	N/A	N/A	N/A	N/A	N/A	N/A	N/A	N/A	N/A	N/A
168654		N/A	N/A	78.5	99	68.5	103	158.5	119.5	99.5	82	290.5	109.5	-34	-97	-22.5	-161	-211.5	-11.5	-45	-12.5	227.5	-19	-105.2	27.9	N/A	N/A	N/A	N/A	N/A	N/A	N/A	N/A	0.198733	N/A	N/A	0.198733	N/A	N/A
168713		N/A	N/A	99.5	121	77.5	134	269.5	111	86.5	81	73	95	-12.5	-72.5	-7.5	-111.5	-92	-23.5	-54	-18	9	-33	-59.2	-23.9	N/A	N/A	N/A	N/A	N/A	N/A	N/A	N/A	0.00786198	N/A	N/A	0.00786198	N/A	N/A
168957		N/A	N/A	57	77	50.5	91.5	133.5	71	78	56.5	55	61	-57.5	-124.5	-35	-158	-233	-63	-65	-39	-7	-65.5	-121.6	-47.9	N/A	N/A	N/A	N/A	N/A	N/A	N/A	N/A	N/A	N/A	N/A	N/A	N/A	N/A
168706		1.73629	N/A	131.5	198	106.5	253	270	112	87.5	79	82	91.5	14.5	-1.5	17	0.5	-95	-17.5	-50	-17	20	-38.5	-12.9	-20.6	0.0131311	N/A	0.0164212	0.000634719	N/A	N/A	N/A	N/A	0.0174711	N/A	0.0100623	0.0174711	0.827704	N/A
168761		N/A	N/A	67.5	99.5	58	88	125.5	71	63	57	77.5	71.5	-44	-110	-29	-179	-242.5	-59.5	-83.5	-40	15	-59	-120.9	-45.4	N/A	N/A	N/A	N/A	N/A	N/A	N/A	N/A	0.0131033	N/A	N/A	0.0131033	N/A	N/A
168842		0.997916	0.992679	416.5	531	346	620.5	838.5	581.5	485.5	303.5	759.5	437	308	336	260.5	358.5	459.5	448	336.5	206.5	695.5	310	344.5	399.3	0.278922	0.370044	0.25163	0.455094	0.518916	0.418985	0.273189	0.252368	0.607556	0.318602	0.374921	0.37414	0.302946	0.388702
169268		1.25896	0.72493	170	204	111	234	336	180.5	126.5	111.5	144.5	135.5	56.5	10.5	23.5	-35	-17.5	49.5	-20.5	17	81.5	5	7.6	26.5	0.0511659	0.0115639	0.0226998	N/A	N/A	0.0462941	N/A	0.020776	0.0711946	0.00513875	0.0284766	0.0358509	0.717195	0.809823
168936	rno-miR-299	0.852597	0.459068	817.5	772.5	1047	670	631.5	827.5	723	465.5	495	756.5	704	586	961.5	411	269.5	696	574.5	367.5	434	627	586.4	539.8	0.637537	0.645374	0.928761	0.521739	0.304348	0.650924	0.46641	0.449129	0.379122	0.644399	0.607552	0.517997	0.372437	0.237102
46839		N/A	N/A	72	115	64	113.5	156.5	78.5	74	60	53.5	65	-38	-75	-21	-130	-197.5	-56	-76	-40.5	-10.5	-58	-92.3	-48.2	N/A	N/A	N/A	N/A	N/A	N/A	N/A	N/A	N/A	N/A	N/A	N/A	N/A	N/A
28769		N/A	N/A	67.5	97.5	51.5	123.5	149	76.5	87.5	56.5	56	70	-43.5	-101	-29	-134.5	-213	-49	-58.5	-37.5	-7	-54.5	-104.2	-41.3	N/A	N/A	N/A	N/A	N/A	N/A	N/A	N/A	N/A	N/A	N/A	N/A	N/A	N/A
42664	rno-miR-301b	N/A	N/A	87	119.5	59	118.5	140	92	295.5	79.5	397.5	104.5	-22	-72	-20.5	-134.5	-223.5	-40	147.5	-18	333.5	-19	-94.5	80.8	N/A	N/A	N/A	N/A	N/A	N/A	0.119748	N/A	0.29133	N/A	N/A	0.205539	N/A	0.590284
46340		N/A	N/A	69.5	85.5	53	106.5	143.5	66.5	79.5	61.5	54.5	72.5	-46.5	-102	-29	-156.5	-190	-64.5	-63	-36	-11	-51	-104.8	-45.1	N/A	N/A	N/A	N/A	N/A	N/A	N/A	N/A	N/A	N/A	N/A	N/A	N/A	N/A
46627		N/A	N/A	77	95	56.5	112.5	146	77	73.5	58	50.5	66	-45	-91	-29	-141.5	-184.5	-50	-74.5	-38	-14	-59	-98.2	-47.1	N/A	N/A	N/A	N/A	N/A	N/A	N/A	N/A	N/A	N/A	N/A	N/A	N/A	N/A
42750		0.428272	0.463927	182.5	214	212	213.5	1498.5	311	450.5	151	358.5	162	36	28.5	133.5	-55	1106	178.5	308.5	48	294	38	249.8	173.4	0.0326013	0.0313877	0.128954	N/A	1.24901	0.166939	0.250457	0.0586618	0.256825	0.0390545	0.360489	0.154387	1.64807	0.66644
42717	rno-miR-92b*	N/A	N/A	93	129.5	77	177.5	210.5	108	94	77.5	72	83.5	-23	-55	-6	-100.5	-179.5	-17.5	-53	-25.5	7	-40.5	-72.8	-25.9	N/A	N/A	N/A	N/A	N/A	N/A	N/A	N/A	0.00611487	N/A	N/A	0.00611487	N/A	N/A
11045		1.61928	0.484953	114	204.5	94.5	247.5	311.5	163	160.5	115.5	124.5	127	6	24	12.5	-19.5	-54	34.5	10.5	16.5	59.5	5.5	-6.2	25.3	0.00543355	0.0264317	0.0120744	N/A	N/A	0.0322656	0.00852446	0.020165	0.0519764	0.00565262	0.0146465	0.0237168	0.732786	0.800405
11274	rno-miR-421	N/A	N/A	62.5	80	51.5	84.5	128.5	76.5	72	55	51	74.5	-51.5	-95	-31.5	-165.5	-215.5	-52	-80.5	-41.5	-12	-43	-111.8	-45.8	N/A	N/A	N/A	N/A	N/A	N/A	N/A	N/A	N/A	N/A	N/A	N/A	N/A	N/A
42640	rno-miR-20b-5p	58.4078	N/A	115	153.5	83.5	185.5	149.5	213.5	133	151.5	116.5	263	-2	-23	1.5	-77	-202	87	-7.5	54.5	54	139.5	-60.5	65.5	N/A	N/A	0.00144893	N/A	N/A	0.0813654	N/A	0.0666056	0.0471719	0.143371	0.00144893	0.0846285	N/A	0.491441
17562		N/A	N/A	69.5	92.5	55	83	116.5	89.5	80	65	63.5	67	-48.5	-92	-29.5	-173.5	-241	-39.5	-65.5	-34.5	1.5	-51.5	-116.9	-37.9	N/A	N/A	N/A	N/A	N/A	N/A	N/A	N/A	0.00131033	N/A	N/A	0.00131033	N/A	N/A
14189		0.649009	0.371928	126	217	103.5	216.5	347.5	139.5	102	89	88.5	98	17	26	24.5	-42	-52	7.5	-43.5	-9	25.5	-25.5	-5.3	-9	0.0153951	0.0286344	0.0236658	N/A	N/A	0.00701426	N/A	N/A	0.0222756	N/A	0.0225651	0.0146449	0.296384	0.736869
10937	rno-miR-132	N/A	N/A	88.5	132	69	126	190	473.5	901.5	1326	571	1557	-18	-55.5	-12	-114	-171.5	346.5	759	1230	506.5	1434.5	-74.2	855.3	N/A	N/A	N/A	N/A	N/A	0.324059	0.616196	1.50321	0.442455	1.47431	N/A	0.872045	N/A	0.656592
32731		N/A	N/A	89	118	68.5	114.5	178	108	129	90	76	103	-15.5	-65.5	-17.5	-120.5	-169	-22.5	-19	-6	12.5	-20.5	-77.6	-11.1	N/A	N/A	N/A	N/A	N/A	N/A	N/A	N/A	0.0109194	N/A	N/A	0.0109194	N/A	N/A
46239		N/A	N/A	91	127	72	112	200.5	88.5	87	67.5	87	84.5	-13.5	-55.5	-8	-124.5	-136.5	-41	-72	-26.5	23.5	-38	-67.6	-30.8	N/A	N/A	N/A	N/A	N/A	N/A	N/A	N/A	0.0205285	N/A	N/A	0.0205285	N/A	N/A
17359		0.170229	N/A	123	182.5	137.5	206.5	333.5	99	100	74	69.5	85	15	-3	55	-36	-13.5	-29	-44	-22	6.5	-39.5	3.5	-25.6	0.0135839	N/A	0.0531273	N/A	N/A	N/A	N/A	N/A	0.0056781	N/A	0.0333556	0.0056781	0.838283	N/A
19016	rno-miR-217	N/A	N/A	80	96	55	101.5	126.5	81.5	65.5	60.5	55.5	71	-43	-91	-28	-129.5	-202.5	-47	-74	-36	-7.5	-48	-98.8	-42.5	N/A	N/A	N/A	N/A	N/A	N/A	N/A	N/A	N/A	N/A	N/A	N/A	N/A	N/A
46684		N/A	N/A	86	126	76.5	134	212	83.5	81	58.5	69.5	76	-23	-55.5	-7	-80.5	-126.5	-41.5	-49.5	-38	5.5	-44.5	-58.5	-33.6	N/A	N/A	N/A	N/A	N/A	N/A	N/A	N/A	0.00480454	N/A	N/A	0.00480454	N/A	N/A
46531		N/A	N/A	66	78	56.5	120	136	78.5	74.5	59.5	49.5	70.5	-46	-108	-23	-101.5	-182	-45.5	-63.5	-37	-12.5	-51	-92.1	-41.9	N/A	N/A	N/A	N/A	N/A	N/A	N/A	N/A	N/A	N/A	N/A	N/A	N/A	N/A
17571		N/A	N/A	77	82.5	56.5	101.5	150	86	83.5	64	62	74.5	-30	-101	-21.5	-124	-180.5	-39.5	-55.5	-28.5	1	-48.5	-91.4	-34.2	N/A	N/A	N/A	N/A	N/A	N/A	N/A	N/A	0.000873553	N/A	N/A	0.000873553	N/A	N/A
11268	rno-miR-344a-3p	0.841363	0.64504	255	235.5	257.5	246.5	328.5	174.5	302	166.5	249.5	202	146.5	43	174.5	-30.5	-41	41.5	150.5	69.5	184.5	79.5	58.5	105.1	0.132669	0.0473568	0.168558	N/A	N/A	0.0388123	0.122184	0.0849374	0.161171	0.0817061	0.116195	0.097762	0.535803	0.471929
17691		N/A	N/A	63	104	61	134.5	185	82.5	97.5	67	57.5	74	-50.5	-88	-22.5	-139.5	-179	-43.5	-56.5	-32.5	-5	-52	-95.9	-37.9	N/A	N/A	N/A	N/A	N/A	N/A	N/A	N/A	N/A	N/A	N/A	N/A	N/A	N/A
46556		N/A	N/A	72.5	125	73	163.5	211.5	80.5	94	68	53.5	78.5	-41	-70.5	-12.5	-109.5	-152.5	-50	-53.5	-28	-8.5	-48	-77.2	-37.6	N/A	N/A	N/A	N/A	N/A	N/A	N/A	N/A	N/A	N/A	N/A	N/A	N/A	N/A
27838		N/A	N/A	67.5	119.5	59.5	126	174.5	137	122.5	101	74	94.5	-47.5	-70.5	-25	-142	-164	5	-22	5	10.5	-34	-89.8	-7.1	N/A	N/A	N/A	N/A	N/A	0.00467617	N/A	0.0061106	0.00917231	N/A	N/A	0.00665303	N/A	0.3452
42700		0.425575	N/A	104	167.5	92	189	275	91.5	90	63.5	68.5	68.5	-12.5	-12.5	8.5	-72	-64.5	-40.5	-53.5	-35.5	4	-57.5	-30.6	-36.6	N/A	N/A	0.00821058	N/A	N/A	N/A	N/A	N/A	0.00349421	N/A	0.00821058	0.00349421	N/A	N/A
46879		0.146865	N/A	148	187.5	120	167	295.5	105.5	112.5	96	68	97.5	26	2	38	-98.5	-45.5	-23	-31	-5.5	3.5	-26	-15.6	-16.4	0.0235454	0.00220264	0.0367061	N/A	N/A	N/A	N/A	N/A	0.00305744	N/A	0.020818	0.00305744	0.836422	N/A
17508		0.343061	0.0767724	243.5	222.5	167	280	326.5	176	136.5	107	96	116	120.5	39	81.5	-5	-59.5	46	-13	8.5	29.5	-10	35.3	12.2	0.109124	0.0429515	0.0787249	N/A	N/A	0.0430208	N/A	0.010388	0.0257698	N/A	0.0769334	0.0263929	0.430535	0.61855
42778		N/A	N/A	76.5	127	65.5	154	173.5	106.5	114.5	79.5	62	88.5	-46.5	-50.5	-17	-112	-231.5	-31	-47.5	-20	-3.5	-38	-91.5	-28	N/A	N/A	N/A	N/A	N/A	N/A	N/A	N/A	N/A	N/A	N/A	N/A	N/A	N/A
42536	rno-miR-666*	N/A	N/A	67.5	116.5	56	139	164.5	90.5	91	71.5	53	78.5	-48	-68	-25	-124	-217	-42	-60	-23	-11.5	-46.5	-96.4	-36.6	N/A	N/A	N/A	N/A	N/A	N/A	N/A	N/A	N/A	N/A	N/A	N/A	N/A	N/A
46835	rno-miR-483*	N/A	N/A	78.5	127.5	68	152	255	98.5	108.5	73.5	56	90	-31	-52	-11.5	-105	-108.5	-35	-44.5	-25	-7	-32.5	-61.6	-28.8	N/A	N/A	N/A	N/A	N/A	N/A	N/A	N/A	N/A	N/A	N/A	N/A	N/A	N/A
17463		4.17215	N/A	89.5	126	91.5	161	311	120.5	116.5	140	94.5	145	-18	-65.5	8	-101.5	-47.5	-9	-33.5	38	30.5	23	-44.9	9.8	N/A	N/A	0.0077276	N/A	N/A	N/A	N/A	0.0464406	0.0266434	0.0236382	0.0077276	0.0322407	N/A	0.384262
46944		0.237212	0.0397768	547.5	397.5	832.5	388.5	232	200.5	389	106	186.5	196.5	439	208.5	748.5	132	-137	67.5	243.5	7.5	122	71.5	278.2	102.4	0.397555	0.229626	0.723014	0.167566	N/A	0.0631284	0.197686	0.0091659	0.106573	0.0734841	0.37944	0.0900076	0.655706	0.773734
46860		0.513301	0.246885	156	283	210	227.5	718	246.5	160	190.5	182	154.5	40.5	97.5	128	-26	263.5	107.5	14.5	96.5	117.5	29	100.7	73	0.0366765	0.107379	0.123642	N/A	0.297572	0.100538	0.0117719	0.117935	0.102642	0.0298047	0.141317	0.0725383	0.784047	0.663647
42862	rno-miR-881	N/A	N/A	81	116.5	66.5	125	160	119.5	111.5	86	75.5	97	-28.5	-71.5	-16.5	-124.5	-216.5	-12.5	-33.5	-10	10	-24.5	-91.5	-14.1	N/A	N/A	N/A	N/A	N/A	N/A	N/A	N/A	0.00873553	N/A	N/A	0.00873553	N/A	N/A
42822		N/A	N/A	73.5	101.5	59	123	162.5	123.5	115	95	71	118.5	-35	-95	-25	-127.5	-220	-7	-36.5	-4.5	7	0.5	-100.5	-8.1	N/A	N/A	N/A	N/A	N/A	N/A	N/A	N/A	0.00611487	0.000513875	N/A	0.00331437	N/A	1.19495
46661		N/A	N/A	82	106.5	70	152	173	94	105	74	63.5	89	-26	-79	-14	-100	-169	-34.5	-42	-25	-1	-36.5	-77.6	-27.8	N/A	N/A	N/A	N/A	N/A	N/A	N/A	N/A	N/A	N/A	N/A	N/A	N/A	N/A
42541		N/A	N/A	66	97	58.5	112.5	152	86.5	95.5	60.5	64.5	77	-41.5	-86	-26.5	-132	-177	-39	-55.5	-33	1	-46	-92.6	-34.5	N/A	N/A	N/A	N/A	N/A	N/A	N/A	N/A	0.000873553	N/A	N/A	0.000873553	N/A	N/A
17749		0.811691	0.729425	2765.5	4678	4471.5	3889.5	21716	4409	6461.5	6482.5	5466.5	10924.5	2658.5	4492.5	4390.5	3662	21371	4285.5	6323.5	6389.5	5403.5	10805	7314.9	6641.4	2.40752	4.94769	4.241	4.64868	24.1344	4.00795	5.13375	7.80874	4.72024	11.1048	8.07586	6.5551	1.11828	0.445722
46787		N/A	N/A	60	82.5	48	101.5	114	66	72	57	48	68.5	-50	-94	-32	-140.5	-224.5	-57	-62	-38.5	-15	-54.5	-108.2	-45.4	N/A	N/A	N/A	N/A	N/A	N/A	N/A	N/A	N/A	N/A	N/A	N/A	N/A	N/A
27540		0.257424	0.00687401	505.5	804.5	877	725.5	552	287.5	525.5	133	191	172.5	402.5	620	792.5	485.5	215.5	157.5	389.5	48.5	128.5	51.5	503.2	155.1	0.364501	0.682819	0.765516	0.616312	0.243365	0.1473	0.316217	0.0592728	0.112252	0.0529291	0.534503	0.137594	0.413844	0.778913
11058		0.221139	0.137075	233	191.5	271	194	263.5	135	177	92	116	124.5	129	5.5	188.5	-42	-50.5	10.5	41	-0.5	53	0.5	46.1	20.9	0.116821	0.00605727	0.182082	N/A	N/A	0.00981997	0.033286	N/A	0.0462983	0.000513875	0.101653	0.0224795	0.875396	0.935548
46422		N/A	N/A	65	107.5	60	113	167	96.5	103.5	68.5	59.5	91.5	-47.5	-92	-25	-159.5	-194	-38	-45.5	-32	-5	-32	-103.6	-30.5	N/A	N/A	N/A	N/A	N/A	N/A	N/A	N/A	N/A	N/A	N/A	N/A	N/A	N/A
42744	rno-miR-23a	0.673333	0.672551	998.5	541.5	777	552	6443	703	449	1811.5	782.5	2660.5	884.5	349	694.5	274	6079	574	298	1712	719	2537	1656.2	1168	0.800996	0.384361	0.670852	0.347826	6.86505	0.536825	0.241932	2.09227	0.628085	2.6074	1.81382	1.2213	1.56034	0.864543
33163		N/A	N/A	61	92	56	105	182	84.5	86.5	62.5	61.5	72.5	-51	-107.5	-30	-168	-188.5	-48	-64.5	-36.5	-3	-55	-109	-41.4	N/A	N/A	N/A	N/A	N/A	N/A	N/A	N/A	N/A	N/A	N/A	N/A	N/A	N/A
14271	rno-miR-539	N/A	N/A	60	95	57.5	101.5	163	171.5	189.5	493.5	211.5	444.5	-50.5	-95	-27	-173.5	-188	38.5	43	393	146.5	316.5	-106.8	187.5	N/A	N/A	N/A	N/A	N/A	0.0360065	0.0349097	0.480293	0.127976	0.325283	N/A	0.200894	N/A	0.975413
42971	rno-miR-96*	N/A	N/A	60.5	92	54	98.5	152	74	71.5	58.5	54.5	70	-58	-98.5	-32	-184	-225.5	-58	-79	-38.5	-9.5	-56	-119.6	-48.2	N/A	N/A	N/A	N/A	N/A	N/A	N/A	N/A	N/A	N/A	N/A	N/A	N/A	N/A
42502	rno-miR-204*	0.431066	0.0319121	2246.5	3221	2323.5	2584.5	5018	1424.5	3317	651	1917	777	2130	3030.5	2240	2336	4639.5	1291	3170	553	1851	648	2875.2	1502.6	1.92891	3.33756	2.16373	2.96541	5.23941	1.20739	2.57357	0.675833	1.61695	0.665982	3.127	1.34794	0.419896	0.5878
29872	rno-miR-340-5p	1.91002	0.100848	894	1074.5	724.5	1024	553.5	1430	3143.5	960	815	1225	712	899	638.5	749	168	1301	2998	857	750	1095.5	633.3	1400.3	0.644782	0.990088	0.616759	0.950809	0.189723	1.21674	2.43394	1.04736	0.655165	1.1259	0.678432	1.29582	0.474827	0.518055
46744		N/A	N/A	68.5	101.5	62	123.5	144.5	124.5	123.5	93	55	116	-92	-83.5	-22	-140.5	-217	-11.5	-27	-6.5	-10.5	-10.5	-111	-13.2	N/A	N/A	N/A	N/A	N/A	N/A	N/A	N/A	N/A	N/A	N/A	N/A	N/A	N/A
17540		N/A	N/A	69.5	99.5	54	103	180.5	117	97	85.5	62	101	-44.5	-85.5	-28.5	-154.5	-203	-11	-52	-12	-2	-26.5	-103.2	-20.7	N/A	N/A	N/A	N/A	N/A	N/A	N/A	N/A	N/A	N/A	N/A	N/A	N/A	N/A
11074	rno-miR-34c	38.6884	0.0010299	109.5	139.5	95	143	249.5	274.5	371.5	252.5	221	323.5	0.5	-46.5	8.5	-130	-140.5	139.5	227	149	157.5	198	-61.6	174.2	0.000452796	N/A	0.00821058	N/A	N/A	0.130465	0.184291	0.182096	0.137585	0.203494	0.00433169	0.167586	1.26638	0.190036
46416		N/A	N/A	91.5	135.5	73.5	131.5	234	119.5	165.5	85	133.5	105.5	-18	-56	-9.5	-115.5	-126.5	-16.5	19.5	-9	71	-18	-65.1	9.4	N/A	N/A	N/A	N/A	N/A	N/A	0.0158311	N/A	0.0620223	N/A	N/A	0.0389267	N/A	0.839066
46789		0.644121	0.23886	3598.5	2550	3018	2251.5	508.5	2088	2075.5	698	2688	924	3491	2366.5	2936.5	2001.5	70	1952.5	1923.5	598	2625	796	2173.1	1579	3.16142	2.60628	2.83651	2.54078	0.0790514	1.82605	1.5616	0.730828	2.29308	0.818088	2.24481	1.44593	0.550075	0.461493
4390	rno-miR-7b	N/A	N/A	79.5	113	76	126	220.5	133.5	152	144.5	58	178	-30	-76.5	-8	-130	-183	0	9	46.5	-6.5	54	-85.5	20.6	N/A	N/A	N/A	N/A	N/A	N/A	0.00730668	0.0568286	N/A	0.0554985	N/A	0.0398779	N/A	0.707543
42787		2.19629	0.624424	112	135.5	112.5	137	267.5	137	144.5	92.5	144.5	106	4.5	-53	30.5	-112.5	-111	4.5	-1.5	-2.5	79.5	-19	-48.3	12.2	0.00407516	N/A	0.0294615	N/A	N/A	0.00420856	N/A	N/A	0.0694475	N/A	0.0167683	0.036828	1.07052	1.2526
46331		N/A	N/A	83	122.5	65	109	180.5	70	74.5	58	60.5	64.5	-29	-74	-21.5	-138	-188	-62	-73.5	-38.5	-4.5	-59.5	-90.1	-47.6	N/A	N/A	N/A	N/A	N/A	N/A	N/A	N/A	N/A	N/A	N/A	N/A	N/A	N/A
42522		0.244842	0.0914774	2720.5	3948	2794	4118	13057	1407	1647	902	3099	997	2616	3760.5	2712	3873.5	12668.5	1275	1503	806	3033.5	870.5	5126.1	1497.6	2.36903	4.14152	2.61966	4.91717	14.3066	1.19242	1.22022	0.985029	2.64992	0.894656	5.6708	1.38845	0.871489	0.517441
17528		N/A	N/A	62	80	55.5	84.5	138	79	76.5	59.5	54.5	80.5	-50	-107	-27	-174	-218	-55.5	-66	-37	-10.5	-43	-115.2	-42.4	N/A	N/A	N/A	N/A	N/A	N/A	N/A	N/A	N/A	N/A	N/A	N/A	N/A	N/A
46622		N/A	N/A	63.5	90.5	69.5	93.5	160	78.5	73.5	55.5	53	71.5	-49	-102.5	-12	-165	-167	-49.5	-68.5	-38	-9.5	-49	-99.1	-42.9	N/A	N/A	N/A	N/A	N/A	N/A	N/A	N/A	N/A	N/A	N/A	N/A	N/A	N/A
17612		N/A	N/A	71	94.5	61	99	184	96.5	88	81.5	56.5	95.5	-43.5	-88.5	-19	-137	-161.5	-32.5	-45.5	-9.5	-6	-29	-89.9	-24.5	N/A	N/A	N/A	N/A	N/A	N/A	N/A	N/A	N/A	N/A	N/A	N/A	N/A	N/A
46616		N/A	N/A	68	88	55.5	87.5	158	103	88.5	87.5	56.5	119	-42.5	-97.5	-26	-163	-173	-31	-44	-6.5	-6.5	-4.5	-100.4	-18.5	N/A	N/A	N/A	N/A	N/A	N/A	N/A	N/A	N/A	N/A	N/A	N/A	N/A	N/A
146075		0.62911	N/A	94.5	134	103.5	158.5	324.5	86	85.5	72	79.5	87.5	-17	-49	23	-89.5	-10.5	-40.5	-46.5	-20.5	16	-29	-28.6	-24.1	N/A	N/A	0.0222169	N/A	N/A	N/A	N/A	N/A	0.0139769	N/A	0.0222169	0.0139769	N/A	N/A
146181		N/A	N/A	58.5	102	60	95	131	72	85.5	63	65	66	-49	-89.5	-23.5	-167	-227.5	-59.5	-68.5	-34	-0.5	-56	-111.3	-43.7	N/A	N/A	N/A	N/A	N/A	N/A	N/A	N/A	N/A	N/A	N/A	N/A	N/A	N/A
146145		0.422826	0.0314265	551.5	622	500.5	631	1287	302	548	301	416	261.5	442.5	435.5	416	370.5	900.5	170.5	397.5	198.5	352	135	513	250.7	0.400724	0.479626	0.401835	0.470327	1.01694	0.159458	0.322712	0.242591	0.307491	0.138746	0.55389	0.234199	0.472084	0.357077
24226	spike_control_v2_16	N/A	N/A	70.5	82.5	56	87	171	86.5	92.5	90.5	51	112.5	-43.5	-106.5	-27	-178	-192.5	-44.5	-54.5	-10	-12	-15	-109.5	-27.2	N/A	N/A	N/A	N/A	N/A	N/A	N/A	N/A	N/A	N/A	N/A	N/A	N/A	N/A
146150		N/A	N/A	64	101	65	113	165	81.5	79.5	63.5	65.5	73	-46.5	-83	-22	-153	-191.5	-52.5	-73	-38	1.5	-53.5	-99.2	-43.1	N/A	N/A	N/A	N/A	N/A	N/A	N/A	N/A	0.00131033	N/A	N/A	0.00131033	N/A	N/A
42650		4.66618	N/A	136.5	142.5	121.5	146	183.5	236	177.5	340	139	422.5	-12.5	-58	35	-140	-175.5	102.5	29	243.5	75	298	-70.2	149.6	N/A	N/A	0.0338083	N/A	N/A	0.0958616	0.0235437	0.297586	0.0655165	0.306269	0.0338083	0.157755	N/A	0.850224
10991		N/A	N/A	73.5	109.5	98.5	114.5	325.5	71.5	84.5	65	55	72.5	-54	-76	13	-160.5	-42	-58.5	-61.5	-33.5	-9.5	-50	-63.9	-42.6	N/A	N/A	0.0125574	N/A	N/A	N/A	N/A	N/A	N/A	N/A	0.0125574	N/A	N/A	N/A
146005		N/A	N/A	87.5	119.5	68.5	125	190.5	135	98	103.5	76	130.5	-41	-68	-18	-132	-187	0	-42.5	6.5	10	3.5	-89.2	-4.5	N/A	N/A	N/A	N/A	N/A	N/A	N/A	0.00794378	0.00873553	0.00359712	N/A	0.00675881	N/A	0.409328
146128		1.22356	N/A	121.5	185	170.5	247	445.5	113	125.5	80.5	127	95.5	-29.5	1.5	89	-20	40	-24	-20	-16	62	-28	16.2	-5.2	N/A	0.00165198	0.0859696	N/A	0.0451722	N/A	N/A	N/A	0.0541603	N/A	0.0442646	0.0541603	0.952593	N/A
146007		N/A	N/A	80	126.5	82	109	177.5	89.5	81	69.5	58	88.5	-32.5	-62	-2	-153	-215.5	-43	-62.5	-28	-7.5	-39	-93	-36	N/A	N/A	N/A	N/A	N/A	N/A	N/A	N/A	N/A	N/A	N/A	N/A	N/A	N/A
145659	RNU1	3.10615	4.4297e-05	1675.5	2083	1250.5	2819.5	1744	7085.5	6017.5	4642.5	6822.5	6364.5	1569.5	1897.5	1166.5	2572	1308.5	6948	5874.5	4542.5	6758	6242	1702.8	6073	1.42133	2.08976	1.12678	3.265	1.4777	6.49801	4.76923	5.55148	5.90347	6.41521	1.87611	5.82748	0.453981	0.121245
17858		1.38346	0.54082	138.5	200.5	115.5	267.5	399.5	128.5	162.5	101.5	120.5	122	31.5	11.5	31	14.5	-22.5	-2.5	15.5	-1.5	56.5	-0.5	13.2	13.5	0.0285261	0.0126652	0.0299445	0.0184069	N/A	N/A	0.0125837	N/A	0.0493558	N/A	0.0223857	0.0309697	0.369415	0.839586
146085		N/A	N/A	73.5	93.5	57	115	208	113.5	109	98	67.5	120	-38	-97.5	-25.5	-139.5	-209.5	-15.5	-39	-0.5	4	-8.5	-102	-11.9	N/A	N/A	N/A	N/A	N/A	N/A	N/A	N/A	0.00349421	N/A	N/A	0.00349421	N/A	N/A
146188		0.587295	0.153056	9453	15067.5	6022	21572	16847.5	11069.5	12175	8397.5	4826	10318	9344	14870.5	5937.5	21323	16449.5	10930.5	12032.5	8297	4759.5	10191.5	13584.9	9242.2	8.46185	16.3772	5.73533	27.0682	18.5765	10.2226	9.76862	10.1399	4.15768	10.4743	15.2438	8.95262	0.557231	0.300735
146170		1.65376	0.212852	361	367.5	235.5	268	424	455.5	340.5	313	157.5	314.5	253	172	149	2	35	326	197.5	214	92.5	187	122.2	203.4	0.229115	0.189427	0.143927	0.00253888	0.0395257	0.304887	0.160341	0.261534	0.0808037	0.192189	0.120907	0.199951	0.801544	0.437638
146082		0.00830013	0.122862	155	208	130	287	491.5	114.5	143.5	76	65.5	88	32	19.5	45	37	100	-14	0.5	-21	0.5	-33.5	46.7	-13.5	0.0289789	0.0214758	0.0434678	0.0469692	0.112931	N/A	0.000405927	N/A	0.000436777	N/A	0.0507644	0.000421352	0.714656	0.0517722
46435		3.86791	0.0336185	2292	2025	4584	2222	7786	7404.5	10246.5	18920	11102.5	26024.5	2182	1832.5	4500	1980.5	7391.5	7275	10107.5	18822.5	11039	25898	3577.3	14628.4	1.976	2.01817	4.34678	2.51412	8.34726	6.80383	8.2058	23.0034	9.64315	26.6166	3.84047	14.8546	0.702602	0.621501
146218		1.39823	0.577576	139	203	157	252	364.5	174	207	104	146	133	18	15	74.5	6	14	42.5	68.5	5	82	6	25.5	40.8	0.0163007	0.0165198	0.0719633	0.00761663	0.0158103	0.0397475	0.0556119	0.0061106	0.0716314	0.0061665	0.0256421	0.0358536	1.02026	0.819306
146116		N/A	N/A	71.5	92	63.5	108	129.5	111.5	101.5	91.5	82	100.5	-44.5	-105	-18.5	-141	-232	-17	-44.5	-1.5	16.5	-24	-108.2	-14.1	N/A	N/A	N/A	N/A	N/A	N/A	N/A	N/A	0.0144136	N/A	N/A	0.0144136	N/A	N/A
145980		N/A	N/A	60.5	95.5	61	99	178	87.5	83	67	61	75.5	-46	-86.5	-22.5	-147	-172.5	-45.5	-55	-26	-2.5	-44	-94.9	-34.6	N/A	N/A	N/A	N/A	N/A	N/A	N/A	N/A	N/A	N/A	N/A	N/A	N/A	N/A
145973		0.434301	0.0927574	306	529.5	371	587	1142.5	362.5	372	214.5	340.5	274.5	186.5	340.5	286.5	341	802	234	222.5	115.5	274	153.5	391.3	199.9	0.168893	0.375	0.276745	0.432878	0.905703	0.218845	0.180637	0.141155	0.239354	0.15776	0.431844	0.18755	0.655961	0.219043
145965		N/A	N/A	60.5	84	60.5	87	132	61	87.5	55.5	62.5	63.5	-52	-109.5	-22	-143	-207.5	-67	-51	-41	0	-56	-106.8	-43	N/A	N/A	N/A	N/A	N/A	N/A	N/A	N/A	N/A	N/A	N/A	N/A	N/A	N/A
145687		N/A	N/A	53	81	51.5	84.5	114.5	103	105	88.5	50	120	-55	-106	-33.5	-187.5	-241.5	-29.5	-46	-11	-16	-5.5	-124.7	-21.6	N/A	N/A	N/A	N/A	N/A	N/A	N/A	N/A	N/A	N/A	N/A	N/A	N/A	N/A
145651		N/A	N/A	62.5	98	59.5	86	139.5	71.5	80	64.5	55	64	-46.5	-94.5	-24	-179	-236.5	-61	-68	-34	-9.5	-62	-116.1	-46.9	N/A	N/A	N/A	N/A	N/A	N/A	N/A	N/A	N/A	N/A	N/A	N/A	N/A	N/A
145677	rno-miR-139-5p	431.734	0.175945	113	165	86.5	154.5	209.5	371	378	1491.5	721	1470.5	1.5	-32	2.5	-99.5	-154.5	240.5	234.5	1389.5	658	1347	-56.4	773.9	0.00135839	N/A	0.00241488	N/A	N/A	0.224924	0.19038	1.69814	0.574798	1.38438	0.00188663	0.814523	0.39597	0.846177
145633	rno-let-7d*	0.803362	0.624443	3243	2220	4624	1916.5	1176	1447.5	3015	879	5667.5	718.5	3135	2030	4542	1648.5	804.5	1317.5	2861	779	5602.5	595	2432	2231	2.83903	2.23568	4.38735	2.09267	0.908526	1.23217	2.32271	0.952032	4.89408	0.611511	2.49265	2.0025	0.50925	0.868379
146008	rno-miR-26b	11.197	0.0649203	218.5	296.5	184.5	287	231.5	780.5	649	862.5	231	1868	66	99.5	97.5	11	-126	653	496	762	167.5	1744.5	29.6	764.6	0.0597691	0.109581	0.0941801	0.0139638	N/A	0.610708	0.402679	0.931256	0.14632	1.79291	0.0693736	0.776774	0.611254	0.819632
145720		N/A	N/A	55	82.5	50.5	81.5	146	63.5	76.5	54.5	48	63	-66	-116	-34	-195.5	-246	-65.5	-77	-41.5	-18.5	-62	-131.5	-52.9	N/A	N/A	N/A	N/A	N/A	N/A	N/A	N/A	N/A	N/A	N/A	N/A	N/A	N/A
145643	rno-miR-382	3.3912	0.00823379	317.5	419	210	392	508	548	664	751	367.5	772.5	114	236.5	126.5	130	84	413	515	652.5	301.5	646	138.2	505.6	0.103237	0.260463	0.122193	0.165027	0.0948617	0.386252	0.418104	0.797434	0.263376	0.663926	0.149156	0.505818	0.455015	0.431788
147539		N/A	N/A	57	82.5	49	88.5	136.5	69	68	56.5	47.5	60	-90.5	-109	-33.5	-177.5	-238.5	-68	-83	-44	-18	-61	-129.8	-54.8	N/A	N/A	N/A	N/A	N/A	N/A	N/A	N/A	N/A	N/A	N/A	N/A	N/A	N/A
147861		0.756746	0.39196	3780	4767.5	1956.5	6677	6451.5	4574.5	4213	3977.5	1471	5378	3669	4581	1870.5	6418.5	5794.5	4442	4062	3878	1402.5	5255	4466.7	3807.9	3.32262	5.04515	1.80681	8.14789	6.54376	4.15431	3.29775	4.73938	1.22516	5.40082	4.97325	3.76348	0.505706	0.429393
147910		N/A	N/A	76.5	110	69.5	113.5	220	110	91.5	78	63.5	83.5	-32.5	-84.5	-15	-151	-280.5	-20.5	-53	-21.5	-1	-38	-112.7	-26.8	N/A	N/A	N/A	N/A	N/A	N/A	N/A	N/A	N/A	N/A	N/A	N/A	N/A	N/A
147864		0.870986	N/A	137.5	218.5	120	296	397.5	98.5	111	75	102	89	29.5	29.5	35	40.5	-73	-29.5	-27.5	-21.5	36	-34.5	12.3	-15.4	0.026715	0.032489	0.0338083	0.0514123	N/A	N/A	N/A	N/A	0.0314479	N/A	0.0361061	0.0314479	0.29521	N/A
147895		N/A	N/A	57.5	79.5	53	83	141	67.5	64	57	50	66.5	-52	-116	-29	-188	-299	-57	-73	-37	-15	-60.5	-136.8	-48.5	N/A	N/A	N/A	N/A	N/A	N/A	N/A	N/A	N/A	N/A	N/A	N/A	N/A	N/A
147953		2.03391	0.273879	141.5	141	100	120.5	268.5	186.5	184.5	125	150	141.5	27.5	-50.5	15.5	-139.5	-170.5	47.5	45	26	86	14.5	-63.5	43.8	0.0249038	N/A	0.0149722	N/A	N/A	0.0444237	0.0365334	0.0317751	0.0751256	0.0149024	0.019938	0.040552	0.352225	0.546061
147817		N/A	N/A	145.5	185.5	80	228	456	66	70	59	49	66	30	-4.5	-5.5	-25.5	35.5	-62.5	-72	-42.5	-14	-56	6	-49.4	0.0271678	N/A	N/A	N/A	0.0400903	N/A	N/A	N/A	N/A	N/A	0.0336291	N/A	0.271719	N/A
147831		1.64492	0.0409689	749.5	639.5	955	670	701.5	968	1242.5	753.5	1597.5	795.5	639	452	873.5	435.5	243.5	839	1105.5	657	1534.5	676	528.7	962.4	0.578673	0.497797	0.843758	0.55284	0.274986	0.784662	0.897504	0.802933	1.34047	0.694758	0.549611	0.904065	0.370074	0.281345
147629		0.609309	0.0820863	3055.5	5071	3094.5	4203.5	3430.5	4316.5	1913	1305.5	3968.5	1715	2945.5	4877.5	3009	3961	3116.5	4183.5	1777.5	1207.5	3903	1592.5	3581.9	2532.8	2.66742	5.3717	2.90654	5.02825	3.51948	3.91256	1.44307	1.47571	3.40948	1.63669	3.89868	2.3755	0.316486	0.500599
147898		N/A	N/A	61.5	84	59.5	103	175.5	74	67.5	57	51.5	64.5	-57	-102.5	-19.5	-146.5	-189	-58	-75.5	-42.5	-15.5	-60	-102.9	-50.3	N/A	N/A	N/A	N/A	N/A	N/A	N/A	N/A	N/A	N/A	N/A	N/A	N/A	N/A
147833		N/A	N/A	56	69.5	51.5	73	116.5	58	81	52	52.5	67.5	-61.5	-115.5	-30	-165	-227	-72.5	-65	-43.5	-12	-55.5	-119.8	-49.7	N/A	N/A	N/A	N/A	N/A	N/A	N/A	N/A	N/A	N/A	N/A	N/A	N/A	N/A
147743		1.14161	0.631095	350	599.5	641.5	396.5	462	546.5	574	346	580.5	368	242.5	413	559.5	156	110.5	416.5	432	254	518	245.5	296.3	373.2	0.219606	0.454846	0.540449	0.198032	0.124788	0.389525	0.350721	0.310419	0.452501	0.252312	0.307544	0.351095	0.584079	0.216787
147799		N/A	N/A	79	114.5	69.5	103	163.5	120	83	89	71.5	104.5	-34	-69	-11.5	-130.5	-177	-7	-58	-3.5	9	-17.5	-84.4	-15.4	N/A	N/A	N/A	N/A	N/A	N/A	N/A	N/A	0.00786198	N/A	N/A	0.00786198	N/A	N/A
147763		N/A	N/A	46	57	45	65.5	88.5	51.5	59	46.5	42	50	-63.5	-126	-33.5	-169	-243.5	-66.5	-79	-51	-18.5	-66.5	-127.1	-56.3	N/A	N/A	N/A	N/A	N/A	N/A	N/A	N/A	N/A	N/A	N/A	N/A	N/A	N/A
147921		N/A	N/A	60.5	88.5	54.5	76	145	71	71.5	57.5	49.5	82	-46	-116.5	-29.5	-201.5	-204.5	-61	-75.5	-42.5	-15.5	-41	-119.6	-47.1	N/A	N/A	N/A	N/A	N/A	N/A	N/A	N/A	N/A	N/A	N/A	N/A	N/A	N/A
148002		0.611408	0.35235	520	444.5	738.5	295	365.5	384	601	188	317.5	178	409	250	654	16.5	0	251	455	89.5	251.5	57.5	265.9	220.9	0.370387	0.27533	0.631731	0.0209457	N/A	0.234744	0.369393	0.10938	0.219699	0.0590956	0.324599	0.198462	0.777458	0.608539
148593		N/A	N/A	84.5	131	80.5	125	194.5	143.5	130	112.5	160	103.5	-26.5	-63	-6	-145.5	-178.5	12	-18	8.5	96	-25.5	-83.9	14.6	N/A	N/A	N/A	N/A	N/A	0.0112228	N/A	0.010388	0.0838611	N/A	N/A	0.0351573	N/A	1.19977
147625		N/A	N/A	72.5	108	59.5	105.5	144.5	88.5	79	64	57	77.5	-40	-80	-25	-169	-227.5	-40.5	-65.5	-36.5	-8	-51	-108.3	-40.3	N/A	N/A	N/A	N/A	N/A	N/A	N/A	N/A	N/A	N/A	N/A	N/A	N/A	N/A
148058		N/A	N/A	57	91	53	99.5	136	69	79	55.5	48.5	60.5	-57	-96.5	-32.5	-162	-240.5	-57.5	-67.5	-45.5	-17	-67	-117.7	-50.9	N/A	N/A	N/A	N/A	N/A	N/A	N/A	N/A	N/A	N/A	N/A	N/A	N/A	N/A
148420		2.13689	0.427238	168	159.5	156.5	118	664	199	188.5	688.5	304.5	605	38	-38.5	71.5	-150.5	283.5	60.5	40	589	240	477	40.8	281.3	0.0344125	N/A	0.0690654	N/A	0.320158	0.0565817	0.0324741	0.719829	0.209653	0.490236	0.141212	0.301755	1.10428	0.98226
148434		0.792111	0.492648	175.5	170.5	131	193.5	196.5	154.5	179.5	123.5	121	112.5	36	-22	44	-81.5	-151.5	24	26.5	21	56.5	-7	-35	24.2	0.0326013	N/A	0.0425018	N/A	N/A	0.0224456	0.0215141	0.0256645	0.0493558	N/A	0.0375516	0.029745	0.186429	0.443577
148063		N/A	N/A	66.5	87.5	55	109	178	76	89	67.5	58	77.5	-51	-99	-31	-160	-202.5	-58.5	-61.5	-33.5	-10.5	-46.5	-108.7	-42.1	N/A	N/A	N/A	N/A	N/A	N/A	N/A	N/A	N/A	N/A	N/A	N/A	N/A	N/A
148679		0.912956	0.755636	20397	37243	17083.5	50528	58023	44252.5	50932	32584	27423.5	39623.5	20287.5	37051	17000.5	50259	57622.5	44108.5	50785	32485	27359.5	39496.5	36444.1	38846.9	18.3722	40.8051	16.4216	63.8007	65.0734	41.2518	41.23	39.7006	23.9	40.5925	40.8946	37.335	0.575492	0.201872
148382		N/A	N/A	61.5	81.5	50.5	92.5	143	76.5	65.5	53.5	47	61.5	-50	-105.5	-33	-179	-368	-61	-72.5	-46.5	-18.5	-66	-147.1	-52.9	N/A	N/A	N/A	N/A	N/A	N/A	N/A	N/A	N/A	N/A	N/A	N/A	N/A	N/A
148465		0.637925	0.110565	1848.5	2834.5	1894.5	2449	1729.5	2150.5	2778.5	605.5	1607.5	858.5	1744	2641.5	1811	2199.5	1367.5	2020	2635	507.5	1544	728	1952.7	1486.9	1.57935	2.90914	1.74934	2.79213	1.54433	1.88917	2.13923	0.620226	1.34877	0.748201	2.11486	1.34912	0.320304	0.498377
147589		N/A	N/A	61	93	53.5	92	183.5	81	77.5	73.5	52.5	83.5	-46	-91	-30.5	-178.5	-318.5	-52.5	-56	-20.5	-11	-36	-132.9	-35.2	N/A	N/A	N/A	N/A	N/A	N/A	N/A	N/A	N/A	N/A	N/A	N/A	N/A	N/A
147621		1.47688	0.76817	133	174.5	165	213.5	353	130	180.5	75.5	279	81.5	24	-19.5	84	-47.5	-77.5	6	43	-21	214.5	-41.5	-7.3	40.2	0.0217342	N/A	0.0811398	N/A	N/A	0.00561141	0.0349097	N/A	0.187377	N/A	0.051437	0.0759661	0.816651	1.28466
147633		N/A	N/A	66	103.5	73	111.5	180.5	73.5	77.5	66	53	74.5	-51.5	-85.5	-12	-149.5	-216	-54.5	-67	-33.5	-10.5	-46	-102.9	-42.3	N/A	N/A	N/A	N/A	N/A	N/A	N/A	N/A	N/A	N/A	N/A	N/A	N/A	N/A
147957		N/A	N/A	57	76.5	49.5	90	137	56.5	75.5	55.5	47	66.5	-56	-111.5	-33.5	-170.5	-222	-67.5	-69	-39	-16.5	-55.5	-118.7	-49.5	N/A	N/A	N/A	N/A	N/A	N/A	N/A	N/A	N/A	N/A	N/A	N/A	N/A	N/A
148380		1.01002	0.993879	143.5	179	186	155.5	194	134	358.5	78	78	104.5	35	-1.5	101	-97	-169	4	221	-19.5	14.5	-16	-26.3	40.8	0.0316957	N/A	0.097561	N/A	N/A	0.00374094	0.17942	N/A	0.0126665	N/A	0.0646283	0.0652757	0.72064	1.51591
148080		N/A	N/A	56	82.5	60	74.5	122	86.5	83.5	77.5	67	74	-55.5	-97	-26	-174.5	-226	-38.5	-56.5	-20.5	4	-48.5	-115.8	-32	N/A	N/A	N/A	N/A	N/A	N/A	N/A	N/A	0.00349421	N/A	N/A	0.00349421	N/A	N/A
148403	rno-miR-3065-3p	0.535654	N/A	109	137.5	173.5	112	172	151	178	129	200.5	143	0	-54	93	-127.5	-169.5	24	37.5	35	136.5	25	-51.6	51.6	N/A	N/A	0.0898334	N/A	N/A	0.0224456	0.0304445	0.0427742	0.11924	0.0256937	0.0898334	0.0481196	N/A	0.841663
148595	rno-miR-34a*	0.49397	N/A	97	122	142	123.5	215.5	93	102.5	67	96.5	78.5	-13	-67.5	59.5	-130.5	-141	-35	-35	-28.5	32.5	-44	-58.5	-22	N/A	N/A	0.057474	N/A	N/A	N/A	N/A	N/A	0.0283905	N/A	0.057474	0.0283905	N/A	N/A
148581	rno-miR-3557-3p	N/A	N/A	79	101.5	83.5	115.5	156.5	137.5	169.5	93.5	82	105	-35	-86.5	0	-126	-174.5	10.5	31	-0.5	19	-17	-84.4	8.6	N/A	N/A	N/A	N/A	N/A	0.00981997	0.0251674	N/A	0.0165975	N/A	N/A	0.017195	N/A	0.447291
148292		N/A	N/A	60.5	90.5	49.5	87	128	71.5	83	63	56.5	68	-54	-88	-27.5	-155.5	-195	-57	-46.5	-31.5	-6	-50	-104	-38.2	N/A	N/A	N/A	N/A	N/A	N/A	N/A	N/A	N/A	N/A	N/A	N/A	N/A	N/A
148480	rno-miR-494*	3.11624	0.445958	118.5	154	94.5	142	272.5	144	190.5	109.5	149	131	8.5	-46.5	9	-122	-76	11	31.5	13	84	2.5	-45.4	28.4	0.00769753	N/A	0.00869355	N/A	N/A	0.0102876	0.0255734	0.0158876	0.0733785	0.00256937	0.00819554	0.0255393	0.085936	1.09739
148373		N/A	N/A	63.5	107	59	109.5	183	82.5	88	63	52	75.5	-45	-91	-27	-149.5	-199	-46.5	-65	-39.5	-13	-53.5	-102.3	-43.5	N/A	N/A	N/A	N/A	N/A	N/A	N/A	N/A	N/A	N/A	N/A	N/A	N/A	N/A
148089	rno-miR-208	N/A	N/A	121	149	82.5	111.5	181.5	116	82	71.5	56	76	10	-45	-1	-161	-163.5	-12.5	-65	-30	-9	-48	-72.1	-32.9	0.00905592	N/A	N/A	N/A	N/A	N/A	N/A	N/A	N/A	N/A	0.00905592	N/A	N/A	N/A
148174	rno-miR-653*	1.08921	0.877228	370	522.5	342	387	1273	1107.5	382	676.5	333.5	270	262	329.5	256.5	105	909.5	979.5	232	579.5	268.5	136.5	372.5	439.2	0.237265	0.362885	0.247766	0.133291	1.0271	0.916063	0.18835	0.708219	0.234549	0.140288	0.401662	0.437494	0.89369	0.803198
148213	rno-miR-17-2-3p	N/A	N/A	62.5	107.5	54	93	144.5	83	86	62	63	82	-51	-77.5	-29.5	-183.5	-247.5	-46.5	-70	-38	0	-44.5	-117.8	-39.8	N/A	N/A	N/A	N/A	N/A	N/A	N/A	N/A	N/A	N/A	N/A	N/A	N/A	N/A
148545		N/A	N/A	60	90	51.5	107.5	131.5	73.5	77.5	57	52	73	-56.5	-98.5	-34	-170	-246	-59	-76	-45	-12.5	-54	-121	-49.3	N/A	N/A	N/A	N/A	N/A	N/A	N/A	N/A	N/A	N/A	N/A	N/A	N/A	N/A
148271	rno-miR-328b-3p	167.212	N/A	85	164.5	88	180	246.5	323.5	389.5	661.5	434.5	745	-29.5	-20.5	2.5	-79	-134	190	237.5	563	370	620	-52.1	396.1	N/A	N/A	0.00241488	N/A	N/A	0.177695	0.192815	0.688054	0.323215	0.637205	0.00241488	0.403797	N/A	0.603333
148342		3.39891	0.0695056	138	194	100.5	205.5	212.5	210	135	145	146	144	26	9	13	-47.5	-191	73.5	-19.5	44	82	14	-38.1	38.8	0.0235454	0.00991189	0.0125574	N/A	N/A	0.0687398	N/A	0.0537733	0.0716314	0.0143885	0.0153382	0.0521332	0.471349	0.505477
148053	rno-miR-667*	28.8511	N/A	111.5	150.5	79.5	135.5	224	186.5	156.5	132.5	83	137	1	-36	-8	-122	-216.5	60	11.5	32	17.5	10.5	-76.3	26.3	0.000905592	N/A	N/A	N/A	N/A	0.0561141	0.00933631	0.0391079	0.0152872	0.0107914	0.000905592	0.0261274	N/A	0.789582
148297	rno-miR-92a-1*	N/A	N/A	57.5	74.5	49	93	139	70.5	70.5	53	48	70	-52.5	-118.5	-37.5	-176.5	-297.5	-66	-82.5	-43	-15	-53	-136.5	-51.9	N/A	N/A	N/A	N/A	N/A	N/A	N/A	N/A	N/A	N/A	N/A	N/A	N/A	N/A
148075	rno-miR-206*	1.70411	0.298801	240	198.5	209.5	226.5	234	339	401.5	169	310.5	170.5	130	12	128	-49.5	-285	194	244.5	66.5	248	44	-12.9	159.4	0.117727	0.0132159	0.123642	N/A	N/A	0.181436	0.198498	0.081271	0.216641	0.045221	0.0848615	0.144613	0.731985	0.5282
148175		6.40593	0.0132766	155.5	270	194.5	269.5	471	483	606.5	777	544	678	50	74	112.5	-0.5	-88.5	345.5	463	679	481	549.5	29.5	503.6	0.0452796	0.0814978	0.108669	N/A	N/A	0.323124	0.375888	0.82982	0.420179	0.564748	0.0784823	0.502752	0.405216	0.405196
148083		N/A	N/A	91.5	99	74.5	121.5	184.5	112.5	83.5	67	65	78	-29.5	-83.5	-9.5	-149.5	-298.5	-19	-56	-31	2.5	-46.5	-114.1	-30	N/A	N/A	N/A	N/A	N/A	N/A	N/A	N/A	0.00218388	N/A	N/A	0.00218388	N/A	N/A
148337	rno-miR-3592	0.485339	0.140712	701	587	546.5	407.5	325	422	770.5	106.5	233.5	152.5	589.5	408.5	465	138	-119.5	295.5	627	10.5	169.5	28.5	296.3	226.2	0.533847	0.44989	0.449167	0.175182	N/A	0.276362	0.509032	0.0128323	0.148067	0.0292909	0.402021	0.195117	0.388941	1.0506
148633		0.285542	0.0850191	849.5	1015	1002.5	876	3255	628.5	826	260.5	528	290.5	738.5	820.5	921.5	620	2718	503	683.5	164.5	464	168	1163.7	396.6	0.66878	0.903634	0.890123	0.787052	3.06945	0.470423	0.554902	0.201039	0.405329	0.172662	1.26381	0.360871	0.80217	0.46492
148564		3.75591	N/A	113	186	110.5	229	382.5	95	105	68	128.5	84	-5.5	4	26.5	-25	-21	-35	-37.5	-26.5	64.5	-39	-4.2	-14.7	N/A	0.00440529	0.0255977	N/A	N/A	N/A	N/A	N/A	0.0563442	N/A	0.0150015	0.0563442	0.99892	N/A
148066	rno-miR-216b-3p	N/A	N/A	66	89	64	107	153.5	93.5	80.5	78.5	61	94.5	-56	-87	-20.5	-143	-217	-32.5	-64	-23	-2	-27.5	-104.7	-29.8	N/A	N/A	N/A	N/A	N/A	N/A	N/A	N/A	N/A	N/A	N/A	N/A	N/A	N/A
148294	rno-miR-217*	3.34601	N/A	98	103	109.5	95.5	159	116	127	98.5	169.5	109.5	-17	-77	15	-151	-195	-15.5	-19	2.5	107.5	-16	-85	11.9	N/A	N/A	0.0144893	N/A	N/A	N/A	N/A	0.0030553	0.093907	N/A	0.0144893	0.0484811	N/A	1.32509
148119	rno-miR-3559-3p	N/A	N/A	54	75	60.5	88	156.5	78	65.5	60	55	72	-82.5	-111	-24.5	-149.5	-202	-53	-80.5	-37.5	-5.5	-43.5	-113.9	-44	N/A	N/A	N/A	N/A	N/A	N/A	N/A	N/A	N/A	N/A	N/A	N/A	N/A	N/A
148468		0.929402	0.766482	2349	2973	2489.5	3176.5	4871	3483.5	4725	1728.5	5165.5	1895.5	2238.5	2789	2408.5	2946	4540	3356	4594.5	1629.5	5101.5	1776	2984.4	3291.5	2.02717	3.07159	2.32649	3.73977	5.12705	3.13865	3.73006	1.99145	4.45643	1.82528	3.25841	3.02837	0.38032	0.371634
148215	rno-miR-3591	1.2286	0.486723	354.5	316	414.5	316	373	357	358.5	224	385	301	232.5	125	333	81.5	45.5	227.5	224.5	129.5	323	173	163.5	215.5	0.21055	0.137665	0.321661	0.103459	0.0513834	0.212766	0.182261	0.158265	0.282158	0.177801	0.164944	0.20265	0.636297	0.239559
148570		1.87785	0.110766	170.5	203.5	189	195.5	494	327	277	280.5	158	317.5	59.5	18.5	107.5	-41	150	197.5	144	185.5	96	198	58.9	164.2	0.0538827	0.0203744	0.10384	N/A	0.169396	0.184709	0.116907	0.226703	0.0838611	0.203494	0.0868732	0.163135	0.746246	0.369789
148395		N/A	N/A	76.5	96.5	75.5	124	144.5	138.5	118	100.5	82.5	96.5	-36	-94	-10	-156	-213	6.5	-43	2.5	18	-31.5	-101.8	-9.5	N/A	N/A	N/A	N/A	N/A	0.00607903	N/A	0.0030553	0.015724	N/A	N/A	0.0082861	N/A	0.798497
19599		7.28251	0.2624	131	113	101.5	136.5	213	153	141.5	271	102.5	345	18	-80.5	18	-131	-140.5	26.5	-13.5	174.5	38	213.5	-63.2	87.8	0.0163007	N/A	0.0173871	N/A	N/A	0.0247837	N/A	0.21326	0.033195	0.219424	0.0168439	0.122666	0.0456091	0.882495
13132		0.33933	0.00122035	1161	1428	1332	1394.5	1995	698	1150.5	289.5	659	310.5	1056	1230	1246	1115	1620.5	567.5	1005	191	596.5	187.5	1253.5	509.5	0.956305	1.35463	1.20357	1.41542	1.83004	0.530746	0.815912	0.233425	0.521074	0.192703	1.35199	0.458772	0.237137	0.553782
46491		N/A	N/A	89.5	115	68.5	121.5	147.5	111	97.5	91	79	91.5	-22.5	-80.5	-17.5	-143	-217.5	-14	-64	-8	13.5	-31	-96.2	-20.7	N/A	N/A	N/A	N/A	N/A	N/A	N/A	N/A	0.011793	N/A	N/A	0.011793	N/A	N/A
32711		N/A	N/A	52	72.5	50.5	107	116.5	89	69.5	59.5	51	67	-55.5	-115	-34	-161	-265.5	-39.5	-84	-40.5	-15	-59	-126.2	-47.6	N/A	N/A	N/A	N/A	N/A	N/A	N/A	N/A	N/A	N/A	N/A	N/A	N/A	N/A
42629		0.449876	0.256928	282	221	178	220	379.5	150.5	311	109.5	80.5	157	169	26.5	95	-62	-20.5	15	161.5	12	14	32.5	41.6	47	0.153045	0.029185	0.0917653	N/A	N/A	0.0140285	0.131114	0.0146654	0.0122297	0.0334018	0.0913318	0.041088	0.67809	1.24261
168734		N/A	N/A	52.5	67	45	84	104.5	62.5	57.5	46.5	47.5	57.5	-59	-121	-39	-189	-322	-71	-98	-50.5	-16.5	-72	-146	-61.6	N/A	N/A	N/A	N/A	N/A	N/A	N/A	N/A	N/A	N/A	N/A	N/A	N/A	N/A
46863		0.624062	0.351825	666.5	503.5	883.5	452.5	341.5	362	1093	236	352.5	177.5	560	312	802.5	182	-119	228	946.5	136	286	49.5	347.5	329.2	0.507132	0.343612	0.775175	0.231038	N/A	0.213234	0.768419	0.166208	0.249836	0.0508736	0.464239	0.289714	0.508916	0.959194
168730		N/A	N/A	53	63	47.5	107.5	103	71	67	59	47.5	75	-56.5	-120.5	-36	-181	-291.5	-71	-86.5	-39.5	-17	-54	-137.1	-53.6	N/A	N/A	N/A	N/A	N/A	N/A	N/A	N/A	N/A	N/A	N/A	N/A	N/A	N/A
168644		0.899794	0.804083	1127	774	1616	504	794	933.5	1752.5	345.5	1012	302.5	1019.5	573.5	1533	226.5	373	797	1614.5	247	947	179	745.1	756.9	0.923251	0.631608	1.4808	0.287528	0.421231	0.745382	1.31074	0.301864	0.827255	0.183967	0.748884	0.673841	0.633422	0.668898
168770		N/A	N/A	85.5	107	82.5	130	236.5	169.5	154.5	152.5	122	142.5	-22.5	-84	-0.5	-150	-214.5	28	13.5	56.5	59	16	-94.3	34.6	N/A	N/A	N/A	N/A	N/A	0.0261866	0.01096	0.0690498	0.0515396	0.016444	N/A	0.034836	N/A	0.707928
168890		5.42608	N/A	100	155	86.5	181.5	281	97.5	98	71	80.5	84	-20	-36	3	-84	-195	-36	-47	-29	18	-41.5	-66.4	-27.1	N/A	N/A	0.00289785	N/A	N/A	N/A	N/A	N/A	0.015724	N/A	0.00289785	0.015724	N/A	N/A
168877		2.5175	N/A	109.5	142.5	102.5	160.5	165.5	118.5	109.5	77.5	113.5	77	-2.5	-45	18.5	-98	-277.5	-11	-33	-20	51.5	-49	-80.9	-12.3	N/A	N/A	0.0178701	N/A	N/A	N/A	N/A	N/A	0.044988	N/A	0.0178701	0.044988	N/A	N/A
168618		N/A	N/A	71	92.5	56	114	129.5	68	70.5	50.5	60.5	55	-53	-92	-27.5	-143.5	-263	-56.5	-76.5	-47	-2.5	-69	-115.8	-50.3	N/A	N/A	N/A	N/A	N/A	N/A	N/A	N/A	N/A	N/A	N/A	N/A	N/A	N/A
168855		N/A	N/A	60.5	82.5	52.5	92.5	108	86	71	65	56.5	71	-60	-101.5	-32	-167	-248	-46	-77.5	-31.5	-7.5	-53.5	-121.7	-43.2	N/A	N/A	N/A	N/A	N/A	N/A	N/A	N/A	N/A	N/A	N/A	N/A	N/A	N/A
168919		0.739861	0.325816	9307.5	17998	7571	22851	17756	17268.5	15229.5	9497.5	10774	12437.5	9167.5	17803.5	7485	22596.5	17423	17140.5	15085	9399.5	10709.5	12317	14895.1	12930.3	8.30201	19.6074	7.23014	28.6849	19.6759	16.0304	12.2468	11.4873	9.35532	12.6588	16.7001	12.3557	0.536545	0.195601
168560		0.026312	0.0795824	313.5	348	474	267.5	324.5	135	153.5	86	69	99.5	177.5	166.5	393	28	-89	1.5	13.5	-16	3	-24	135.2	-4.4	0.160743	0.18337	0.379618	0.0355443	N/A	0.00140285	0.01096	N/A	0.00262066	N/A	0.189819	0.00499451	0.749438	1.04155
168963		N/A	N/A	109	129	193.5	185.5	300	71	74.5	63.5	50	69.5	-13	-55.5	109	-59.5	-71.5	-54	-64	-29.5	-13	-51	-18.1	-42.3	N/A	N/A	0.105289	N/A	N/A	N/A	N/A	N/A	N/A	N/A	0.105289	N/A	N/A	N/A
168671		N/A	N/A	99	106	72.5	113.5	128.5	102	126	82	75	86	-28.5	-78	-9.5	-131	-213	-27	-11.5	-15	12	-31	-92	-14.5	N/A	N/A	N/A	N/A	N/A	N/A	N/A	N/A	0.0104826	N/A	N/A	0.0104826	N/A	N/A
168745		0.229025	0.159002	193.5	319.5	212.5	401.5	653.5	111	127	69	157	83	86	134.5	131	150.5	320.5	-12	0.5	-27	94.5	-36.5	164.5	3.9	0.0778809	0.148128	0.126539	0.19105	0.361942	N/A	0.000405927	N/A	0.0825508	N/A	0.181108	0.0414784	0.601832	1.40037
168668		0.504308	0.10502	726	856.5	1048.5	718	1974	413	850	459	896	447.5	614.5	669	966.5	465.5	1640	279.5	717	364.5	834.5	328	871.1	504.7	0.556486	0.736784	0.933591	0.590924	1.85206	0.261398	0.582099	0.445463	0.72898	0.337102	0.933969	0.471008	0.572085	0.399192
168839		N/A	N/A	58.5	77	56	119	119	66	75	54.5	56	61	-51	-113.5	-32	-175.5	-238	-65.5	-70	-42.5	-8.5	-61.5	-122	-49.6	N/A	N/A	N/A	N/A	N/A	N/A	N/A	N/A	N/A	N/A	N/A	N/A	N/A	N/A
168917		0.417796	0.11807	1479	981.5	1615.5	484.5	626.5	589.5	942.5	328	452	143.5	1370	794	1528	184.5	228	459.5	787.5	228.5	388	18	820.9	376.3	1.24066	0.874449	1.47597	0.234211	0.257482	0.42974	0.639334	0.279255	0.338939	0.0184995	0.816555	0.341153	0.689987	0.663102
168661		0.801808	0.56604	2410	3532.5	2178	3913.5	7919	4207	5914.5	1582.5	5695.5	1633	2302	3343.5	2091	3633.5	7547.5	4074	5766.5	1485.5	5631	1508	3783.5	3693	2.08467	3.68227	2.0198	4.6125	8.52343	3.81015	4.68155	1.81546	4.91898	1.54985	4.18454	3.3552	0.636286	0.472232
168776		0.59839	0.135109	3209.5	4298.5	2926	3646	5527	3080.5	2910.5	920	6033	974	3101	4113	2841	3373	5163.5	2946.5	2761.5	819.5	5967.5	849	3718.3	2668.8	2.80824	4.52974	2.74426	4.28182	5.83117	2.75567	2.24193	1.00153	5.21293	0.872559	4.03905	2.41692	0.320493	0.727052
168576		N/A	N/A	55.5	70.5	48	88.5	112.5	65	61.5	50.5	50	62.5	-54.5	-109.5	-37	-172	-238	-69.5	-97.5	-45.5	-13.5	-64	-122.2	-58	N/A	N/A	N/A	N/A	N/A	N/A	N/A	N/A	N/A	N/A	N/A	N/A	N/A	N/A
169098		N/A	N/A	66.5	100	65.5	106.5	173	73	85.5	53.5	87.5	66.5	-42	-85	-20	-158	-201.5	-58.5	-65	-49	20.5	-59	-101.3	-42.2	N/A	N/A	N/A	N/A	N/A	N/A	N/A	N/A	0.0179078	N/A	N/A	0.0179078	N/A	N/A
169107		0.330023	0.213054	754.5	579	1020.5	323.5	191	207.5	646.5	83	79	106.5	644.5	388.5	939	47	-213.5	76.5	501	-17	13	-17	361.1	111.3	0.583654	0.427863	0.907027	0.0596636	N/A	0.0715455	0.406738	N/A	0.0113562	N/A	0.494552	0.163213	0.711696	1.30526
169272		3.73863	0.00128951	3395	4482	3276	5212	8051	28337.5	20874.5	18403	11907	19692	3284.5	4291	3193	4944.5	7634	28205.5	20706	18305.5	11845	19566	4669.4	19725.6	2.97442	4.72577	3.08428	6.27674	8.62112	26.3788	16.8102	22.3715	10.3472	20.1089	5.13646	19.2033	0.461715	0.315148
169159		0.740118	0.545466	505.5	366.5	639	395.5	390	355	787.5	179.5	384.5	162.5	397	179.5	558.5	99.5	-34	217.5	637.5	77	321	35	240.1	257.6	0.35952	0.197687	0.539483	0.126309	N/A	0.203414	0.517556	0.0941033	0.280411	0.0359712	0.30575	0.226291	0.601298	0.83257
169023		0.614221	0.117434	2473	2446	2381.5	1221	1061	1626	2046	806.5	987	834.5	2363.5	2251.5	2298.5	930.5	601.5	1485	1905.5	712	922	713	1689.1	1147.5	2.14037	2.47963	2.22024	1.18121	0.679277	1.38882	1.54699	0.87015	0.805416	0.732785	1.74014	1.06883	0.442841	0.347817
169242		N/A	N/A	54.5	73	46	92	129.5	66.5	64.5	61	50	60	-58.5	-113.5	-36.5	-190	-257.5	-73	-80	-35	-14	-62.5	-131.2	-52.9	N/A	N/A	N/A	N/A	N/A	N/A	N/A	N/A	N/A	N/A	N/A	N/A	N/A	N/A
169194		4.93693	0.0503946	259	247.5	168.5	302	342.5	629	1097.5	332	103	594	152.5	70	84.5	25	-107.5	492.5	936.5	236.5	39	470.5	44.9	435	0.138103	0.0770925	0.0816228	0.031736	N/A	0.460603	0.7603	0.289031	0.0340686	0.483556	0.0821385	0.405512	0.53059	0.660021
169311		0.370363	0.00390609	564	806.5	517.5	811.5	736	359.5	414.5	238	316.5	234.5	450.5	619	433.5	543.5	283	227.5	269	138	251.5	110	465.9	199.2	0.407969	0.681718	0.418739	0.68994	0.319593	0.212766	0.218388	0.168653	0.219699	0.113052	0.503592	0.186512	0.33911	0.247477
169156		N/A	N/A	58.5	78	47	81.5	145.5	63	65	55.5	51.5	60.5	-60	-111	-35	-170.5	-305.5	-62	-78	-43.5	-12.5	-64.5	-136.4	-52.1	N/A	N/A	N/A	N/A	N/A	N/A	N/A	N/A	N/A	N/A	N/A	N/A	N/A	N/A
169309		N/A	N/A	51	78.5	46.5	82.5	122	62	58	47	45.5	56.5	-59	-109.5	-35.5	-186.5	-276.5	-65.5	-83.5	-47	-18.5	-69.5	-133.4	-56.8	N/A	N/A	N/A	N/A	N/A	N/A	N/A	N/A	N/A	N/A	N/A	N/A	N/A	N/A
169126		N/A	N/A	91.5	130.5	84	155	242.5	160.5	157	98.5	90.5	121.5	-18	-50	-2	-102.5	-148	28.5	11.5	8.5	27.5	0.5	-64.1	15.3	N/A	N/A	N/A	N/A	N/A	0.0266542	0.00933631	0.010388	0.0240227	0.000513875	N/A	0.014183	N/A	0.770017
169083		2.61255	N/A	101.5	167.5	87.5	237.5	267	104.5	115.5	76.5	76.5	89	-19	-13.5	4.5	-24	-95	-29.5	-23.5	-18.5	13	-34.5	-29.4	-18.6	N/A	N/A	0.00434678	N/A	N/A	N/A	N/A	N/A	0.0113562	N/A	0.00434678	0.0113562	N/A	N/A
169247		1.07422	0.893232	431	414.5	790.5	262.5	232.5	400.5	837	245.5	719.5	218	318	226	706.5	15	-154	267.5	695.5	149	653.5	92.5	222.3	371.6	0.287978	0.248899	0.682444	0.0190416	N/A	0.250175	0.564644	0.182096	0.570867	0.0950668	0.309591	0.33257	0.889666	0.666422
169297		N/A	N/A	51	68.5	47.5	74.5	134	63	59.5	48.5	44.5	62.5	-56.5	-115	-36	-171.5	-219.5	-63.5	-80	-46	-18.5	-59	-119.7	-53.4	N/A	N/A	N/A	N/A	N/A	N/A	N/A	N/A	N/A	N/A	N/A	N/A	N/A	N/A
168989		0.0960175	0.0169366	257.5	325.5	224.5	366.5	741.5	140.5	159	97.5	124.5	125	133.5	143.5	142	123.5	393	13.5	16	8	63	7	187.1	21.5	0.120897	0.15804	0.137165	0.156776	0.443817	0.0126257	0.0129896	0.00977696	0.0550339	0.00719424	0.203339	0.0195241	0.665398	1.02382
169092		N/A	N/A	55	60.5	47.5	76	118	55.5	62	43.5	46.5	55.5	-54	-128	-36.5	-167.5	-220	-74.5	-73	-49.5	-17.5	-63	-121.2	-55.5	N/A	N/A	N/A	N/A	N/A	N/A	N/A	N/A	N/A	N/A	N/A	N/A	N/A	N/A
169120		0.570765	N/A	131	271.5	125.5	300	413.5	86	89.5	79	103.5	83.5	22.5	81	41.5	48.5	84	-41.5	-42	-23	40	-32	55.5	-19.7	0.0203758	0.089207	0.0400869	0.0615678	0.0948617	N/A	N/A	N/A	0.0349421	N/A	0.0612198	0.0349421	0.518479	N/A
169256		N/A	N/A	51.5	76.5	46.5	84	114	65.5	66.5	52.5	46.5	52.5	-54.5	-116	-40.5	-178	-255	-67	-86.5	-48	-18.5	-78	-128.8	-59.6	N/A	N/A	N/A	N/A	N/A	N/A	N/A	N/A	N/A	N/A	N/A	N/A	N/A	N/A
168998		0.580105	0.168002	570.5	713	494	756.5	1417	616	1023	260.5	449	276	461	520	409.5	482	1058.5	488	875.5	163.5	385.5	144.5	586.2	411.4	0.417478	0.572687	0.395557	0.611869	1.19537	0.456395	0.710777	0.199817	0.336755	0.14851	0.638592	0.370451	0.509243	0.607695
168982		N/A	N/A	55.5	69	57.5	71.5	101.5	61	58	50.5	47	56.5	-57	-125	-27	-196	-231	-70.5	-89.5	-49.5	-17	-67	-127.2	-58.7	N/A	N/A	N/A	N/A	N/A	N/A	N/A	N/A	N/A	N/A	N/A	N/A	N/A	N/A
169419		N/A	N/A	75.5	106.5	75.5	104	169.5	92	81.5	70.5	71	82	-38.5	-85	-8.5	-165.5	-190.5	-40	-65.5	-28.5	5.5	-44.5	-97.6	-34.6	N/A	N/A	N/A	N/A	N/A	N/A	N/A	N/A	0.00480454	N/A	N/A	0.00480454	N/A	N/A
168596		6.48115	N/A	103.5	151	94.5	201.5	267	103	125.5	76.5	107.5	89	-10	-27	6	-55.5	-97	-28	-24.5	-20.5	43	-36.5	-36.7	-13.3	N/A	N/A	0.0057957	N/A	N/A	N/A	N/A	N/A	0.0375628	N/A	0.0057957	0.0375628	N/A	N/A
168662		0.918024	0.891231	143.5	198	119.5	277	444.5	157	129	101.5	130	108	34	18	36	3	51	23.5	-18	1	66	-19.5	28.4	10.6	0.0307901	0.0198238	0.0347742	0.00380831	0.0575946	0.021978	N/A	0.00122212	0.0576545	N/A	0.0293582	0.0269516	0.675335	1.05905
168617		0.355585	N/A	223	284	296.5	357	966	97.5	126.5	60.5	156	76	112	95.5	214	75	539.5	-27	-17	-41	91	-50.5	207.2	-8.9	0.101426	0.105176	0.206713	0.0952079	0.60926	N/A	N/A	N/A	0.0794933	N/A	0.223557	0.0794933	0.986258	N/A
169153		0.624209	0.198063	736	1184	720.5	1801	1952.5	916	1533.5	410	1263.5	539.5	626.5	998.5	637.5	1497.5	1550.5	778	1389.5	309.5	1197	413.5	1062.1	817.5	0.567353	1.09967	0.615793	1.90098	1.75099	0.727613	1.12807	0.378246	1.04564	0.424974	1.18696	0.740909	0.523721	0.464749
169415		N/A	N/A	63.5	80	59	93.5	131	91.5	75.5	62.5	59.5	67	-50.5	-107.5	-27	-178.5	-292.5	-48.5	-88	-36	-7	-58.5	-131.2	-47.6	N/A	N/A	N/A	N/A	N/A	N/A	N/A	N/A	N/A	N/A	N/A	N/A	N/A	N/A
169392		N/A	N/A	100.5	111.5	81.5	119	151.5	125.5	208.5	74	101.5	93	-17.5	-72.5	-0.5	-141	-273.5	-4	54	-23	37.5	-31.5	-101	6.6	N/A	N/A	N/A	N/A	N/A	N/A	0.0438401	N/A	0.0327582	N/A	N/A	0.0382992	N/A	0.204601
168751		N/A	N/A	121	198	84.5	255	251.5	68	65.5	54.5	50.5	62.5	3.5	6.5	2	-12	-226	-62	-79	-43	-13.5	-63.5	-45.2	-52.2	0.00316957	0.00715859	0.0019319	N/A	N/A	N/A	N/A	N/A	N/A	N/A	0.00408669	N/A	0.668359	N/A
169407		1.00137	0.996546	3301	5036	1639.5	5666	4445	5755.5	5209	4351	988	5823.5	3182.5	4844	1556	5401.5	4080	5616	5049.5	4252	925	5699	3812.8	4308.3	2.88205	5.3348	1.50302	6.85687	4.60757	5.25228	4.09945	5.19646	0.808037	5.85714	4.23686	4.24267	0.493916	0.476569
42843		0.0918886	0.44169	184	183.5	466.5	192	1645	117	136	71	157	85.5	77.5	8.5	386.5	-38.5	1323	-9.5	8.5	-19.5	94.5	-32.5	351.4	8.3	0.0701834	0.00936123	0.37334	N/A	1.49407	N/A	0.00690075	N/A	0.0825508	N/A	0.486739	0.0447258	1.41794	1.19601
46617		N/A	N/A	89	103	74	127	167.5	97	80	65	83.5	99.5	-15.5	-79	-5	-108.5	-147.5	-30.5	-50.5	-27	21	-17	-71.1	-20.8	N/A	N/A	N/A	N/A	N/A	N/A	N/A	N/A	0.0183446	N/A	N/A	0.0183446	N/A	N/A
17438	rno-miR-449c-5p	N/A	N/A	53.5	75.5	50	95	130.5	74.5	78	57.5	49	61	-48	-98.5	-28.5	-131.5	-192	-50	-47.5	-36	-11.5	-57	-99.7	-40.4	N/A	N/A	N/A	N/A	N/A	N/A	N/A	N/A	N/A	N/A	N/A	N/A	N/A	N/A
17626		0.210115	0.115611	583	351.5	957	238.5	307.5	204.5	186.5	141	231.5	168	478.5	170	878	2.5	-24	80	52	52	170.5	55.5	301	82	0.433326	0.187225	0.848104	0.0031736	N/A	0.0748188	0.0422164	0.0635503	0.148941	0.0570401	0.367957	0.0773133	0.993043	0.539883
42926		N/A	N/A	61.5	89	63.5	117	191.5	76.5	79	63.5	49	66.5	-43	-84	-12.5	-113.5	-136	-47.5	-58.5	-33	-12	-49.5	-77.8	-40.1	N/A	N/A	N/A	N/A	N/A	N/A	N/A	N/A	N/A	N/A	N/A	N/A	N/A	N/A
10928	rno-miR-125a-5p	1.53067	0.350719	2124.5	2719	2870.5	2330	5913.5	2369	3618.5	5849.5	3309	10034	2021	2541	2793	2104.5	5601.5	2244.5	3485	5758	3249	9908	3012.2	4928.9	1.8302	2.79846	2.6979	2.67153	6.3258	2.09913	2.82931	7.03697	2.83817	10.1829	3.26478	4.99731	0.537524	0.699036
11154		N/A	N/A	64	85.5	56.5	94.5	142.5	79.5	80.5	61.5	67.5	70.5	-37.5	-93	-21	-134	-176.5	-49	-57.5	-29.5	6	-49.5	-92.4	-35.9	N/A	N/A	N/A	N/A	N/A	N/A	N/A	N/A	0.00524132	N/A	N/A	0.00524132	N/A	N/A
42953	rno-miR-101b	47.9617	N/A	96.5	114.5	90	156	226	328.5	587.5	875.5	645.5	1543.5	-2.5	-58.5	15	-71.5	-88.5	198	455.5	780.5	585	1415.5	-41.2	686.9	N/A	N/A	0.0144893	N/A	N/A	0.185177	0.369799	0.953865	0.511029	1.45478	0.0144893	0.69493	N/A	0.735084
42746		2.93043	0.0459999	235	204.5	248	253	298.5	365.5	308.5	253	564	319.5	131.5	27.5	171	12	-19.5	237	176.5	161.5	501.5	202	64.5	255.7	0.119085	0.0302863	0.165177	0.0152333	N/A	0.221651	0.143292	0.197372	0.438087	0.207605	0.0824456	0.241601	0.869733	0.47093
29529	rno-miR-369-3p	8.03589	0.119877	155.5	163	163	181.5	257.5	309	534	701	490	1042	49	-15	86.5	-46	-59	185.5	404.5	609.5	429.5	922.5	3.1	510.3	0.044374	N/A	0.0835547	N/A	N/A	0.173486	0.328395	0.744882	0.375191	0.948099	0.0639644	0.514011	0.433131	0.623933
42782		0.416611	N/A	124.5	180.5	131.5	203.5	587.5	109.5	107	85	122.5	101	19	-1	55	-24	277.5	-16.5	-26	-8	61	-15	65.3	-0.9	0.0172062	N/A	0.0531273	N/A	0.313382	N/A	N/A	N/A	0.0532867	N/A	0.127905	0.0532867	1.26366	N/A
11229	rno-miR-341	0.982616	0.98181	726.5	413	955.5	463	5607	728	1607.5	2047	1208.5	2705.5	623	237.5	875	238	5296	603	1474	1954	1150	2590.5	1453.9	1554.3	0.564184	0.261564	0.845206	0.302126	5.9808	0.563947	1.19667	2.38802	1.00459	2.66238	1.59078	1.56312	1.5497	0.584014
28251		N/A	N/A	55	73	53	83.5	132.5	67	73	53.5	53.5	68.5	-47.5	-102	-27	-145	-174.5	-54.5	-55.5	-37.5	-7	-44	-99.2	-39.7	N/A	N/A	N/A	N/A	N/A	N/A	N/A	N/A	N/A	N/A	N/A	N/A	N/A	N/A
33902	rno-miR-128	N/A	N/A	74.5	115.5	63	147.5	168.5	6386	11605.5	8655.5	1794	12183.5	-29	-71.5	-14	-80	-137	6259.5	11477.5	8563	1734.5	12062	-66.3	8019.3	N/A	N/A	N/A	N/A	N/A	5.8541	9.31804	10.465	1.51518	12.3967	N/A	7.90981	N/A	0.5429
42940		N/A	N/A	65.5	85	63	93.5	138.5	81.5	74	57	55.5	72	-37	-95	-16	-137.5	-170.5	-45.5	-63	-35.5	-7.5	-46	-91.2	-39.5	N/A	N/A	N/A	N/A	N/A	N/A	N/A	N/A	N/A	N/A	N/A	N/A	N/A	N/A
42568	rno-miR-880	2.79074	0.172963	112.5	169.5	146	158	248	211.5	159.5	200.5	251.5	253.5	12	-1	68.5	-73.5	-57	87	32	105	189	133	-10.2	109.2	0.0108671	N/A	0.0661676	N/A	N/A	0.0813654	0.0259793	0.128323	0.165102	0.136691	0.0385173	0.107492	1.01521	0.508107
46336		0.285755	5.15084e-06	3346	2623	3342.5	2762.5	3419	1138.5	1649	573	1429.5	572	3245	2451.5	3265.5	2528	3110	1018	1521.5	481	1367.5	451	2920	967.8	2.93865	2.69989	3.15431	3.20914	3.51214	0.952069	1.23523	0.58784	1.19458	0.463515	3.10283	0.886648	0.0981262	0.39432
42791		3.94898	N/A	91.5	109	91	126.5	209	115.5	89.5	71.5	126.5	108.5	-9.5	-63	15	-97	-98.5	-5.5	-31.5	-18.5	65.5	-8.5	-50.6	0.3	N/A	N/A	0.0144893	N/A	N/A	N/A	N/A	N/A	0.0572177	N/A	0.0144893	0.0572177	N/A	N/A
17445		0.404143	0.106622	152	115	110	131.5	230.5	129.5	112.5	81.5	86.5	99.5	49	-59.5	33	-90	-74	11	-17	-10	23.5	-19	-28.3	-2.3	0.044374	N/A	0.0318764	N/A	N/A	0.0102876	N/A	N/A	0.0205285	N/A	0.0381252	0.015408	0.231794	0.469977
11083		1.52106	0.680392	113	156	120.5	160	296.5	142	134.5	100.5	146.5	119	8	-19	42	-65	-16.5	24	-1.5	10.5	84.5	0	-10.1	23.5	0.00724474	N/A	0.0405699	N/A	N/A	0.0224456	N/A	0.0128323	0.0738152	N/A	0.0239073	0.0363644	0.985659	0.901642
32608	rno-miR-761	0.388075	0.0898393	1520.5	1622.5	2184	739.5	448.5	348.5	895.5	255	1042.5	433.5	1419	1444	2104	500.5	125.5	227	763.5	160	979	314.5	1118.6	488.8	1.28504	1.59031	2.03236	0.635354	0.141728	0.212298	0.61985	0.195539	0.855209	0.323227	1.13696	0.441225	0.662769	0.650961
46615		N/A	N/A	66	85.5	58.5	108.5	157	82	75.5	64	56	71	-36	-92.5	-21	-118.5	-185.5	-49	-54.5	-30.5	-7	-41.5	-90.7	-36.5	N/A	N/A	N/A	N/A	N/A	N/A	N/A	N/A	N/A	N/A	N/A	N/A	N/A	N/A
42947		N/A	N/A	70.5	91	56.5	108	181	80	77	60.5	47	68	-34	-89	-22.5	-117	-143.5	-46.5	-48	-34	-16	-48.5	-81.2	-38.6	N/A	N/A	N/A	N/A	N/A	N/A	N/A	N/A	N/A	N/A	N/A	N/A	N/A	N/A
42615	rno-miR-135b*	N/A	N/A	60.5	90.5	62.5	108.5	168	89.5	83	72.5	54	96	-43.5	-86.5	-16.5	-120.5	-155	-43.5	-44.5	-19.5	-7.5	-21.5	-84.4	-27.3	N/A	N/A	N/A	N/A	N/A	N/A	N/A	N/A	N/A	N/A	N/A	N/A	N/A	N/A
46818		N/A	N/A	60	79	57	99.5	150.5	69.5	68.5	65	54	68.5	-41.5	-104	-21.5	-132.5	-160.5	-53	-64.5	-25.5	-7.5	-47	-92	-39.5	N/A	N/A	N/A	N/A	N/A	N/A	N/A	N/A	N/A	N/A	N/A	N/A	N/A	N/A
11000		N/A	N/A	58	80	56	91	121	88	66	57	57.5	76	-41	-95	-21.5	-143.5	-186	-39.5	-60.5	-33	-5	-45	-97.4	-36.6	N/A	N/A	N/A	N/A	N/A	N/A	N/A	N/A	N/A	N/A	N/A	N/A	N/A	N/A
46703		0.350037	0.016837	261.5	242	251.5	207	297.5	179.5	152	113	157	172	158	67	172.5	-33.5	-13.5	56	25.5	21.5	96.5	39	70.1	47.7	0.143084	0.0737885	0.166626	N/A	N/A	0.0523732	0.0207023	0.0262756	0.0842979	0.0400822	0.127833	0.0447462	0.377535	0.565761
17415		N/A	N/A	95	133.5	63	154	196	77	71	52	55.5	72.5	-9	-43.5	-16	-86	-117	-51.5	-57.5	-40.5	-6	-47	-54.3	-40.5	N/A	N/A	N/A	N/A	N/A	N/A	N/A	N/A	N/A	N/A	N/A	N/A	N/A	N/A
46385		0.574544	0.421465	200	170.5	243.5	236	199.5	123.5	139.5	126	142	190.5	93.5	-9	167	6.5	-116	-10	11	33	79.5	74	28.4	37.5	0.0846729	N/A	0.161314	0.00825135	N/A	N/A	0.00893038	0.04033	0.0694475	0.0760534	0.084746	0.0486903	0.903066	0.630836
28009		1.54589	0.212097	252.5	291	202.5	310	487	346.5	165	253.5	368	438.5	148.5	113	123	73	171	218	33.5	160	307	322	125.7	208.1	0.13448	0.124449	0.118812	0.092669	0.193111	0.203881	0.0271971	0.195539	0.268181	0.330935	0.132704	0.205147	0.279835	0.553408
17315		0.942818	N/A	99.5	152	96.5	193	231	132.5	125	98	115	120	-7	-30	17.5	-40.5	-84.5	3.5	-8	5	54	7	-28.9	12.3	N/A	N/A	0.0169041	N/A	N/A	0.00327332	N/A	0.0061106	0.0471719	0.00719424	0.0169041	0.0159375	N/A	1.31065
17273		0.261148	0.0715395	149	190.5	119.5	211.5	314.5	119	112	93	82	121	44	14	41	-16	-13	-11.5	-21.5	4	21	1.5	14	-1.3	0.039846	0.0154185	0.039604	N/A	N/A	N/A	N/A	0.00488848	0.0183446	0.00154162	0.0316228	0.00825824	0.44379	1.07697
42687		0.535625	0.0883454	3230.5	3350.5	3390.5	3525.5	7253.5	2565	3276	1252.5	4644	1374.5	3126	3182	3312.5	3296.5	6942.5	2438	3143.5	1159.5	4584	1259.5	3971.9	2516.9	2.83088	3.50441	3.19971	4.1847	7.8402	2.2801	2.55206	1.41705	4.00437	1.29445	4.31198	2.30961	0.471693	0.472273
42850	rno-miR-150*	N/A	N/A	56	73	53	84	130.5	77	76	64	61.5	69.5	-46	-104	-22.5	-142.5	-179	-45	-55.5	-29	-0.5	-50	-98.8	-36	N/A	N/A	N/A	N/A	N/A	N/A	N/A	N/A	N/A	N/A	N/A	N/A	N/A	N/A
46300		N/A	N/A	63.5	83	69.5	88	174	88	82	66.5	59.5	70	-44	-95	-9.5	-150	-133	-39	-46.5	-25	-2	-44	-86.3	-31.3	N/A	N/A	N/A	N/A	N/A	N/A	N/A	N/A	N/A	N/A	N/A	N/A	N/A	N/A
46243		N/A	N/A	55.5	78.5	50.5	99.5	144.5	373.5	495	317.5	149	394.5	-47	-93.5	-28	-129	-174.5	249	367	225	88	276.5	-94.4	241.1	N/A	N/A	N/A	N/A	N/A	0.232874	0.29795	0.274977	0.0768727	0.284173	N/A	0.233369	N/A	0.389058
46724		N/A	N/A	68.5	97	60.5	109.5	169	73.5	67	55	56	67.5	-37	-78	-16.5	-125.5	-127.5	-49	-59	-38	-5.5	-50	-76.9	-40.3	N/A	N/A	N/A	N/A	N/A	N/A	N/A	N/A	N/A	N/A	N/A	N/A	N/A	N/A
31038		N/A	N/A	78.5	114.5	71	131.5	230.5	74	76	66.5	61.5	81	-18.5	-55	-7	-99	-81	-48.5	-51	-28.5	1	-39.5	-52.1	-33.3	N/A	N/A	N/A	N/A	N/A	N/A	N/A	N/A	0.000873553	N/A	N/A	0.000873553	N/A	N/A
46450		1.46956	N/A	73.5	90.5	81.5	103.5	230	67	67	56	69.5	64.5	-25	-76.5	4	-128.5	-76	-58	-64.5	-34	6.5	-54.5	-60.4	-40.9	N/A	N/A	0.0038638	N/A	N/A	N/A	N/A	N/A	0.0056781	N/A	0.0038638	0.0056781	N/A	N/A
46695		N/A	N/A	84	126.5	76	151	206	85.5	87.5	72	73	89.5	-20	-49.5	-2.5	-80	-107	-34.5	-44.5	-19.5	11	-29	-51.8	-23.3	N/A	N/A	N/A	N/A	N/A	N/A	N/A	N/A	0.00960908	N/A	N/A	0.00960908	N/A	N/A
17624	rno-miR-532-5p	N/A	N/A	79	126	64	139	194	136.5	146.5	134.5	78.5	171	-25	-50	-13.5	-97	-126	9	18.5	38.5	17.5	48.5	-62.3	26.4	N/A	N/A	N/A	N/A	N/A	0.00841711	0.0150193	0.0470516	0.0152872	0.0498458	N/A	0.0271242	N/A	0.72573
11142		0.281979	0.105651	402.5	451.5	991.5	360.5	455	224	367	124	227.5	145	294.5	277.5	911.5	130	129.5	100	239	31.5	165	26.5	348.6	112.4	0.266697	0.305617	0.880464	0.165027	0.146245	0.0935235	0.194033	0.0384968	0.144136	0.0272354	0.35281	0.099485	0.857364	0.709134
42666		2.48695	N/A	77.5	110	83.5	111.5	207	90.5	97.5	77	79	100.5	-30	-73.5	6	-119	-119.5	-41.5	-34	-17.5	16.5	-17	-67.2	-18.7	N/A	N/A	0.0057957	N/A	N/A	N/A	N/A	N/A	0.0144136	N/A	0.0057957	0.0144136	N/A	N/A
42684	rno-miR-219-1-3p	N/A	N/A	67	83	54	114	129.5	75.5	68	56	57	66	-39.5	-99.5	-27.5	-109.5	-194.5	-53.5	-60.5	-37	-5	-53.5	-94.1	-41.9	N/A	N/A	N/A	N/A	N/A	N/A	N/A	N/A	N/A	N/A	N/A	N/A	N/A	N/A
42581		0.698872	0.123676	2653.5	3350.5	3445.5	3531.5	4457.5	2917.5	3376	1374	4826.5	1627.5	2550	3172	3366	3300	4137.5	2791	3240.5	1278.5	4766.5	1511.5	3305.1	2717.6	2.30926	3.49339	3.25139	4.18915	4.6725	2.61024	2.63081	1.56248	4.16379	1.55344	3.58314	2.50415	0.253293	0.426949
46223		N/A	N/A	68	113	61.5	122	157	83.5	77.5	69.5	61.5	73	-32.5	-64	-20.5	-113.5	-164.5	-47.5	-50.5	-23.5	2.5	-43	-79	-32.4	N/A	N/A	N/A	N/A	N/A	N/A	N/A	N/A	0.00218388	N/A	N/A	0.00218388	N/A	N/A
17299		N/A	N/A	63.5	92.5	59.5	113.5	143.5	88.5	67	72	65.5	84	-38.5	-83.5	-18	-127	-178	-45.5	-60.5	-19.5	4.5	-37	-89	-31.6	N/A	N/A	N/A	N/A	N/A	N/A	N/A	N/A	0.00393099	N/A	N/A	0.00393099	N/A	N/A
46347		N/A	N/A	64.5	96	63.5	131	177	88	85.5	72	58.5	79.5	-37.5	-77.5	-14.5	-112.5	-144	-41	-44	-21.5	-2.5	-37.5	-77.2	-29.3	N/A	N/A	N/A	N/A	N/A	N/A	N/A	N/A	N/A	N/A	N/A	N/A	N/A	N/A
19585	rno-miR-148b-3p	6.26003	0.0291434	146	228	183.5	302.5	429.5	375	320	661.5	502	1082.5	43.5	52.5	106.5	50.5	113	247	191.5	569	441	959	73.2	481.5	0.0393933	0.0578194	0.102874	0.0641066	0.127612	0.231003	0.15547	0.695386	0.385237	0.985612	0.0783609	0.490542	0.458797	0.704543
46485		6.57733	1.98097e-06	258	268	257	400.5	444	1389.5	1221.5	749	1139	1066	154	81.5	178	161.5	107.5	1265	1090.5	654	1079.5	948.5	136.5	1007.5	0.139461	0.0897577	0.171939	0.205014	0.1214	1.18307	0.885326	0.799267	0.943001	0.97482	0.145515	0.957097	0.306668	0.149267
14272	rno-miR-542-3p	0.287658	3.45433e-06	3296.5	3245	3603	2662.5	239.5	944.5	1723.5	782.5	771	1149.5	3189.5	3069.5	3522	2419	-73	819.5	1590.5	687	711	1034.5	2425.4	968.5	2.88839	3.38051	3.40208	3.07077	N/A	0.766425	1.29125	0.839597	0.621096	1.06321	3.18544	0.916315	0.0782459	0.28753
42651		N/A	N/A	64	93.5	59	103.5	148.5	80	82.5	76.5	69.5	102.5	-40	-84.5	-21.5	-129.5	-154	-46.5	-57	-16.5	9	-10.5	-85.9	-24.3	N/A	N/A	N/A	N/A	N/A	N/A	N/A	N/A	0.00786198	N/A	N/A	0.00786198	N/A	N/A
11235	rno-miR-351	0.510223	0.0450149	4274.5	4158	4820	3857.5	3785.5	1620	2974	823	6289.5	909.5	4168	3978	4739.5	3634	3461.5	1494.5	2834.5	732.5	6229.5	787.5	3996.2	2415.7	3.77451	4.38106	4.57812	4.61314	3.90909	1.39771	2.3012	0.895203	5.4418	0.809353	4.25118	2.16905	0.0910288	0.886654
42772		N/A	N/A	58.5	77	59	100.5	150	68.5	65	50.5	63.5	63.5	-46	-101.5	-22	-130.5	-150	-56	-64	-42	2	-57	-90	-43.4	N/A	N/A	N/A	N/A	N/A	N/A	N/A	N/A	0.00174711	N/A	N/A	0.00174711	N/A	N/A
46326		N/A	N/A	73.5	104.5	60	131	155.5	81	65.5	57	53	77	-33	-80	-18.5	-102	-143.5	-48	-64	-36	-8.5	-41	-75.4	-39.5	N/A	N/A	N/A	N/A	N/A	N/A	N/A	N/A	N/A	N/A	N/A	N/A	N/A	N/A
42773		1.52095	N/A	99	156.5	87.5	186.5	253	92	85.5	61	79.5	75	-7.5	-19.5	11	-48	-58	-33.5	-47.5	-28.5	18.5	-42.5	-24.4	-26.7	N/A	N/A	0.0106255	N/A	N/A	N/A	N/A	N/A	0.0161607	N/A	0.0106255	0.0161607	N/A	N/A
27541		0.164427	N/A	95	127	90	182.5	237	95.5	87	69	63	81	-5	-42	11	-48.5	-79.5	-30	-41.5	-23	2	-33	-32.8	-25.1	N/A	N/A	0.0106255	N/A	N/A	N/A	N/A	N/A	0.00174711	N/A	0.0106255	0.00174711	N/A	N/A
10964		1.96295	0.402875	301.5	318	244.5	428.5	484	124	1376	103	578	142	202.5	149.5	165.5	194.5	179	-3	1245	9	516.5	29	178.2	359.3	0.183382	0.164648	0.159865	0.246906	0.202146	N/A	1.01076	0.0109991	0.45119	0.0298047	0.191389	0.375688	0.18419	1.25004
17332		4.53445	N/A	100.5	104	91.5	135.5	217	115	102.5	75.5	104.5	99	4	-63	14	-105.5	-90	-11	-27.5	-16.5	44.5	-15.5	-48.1	-5.2	0.00362237	N/A	0.0135233	N/A	N/A	N/A	N/A	N/A	0.0388731	N/A	0.00857284	0.0388731	0.816651	N/A
42507	rno-miR-202	N/A	N/A	54.5	73	50.5	95	148.5	67.5	65.5	61	54.5	69	-50	-99.5	-30	-134.5	-160	-53.5	-61	-32.5	-7.5	-44.5	-94.8	-39.8	N/A	N/A	N/A	N/A	N/A	N/A	N/A	N/A	N/A	N/A	N/A	N/A	N/A	N/A
19011	SNORD10	N/A	N/A	1722.5	3362.5	1382.5	4362	5127.5	84	77.5	67	62	89	1623.5	3189.5	1304	4143.5	4815.5	-39.5	-47	-28.5	-0.5	-27.5	3015.2	-28.6	1.47023	3.51267	1.2596	5.25992	5.43817	N/A	N/A	N/A	N/A	N/A	3.38812	N/A	0.58902	N/A
146057		0.129034	N/A	148	162.5	112	166.5	248	84.5	79	70	68.5	96	46.5	-11	33.5	-64	-60.5	-37.5	-48	-22.5	5.5	-24	-11.1	-25.3	0.04211	N/A	0.0323593	N/A	N/A	N/A	N/A	N/A	0.00480454	N/A	0.0372347	0.00480454	0.185171	N/A
26160	spike_control_v2_21	3.84764	0.111249	153.5	185	200.5	231	455.5	208.5	184	439.5	272.5	641.5	47	9.5	122	2	132.5	71.5	43.5	347	211	518	62.6	238.2	0.0425628	0.0104626	0.117846	0.00253888	0.149633	0.0668693	0.0353156	0.424076	0.18432	0.532374	0.0646086	0.248591	1.01889	0.885828
24127	spike_control_v2_11	4.18045	0.337366	123	162.5	169	216.5	208.5	150	176.5	366	262	577.5	14	-11	88.5	-11	-121	20	39	270.5	199.5	458	-8.1	197.4	0.0126783	N/A	0.0854866	N/A	N/A	0.0187047	0.0316623	0.330584	0.174274	0.470709	0.0490824	0.205187	1.04891	0.950255
146219		0.745743	0.158532	2455.5	3591	3091	3765	2995	2357	3815	1614	4073	1786	2352.5	3405.5	3010	3550	2662.5	2232	3686	1518.5	4011	1671	2996.1	2623.7	2.13041	3.75055	2.90751	4.50651	3.00678	2.08744	2.99249	1.85579	3.50382	1.71737	3.26035	2.43138	0.276843	0.320197
17848		0.00729757	N/A	949	1587	1937	2370.5	3822	96.5	102.5	83	79.5	110.5	845.5	1410.5	1857.5	2131.5	3501.5	-28	-31.5	-12	18	-10	1949.3	-12.7	0.765678	1.55341	1.79425	2.70581	3.95426	N/A	N/A	N/A	0.015724	N/A	2.15468	0.015724	0.566655	N/A
42492		N/A	N/A	70.5	97	62	123	202.5	82.5	78.5	71	55	78.5	-37	-77.5	-16.5	-110	-112.5	-47	-53	-24.5	-4.5	-38	-70.7	-33.4	N/A	N/A	N/A	N/A	N/A	N/A	N/A	N/A	N/A	N/A	N/A	N/A	N/A	N/A
146006		N/A	N/A	67	92.5	62	122.5	174.5	90.5	90.5	67	65.5	80.5	-38	-83	-15.5	-107.5	-145	-43.5	-35	-25.5	5.5	-41	-77.8	-27.9	N/A	N/A	N/A	N/A	N/A	N/A	N/A	N/A	0.00480454	N/A	N/A	0.00480454	N/A	N/A
146198		0.445748	0.0861254	4029.5	5381.5	4069.5	5995.5	11150.5	2557.5	3746	1363	7621.5	1293	3925.5	5208.5	3993	5753.5	10838.5	2430	3619	1271	7558.5	1173	5943.8	3210.3	3.5549	5.73623	3.85704	7.30371	12.24	2.27262	2.9381	1.55332	6.60275	1.20555	6.53837	2.91447	0.539806	0.743642
146078	rno-miR-632	N/A	N/A	75	112	70	123	182.5	110	85	88.5	76.5	98	-26.5	-63	-7	-114	-138	-18	-42.5	-2.5	14.5	-21	-69.7	-13.9	N/A	N/A	N/A	N/A	N/A	N/A	N/A	N/A	0.0126665	N/A	N/A	0.0126665	N/A	N/A
146166		N/A	N/A	70	85.5	66	89.5	137.5	80	70	64.5	58.5	79.5	-33.5	-93	-14	-149	-175	-47.5	-70	-29	-0.5	-39	-92.9	-37.2	N/A	N/A	N/A	N/A	N/A	N/A	N/A	N/A	N/A	N/A	N/A	N/A	N/A	N/A
146164		0.455602	0.00864327	1787	1542	2223.5	1268	1166.5	608	1364	402.5	1283	567	1681	1364.5	2142.5	1032.5	859	475	1234	312.5	1220.5	453.5	1415.9	739.1	1.5223	1.50275	2.06955	1.3107	0.970073	0.444237	1.00183	0.381913	1.06617	0.466084	1.47507	0.672046	0.270843	0.494959
17748		1.21113	0.552747	4434.5	9862.5	5631	14582	8099.5	8365	14506	10626.5	7847	17479	4330.5	9682.5	5553.5	14366.5	7785.5	8235.5	14374.5	10538	7785.5	17364	8343.7	11659.5	3.92167	10.6635	5.3644	18.2374	8.79221	7.70213	11.67	12.8787	6.80105	17.8458	9.39584	11.3795	0.598198	0.38962
146089		0.93957	0.949559	123	186	114	217.5	256.5	132.5	109.5	90.5	93.5	121.5	18.5	1.5	34	-17	-60	3.5	-22	-5	33	0	-4.6	1.9	0.0167535	0.00165198	0.0328423	N/A	N/A	0.00327332	N/A	N/A	0.0288273	N/A	0.0170826	0.0160503	0.91308	1.1258
13421	spike_control_v2_9	2.68533	0.0875342	991.5	2340.5	1261	3133	672.5	2015.5	4880	5484.5	2201	8423	890.5	2160	1178.5	2903.5	368	1895	4750	5392	2140.5	8305.5	1500.1	4496.6	0.80643	2.37885	1.13837	3.68581	0.415584	1.77227	3.8563	6.58967	1.86984	8.53597	1.68501	4.52481	0.794383	0.657698
146144	rno-miR-678	N/A	N/A	76	108	75.5	137	193.5	91	87	74.5	62	88.5	-27	-71.5	-1.5	-99	-114	-32	-39	-21.5	1	-26.5	-62.6	-23.6	N/A	N/A	N/A	N/A	N/A	N/A	N/A	N/A	0.000873553	N/A	N/A	0.000873553	N/A	N/A
146154		0.577777	N/A	92	131.5	96	149	223.5	80.5	84.5	70.5	71.5	87	-9	-41	18	-72.5	-80	-45.5	-43	-24	11.5	-26.5	-36.9	-25.5	N/A	N/A	0.0173871	N/A	N/A	N/A	N/A	N/A	0.0100459	N/A	0.0173871	0.0100459	N/A	N/A
13388	spike_control_v2_5	N/A	N/A	84	136.5	61.5	172	162	130	152.5	106.5	59.5	143	-19	-35	-18.5	-44	-149.5	3.5	17.5	19.5	-2.5	28	-53.2	13.2	N/A	N/A	N/A	N/A	N/A	0.00327332	0.0142074	0.0238313	N/A	0.028777	N/A	0.0175223	N/A	0.642721
146071		0.115532	N/A	348	177	324.5	188	2103	106.5	103.5	76	144	102.5	243	7.5	246	-38.5	1783.5	-15	-32	-15.5	82	-15	448.3	0.9	0.220059	0.00825991	0.237624	N/A	2.01412	N/A	N/A	N/A	0.0716314	N/A	0.620015	0.0716314	1.5084	N/A
145844		N/A	N/A	381	606	118	957	151.5	77.5	74.5	61.5	52.5	86	277.5	432	40.5	726.5	-163	-41	-55.5	-31	-6.5	-27	262.7	-32.2	0.251302	0.475771	0.039121	0.922247	N/A	N/A	N/A	N/A	N/A	N/A	0.42211	N/A	0.895731	N/A
145725		0.286784	N/A	194.5	189	262.5	233.5	1410.5	107.5	101	81	186.5	88.5	87.5	14	184.5	-5.5	1107	-9.5	-30.5	-7.5	125	-25	277.5	10.5	0.0792393	0.0154185	0.178218	N/A	1.25014	N/A	N/A	N/A	0.109194	N/A	0.380754	0.109194	1.53235	N/A
145859	rno-miR-33	16.14	0.00605446	219.5	325.5	178	468.5	225	2025	3133.5	3135	1442.5	4212.5	115	149	98.5	235	-80	1902.5	3003.5	3041.5	1380.5	4095.5	103.5	2684.7	0.104143	0.164097	0.0951461	0.298318	N/A	1.77928	2.4384	3.71708	1.20594	4.20915	0.165426	2.66997	0.566608	0.475817
105441		N/A	N/A	62.5	81	51	87.5	126.5	80.5	65.5	55.5	51	63.5	-41	-99.5	-28	-147	-197.5	-48	-75.5	-36.5	-12.5	-56	-102.6	-45.7	N/A	N/A	N/A	N/A	N/A	N/A	N/A	N/A	N/A	N/A	N/A	N/A	N/A	N/A
145827	rno-miR-200a*	N/A	N/A	62	81.5	55	95	135.5	71	78.5	57.5	51	68	-43.5	-95	-28	-136	-178	-52.5	-51	-37	-13.5	-56	-96.1	-42	N/A	N/A	N/A	N/A	N/A	N/A	N/A	N/A	N/A	N/A	N/A	N/A	N/A	N/A
145950		N/A	N/A	89	111	102.5	149	286.5	85	84.5	61.5	62.5	79	-16.5	-68	22.5	-86.5	-32	-43	-47	-32	0	-37	-36.1	-31.8	N/A	N/A	0.0217339	N/A	N/A	N/A	N/A	N/A	N/A	N/A	0.0217339	N/A	N/A	N/A
145732		N/A	N/A	73.5	101	71.5	118	160	103	99.5	71.5	106	93.5	-31.5	-72	-13.5	-114.5	-162	-20	-28	-23	44.5	-22	-78.7	-9.7	N/A	N/A	N/A	N/A	N/A	N/A	N/A	N/A	0.0388731	N/A	N/A	0.0388731	N/A	N/A
145821		1.05507	N/A	84	112.5	82.5	125.5	183.5	108	90	75.5	64.5	99.5	-22.5	-67.5	3	-101	-135.5	-22	-47	-18.5	3.5	-21	-64.7	-21	N/A	N/A	0.00289785	N/A	N/A	N/A	N/A	N/A	0.00305744	N/A	0.00289785	0.00305744	N/A	N/A
145889	rno-miR-196b	0.406956	N/A	100	160	98.5	205	225	100.5	89	80.5	68	102.5	-5.5	-15	20	-28.5	-93.5	-26	-43.5	-15	9	-20.5	-24.5	-19.2	N/A	N/A	0.019319	N/A	N/A	N/A	N/A	N/A	0.00786198	N/A	0.019319	0.00786198	N/A	N/A
145832		12.8378	N/A	94.5	131.5	106	161.5	292.5	216.5	286	462.5	324	848.5	-6.5	-39	26.5	-68.5	-18.5	85.5	162	368.5	261.5	732.5	-21.2	322	N/A	N/A	0.0255977	N/A	N/A	0.0799626	0.13152	0.450351	0.228434	0.752826	0.0255977	0.328619	N/A	0.840955
147794		0.630382	0.484476	116.5	149	103	167	214	123	89.5	96	76	109.5	10.5	-21	23	-65.5	-102	-7.5	-39.5	6	14.5	-4.5	-31	-6.2	0.00950872	N/A	0.0222169	N/A	N/A	N/A	N/A	0.00733272	0.0126665	N/A	0.0158628	0.00999962	0.566484	0.377171
147863		N/A	N/A	59	73	52.5	90.5	146	83	77	55.5	54	65	-41	-94.5	-27	-137.5	-168	-39.5	-61	-36	-5.5	-51.5	-93.6	-38.7	N/A	N/A	N/A	N/A	N/A	N/A	N/A	N/A	N/A	N/A	N/A	N/A	N/A	N/A
147793		1.12337	0.778799	407.5	318	557	336.5	317	320.5	306	273.5	495.5	334	303	141.5	476.5	104	1	196.5	175.5	182	433	217	205.2	240.8	0.274394	0.155837	0.460275	0.132022	0.00112931	0.183774	0.14248	0.222426	0.378249	0.223022	0.204732	0.22999	0.843493	0.38817
147508		N/A	N/A	54.5	72	48.5	102	130.5	76	67.5	53	46	71	-48.5	-101	-27.5	-129.5	-184	-50.5	-63	-37	-15	-46.5	-98.1	-42.4	N/A	N/A	N/A	N/A	N/A	N/A	N/A	N/A	N/A	N/A	N/A	N/A	N/A	N/A
147829		0.731812	0.11683	498	804.5	641.5	934	865	701	542	473	646	535	391.5	625	564.5	702	549	572.5	413.5	375.5	585	415.5	566.4	472.4	0.354539	0.688326	0.545279	0.891146	0.619989	0.535422	0.335701	0.458906	0.511029	0.42703	0.619856	0.453618	0.316796	0.172976
147801		N/A	N/A	82	90	69.5	106	132	84.5	139.5	56.5	90	89	-25	-94.5	-9	-125.5	-182.5	-41	7.5	-35	29.5	-30	-87.3	-13.8	N/A	N/A	N/A	N/A	N/A	N/A	0.0060889	N/A	0.0257698	N/A	N/A	0.0159294	N/A	0.873639
147554		0.519297	0.0637254	296.5	153.5	271	153.5	205	232	221	169.5	248	151	192.5	-24.5	191.5	-72	-116.5	107	92	79.5	188	29.5	34.2	99.2	0.174326	N/A	0.184979	N/A	N/A	0.10007	0.0746905	0.0971586	0.164228	0.0303186	0.179653	0.0932932	0.0419298	0.519742
147826		0.326761	0.149475	192.5	149	161.5	167.5	279	121	111.5	90	116.5	121.5	86	-26.5	82.5	-58.5	-35.5	-2	-21.5	-6	56	2.5	9.6	5.8	0.0778809	N/A	0.0796909	N/A	N/A	N/A	N/A	N/A	0.048919	0.00256937	0.0787859	0.0257442	0.0162447	1.27307
147803		N/A	N/A	115	177.5	88.5	227.5	307	97.5	85	60.5	57	80	13.5	10.5	11.5	8.5	-2.5	-28	-46.5	-28	-3	-39.5	8.3	-29	0.0122255	0.0115639	0.0111084	0.0107902	N/A	N/A	N/A	N/A	N/A	N/A	0.011422	N/A	0.0545159	N/A
147537		8.36273	0.339486	107	111.5	103	118	140	209.5	117.5	138	389.5	140	2	-63	25.5	-104.5	-182	83	-15	45	328	22.5	-64.4	92.7	0.00181118	N/A	0.0246317	N/A	N/A	0.0776245	N/A	0.0549954	0.286525	0.0231244	0.0132215	0.110567	1.22048	1.08003
147859		0.0972975	0.229812	590.5	747	768.5	917	2744	121.5	122.5	93.5	298.5	112.5	489	567	690	691	2410.5	1.5	-6.5	0	236	-8	969.5	44.6	0.442835	0.624449	0.666506	0.877182	2.72219	0.00140285	N/A	N/A	0.206159	N/A	1.06663	0.103781	0.879671	1.3951
147795		0.794032	0.549516	145	171.5	129.5	186.5	233	151	99	116.5	125.5	112	42.5	0	53	-40	-93.5	25.5	-37	22.5	63.5	-4.5	-7.6	14	0.0384877	N/A	0.0511954	N/A	N/A	0.0238485	N/A	0.0274977	0.0554706	N/A	0.0448415	0.0356056	0.200388	0.485881
147673		2.7747	N/A	100.5	102	100.5	153.5	194.5	118.5	112.5	88.5	129	108.5	-2.5	-70.5	22	-67.5	-111	-6.5	-14.5	-2	67.5	-5	-45.9	7.9	N/A	N/A	0.0212509	N/A	N/A	N/A	N/A	N/A	0.0589648	N/A	0.0212509	0.0589648	N/A	N/A
147884		0.387745	0.08622	204	222.5	142	253.5	457.5	172.5	155	126.5	82.5	145.5	101.5	48.5	64	21	151.5	51.5	29	31	22.5	27	77.3	32.2	0.0919176	0.0534141	0.0618208	0.0266582	0.17109	0.0481646	0.0235437	0.0378857	0.0196549	0.0277492	0.0809801	0.0313996	0.685248	0.3687
147929		0.489489	0.349046	182.5	181	167	169	258	130	101	119	90	135.5	76	4	91.5	-73	-51	-2	-36	30	28	17.5	9.5	7.5	0.068825	0.00440529	0.0883844	N/A	N/A	N/A	N/A	0.0366636	0.0244595	0.0179856	0.0538716	0.0263696	0.815666	0.359671
147834		1.70018	0.218092	457.5	453.5	1280	357.5	867	628	1516.5	655.5	1836	662	349.5	278.5	1199.5	130	554	494	1382.5	562	1771	540.5	502.3	950	0.316504	0.306718	1.15866	0.165027	0.625635	0.462006	1.12239	0.686832	1.54706	0.555498	0.514508	0.874757	0.772443	0.517885
148239		N/A	N/A	69.5	81.5	57	127.5	195	78	70	62.5	53.5	91.5	-38.5	-99	-27	-115	-122.5	-47.5	-59.5	-30	-8	-30.5	-80.4	-35.1	N/A	N/A	N/A	N/A	N/A	N/A	N/A	N/A	N/A	N/A	N/A	N/A	N/A	N/A
148691		N/A	N/A	63.5	91.5	62	116	164.5	82	77.5	59	51.5	79.5	-42	-87.5	-19.5	-116	-145.5	-47.5	-55	-34.5	-10	-38.5	-82.1	-37.1	N/A	N/A	N/A	N/A	N/A	N/A	N/A	N/A	N/A	N/A	N/A	N/A	N/A	N/A
147376		N/A	N/A	72	103.5	59.5	124	190.5	89	82.5	63	52	80	-31.5	-70.5	-19	-105.5	-131	-37.5	-49.5	-29.5	-9.5	-38.5	-71.5	-32.9	N/A	N/A	N/A	N/A	N/A	N/A	N/A	N/A	N/A	N/A	N/A	N/A	N/A	N/A
147572	rno-miR-3120	1.29467	N/A	99.5	104.5	112	137	151.5	134	160.5	139	136	157	-5.5	-76.5	30	-88.5	-181.5	1	28	48.5	74.5	38.5	-64.4	38.1	N/A	N/A	0.0289785	N/A	N/A	0.000935235	0.0227319	0.0592728	0.0650797	0.0395683	0.0289785	0.0375176	N/A	0.704453
148398		0.855909	0.80263	106	94	98.5	138.5	164	140.5	89.5	101.5	70.5	116.5	5	-79.5	18	-99	-158.5	13	-39.5	9.5	5	-5	-62.8	-3.4	0.00452796	N/A	0.0173871	N/A	N/A	0.0121581	N/A	0.0116101	0.00436777	N/A	0.0109575	0.00937865	0.829821	0.463627
148241		1.53179	0.358351	338.5	236.5	263	238	374.5	334	212.5	194.5	438.5	230	234.5	61	184	3.5	70.5	204.5	80.5	103	375.5	115.5	110.7	175.8	0.212361	0.0671806	0.177735	0.00444303	0.079616	0.191256	0.0653542	0.125878	0.328019	0.118705	0.108267	0.165842	0.785771	0.60946
148147	rno-miR-181b-1*	N/A	N/A	77	107.5	67	155.5	179.5	103.5	104.5	81	64.5	111.5	-26	-71	-14.5	-82.5	-134	-21.5	-16	-10	1.5	-5.5	-65.6	-10.3	N/A	N/A	N/A	N/A	N/A	N/A	N/A	N/A	0.00131033	N/A	N/A	0.00131033	N/A	N/A
148616		0.871177	0.603693	30583	56156.5	24148	65535	65535	60565.5	61255.5	37203.5	35850.5	50349.5	30473.5	55989.5	24068.5	65309	65211	60443	61125	37113	35787	50231	48210.3	48939.8	27.5966	61.6624	23.249	82.9057	73.6431	56.5284	49.6245	45.3566	31.2618	51.6249	53.8114	46.8792	0.502329	0.204988
148289		N/A	N/A	85.5	134	99.5	156	200	78	71.5	58	53.5	81.5	-20.5	-39.5	21	-79.5	-119.5	-50	-62.5	-35.5	-9.5	-34	-47.6	-38.3	N/A	N/A	0.020285	N/A	N/A	N/A	N/A	N/A	N/A	N/A	0.020285	N/A	N/A	N/A
147964		N/A	N/A	67	87.5	58	145.5	149.5	82	81	58.5	55	71.5	-41.5	-93.5	-19.5	-88.5	-169	-46	-53.5	-33	-7.5	-46	-82.4	-37.2	N/A	N/A	N/A	N/A	N/A	N/A	N/A	N/A	N/A	N/A	N/A	N/A	N/A	N/A
148489		N/A	N/A	53.5	69	55	122.5	115	66	64	47.5	54	68.5	-53	-109.5	-23	-115.5	-200	-62.5	-66	-47.5	-6.5	-51	-100.2	-46.7	N/A	N/A	N/A	N/A	N/A	N/A	N/A	N/A	N/A	N/A	N/A	N/A	N/A	N/A
148038		0.254718	0.0915238	214	344	214.5	406.5	887	155.5	244	142.5	136	195	107.5	169.5	135.5	185	576	26	115.5	54.5	73	80.5	234.7	69.9	0.0973511	0.186674	0.130886	0.234846	0.65048	0.0243161	0.093769	0.0666056	0.0637694	0.0827338	0.260047	0.0662388	0.863321	0.39898
148637		N/A	N/A	92.5	131.5	91	168	246	79	85.5	60	56.5	78	-10	-43	15	-57	-68.5	-38	-47	-32	-3.5	-36.5	-32.7	-31.4	N/A	N/A	0.0144893	N/A	N/A	N/A	N/A	N/A	N/A	N/A	0.0144893	N/A	N/A	N/A
148388		N/A	N/A	53.5	76	52.5	114.5	140	67.5	62	52.5	54.5	65.5	-51.5	-97	-26	-107	-174	-59	-64	-38.5	-7.5	-52	-91.1	-44.2	N/A	N/A	N/A	N/A	N/A	N/A	N/A	N/A	N/A	N/A	N/A	N/A	N/A	N/A
147602		N/A	N/A	67	73.5	65	107.5	151	78.5	61.5	52.5	57.5	61.5	-35.5	-100	-14	-118	-171.5	-45.5	-66.5	-41	-3	-59.5	-87.8	-43.1	N/A	N/A	N/A	N/A	N/A	N/A	N/A	N/A	N/A	N/A	N/A	N/A	N/A	N/A
148534	rno-miR-103-1*	2.65501	0.0197751	413.5	254.5	431.5	308.5	444.5	585.5	813	404.5	1006.5	394	311.5	81.5	351.5	64	125.5	462.5	683.5	316.5	942.5	275.5	186.8	536.1	0.282092	0.0897577	0.339532	0.081244	0.141728	0.432546	0.554902	0.386801	0.823324	0.283145	0.186871	0.496144	0.627485	0.417792
148143		6.48034	0.000282127	208	199.5	162	276.5	290	669.5	603	489	366	602	105	37.5	81.5	40.5	-25	550.5	472.5	399	306.5	491.5	47.9	444	0.0950872	0.0412996	0.0787249	0.0514123	N/A	0.514847	0.383601	0.487626	0.267744	0.505139	0.066631	0.431791	0.370601	0.244628
148381	rno-miR-449c-3p	0.0646843	N/A	145.5	83.5	219	120	708	78.5	70	57.5	77.5	70.5	42	-85	139	-97.5	403.5	-46	-66.5	-34.5	15.5	-47.5	80.4	-35.8	0.0380349	N/A	0.134267	N/A	0.455675	N/A	N/A	N/A	0.0135401	N/A	0.209326	0.0135401	1.0448	N/A
148602		N/A	N/A	77	100.5	72.5	132.5	166.5	88	79.5	60	61	77	-29	-69	-5.5	-85	-144.5	-32.5	-48.5	-33	-0.5	-40	-66.6	-30.9	N/A	N/A	N/A	N/A	N/A	N/A	N/A	N/A	N/A	N/A	N/A	N/A	N/A	N/A
148047		N/A	N/A	73.5	110	71	125.5	194	97	92	85.5	72.5	92.5	-33.5	-63.5	-6.5	-103.5	-116.5	-22.5	-41	-11.5	10	-31	-64.7	-19.2	N/A	N/A	N/A	N/A	N/A	N/A	N/A	N/A	0.00873553	N/A	N/A	0.00873553	N/A	N/A
148291	rno-miR-496*	N/A	N/A	74.5	104	69.5	106	157	98	91	79	74.5	107.5	-32.5	-78	-9.5	-134	-161.5	-29	-39.5	-15.5	12.5	-10	-83.1	-16.3	N/A	N/A	N/A	N/A	N/A	N/A	N/A	N/A	0.0109194	N/A	N/A	0.0109194	N/A	N/A
148146		1.84394	0.194223	178	211.5	218.5	231.5	306	225	230.5	184	293	186.5	71.5	34	136	6	-25.5	100	103	90.5	230.5	65	44.4	117.8	0.0647498	0.0374449	0.131369	0.00761663	N/A	0.0935235	0.0836209	0.110602	0.201354	0.0668037	0.0602952	0.111181	0.875954	0.475346
148631		N/A	N/A	87.5	110	71.5	139	167	191.5	201	236.5	135	330	-15.5	-69.5	-10	-91	-160	59	64	145	72	206	-69.2	109.2	N/A	N/A	N/A	N/A	N/A	0.0551789	0.0519586	0.177207	0.0628958	0.211716	N/A	0.111791	N/A	0.684763
148286		0.158318	0.0696355	1151.5	1122	2500.5	666.5	562	157	475	92	448.5	125	1047.5	948	2420.5	449	246	31	345	-1	387	8.5	1022.2	154.1	0.948608	1.04405	2.33808	0.569978	0.277809	0.0289923	0.280089	N/A	0.338065	0.00873587	1.03571	0.163971	0.762574	1.03323
148542		N/A	N/A	67.5	90	67	96.5	108	75.5	79	60	72	68	-35.5	-87.5	-14	-124.5	-209	-53.5	-54	-32	9.5	-49	-94.1	-35.8	N/A	N/A	N/A	N/A	N/A	N/A	N/A	N/A	0.00829876	N/A	N/A	0.00829876	N/A	N/A
148556		N/A	N/A	66.5	93.5	56.5	89.5	133.5	93.5	90	80	71	108.5	-40.5	-88.5	-21.5	-143	-192	-30	-43.5	-15	9	-10.5	-97.1	-18	N/A	N/A	N/A	N/A	N/A	N/A	N/A	N/A	0.00786198	N/A	N/A	0.00786198	N/A	N/A
148252		0.195761	0.0514336	458.5	235.5	415.5	175.5	239	138	111.5	120.5	186	158	357	63.5	337	-73	-72	4	-15.5	29.5	124.5	38	122.5	36.1	0.323296	0.0699339	0.325525	N/A	N/A	0.00374094	N/A	0.0360526	0.108757	0.0390545	0.239585	0.0469013	0.613254	0.942994
148463		0.699866	0.552424	136.5	172.5	178	189.5	273	167.5	121.5	124	161	147.5	34	-11.5	100.5	-51	-34	32	-15	31.5	99.5	23	7.6	34.2	0.0307901	N/A	0.097078	N/A	N/A	0.0299275	N/A	0.0384968	0.0869185	0.0236382	0.0639341	0.0447453	0.73314	0.642916
148529		N/A	N/A	82.5	94.5	82	119	160	71.5	85.5	66.5	55	74	-21	-75	3.5	-107	-151	-51	-51.5	-27.5	-9	-43.5	-70.1	-36.5	N/A	N/A	0.00338083	N/A	N/A	N/A	N/A	N/A	N/A	N/A	0.00338083	N/A	N/A	N/A
148462	rno-miR-3585-3p	N/A	N/A	59.5	87	56.5	104.5	129	69.5	84.5	55	55	71	-43.5	-88.5	-21.5	-135	-178.5	-55.5	-53.5	-36.5	-7	-44.5	-93.4	-39.4	N/A	N/A	N/A	N/A	N/A	N/A	N/A	N/A	N/A	N/A	N/A	N/A	N/A	N/A
148304	rno-miR-212*	N/A	N/A	75	104.5	74.5	117	163.5	168	218	256	215	471.5	-29	-73	-3	-112	-147	38.5	80.5	165.5	153	360	-72.8	159.5	N/A	N/A	N/A	N/A	N/A	0.0360065	0.0653542	0.202261	0.133654	0.36999	N/A	0.161453	N/A	0.824592
148501	rno-miR-425*	0.177445	0.255864	138	133.5	137.5	145	738.5	160	126.5	121	108	149.5	36	-43.5	58	-82	423.5	33.5	-11	26	46	30	78.4	24.9	0.0326013	N/A	0.0560251	N/A	0.478261	0.0313304	N/A	0.0317751	0.0401834	0.0308325	0.188962	0.0335304	1.32732	0.132777
148614	rno-miR-7a-2*	0.730996	0.313011	879	518.5	869	380.5	283	499	678	436	352.5	498	775.5	340	791	149	-30	371	547.5	345.5	291	376.5	405.1	386.3	0.702287	0.374449	0.764067	0.189146	N/A	0.346972	0.44449	0.422243	0.254204	0.386948	0.507487	0.370971	0.537021	0.20217
148073		N/A	N/A	59.5	100	65.5	111	170	80	77.5	64	54	77.5	-43	-75	-12	-117.5	-133.5	-45	-57	-26	-8.5	-41.5	-76.2	-35.6	N/A	N/A	N/A	N/A	N/A	N/A	N/A	N/A	N/A	N/A	N/A	N/A	N/A	N/A
148563		N/A	N/A	56	73.5	49.5	80	95.5	67.5	70.5	50.5	45	61	-48	-104	-29	-145.5	-220	-62.5	-59	-41.5	-18	-59.5	-109.3	-48.1	N/A	N/A	N/A	N/A	N/A	N/A	N/A	N/A	N/A	N/A	N/A	N/A	N/A	N/A
148114		0.968959	0.942785	1416.5	454.5	1083.5	425.5	405	745.5	431.5	506	1001	681.5	1316.5	277.5	1004	193	90	620.5	300.5	413	942	559.5	576.2	567.1	1.19221	0.305617	0.969814	0.245002	0.101637	0.580313	0.243962	0.504736	0.822887	0.575026	0.562856	0.545385	0.86201	0.37979
148521		41.5725	N/A	106.5	131	75.5	171.5	174	293.5	354.5	277.5	202	369.5	5	-33	-4	-53	-141.5	170	224.5	179.5	138	253	-45.3	193	0.00452796	N/A	N/A	N/A	N/A	0.15899	0.182261	0.219371	0.12055	0.260021	0.00452796	0.188238	N/A	0.286017
148436	rno-miR-3584-5p	N/A	N/A	80	92.5	72	119	170.5	227	171.5	157	179	247	-23.5	-79	-7	-107.5	-135.5	100.5	43.5	63	118.5	128.5	-70.5	90.8	N/A	N/A	N/A	N/A	N/A	0.0939911	0.0353156	0.0769936	0.103516	0.132066	N/A	0.0883764	N/A	0.404609
148460	rno-miR-500*	N/A	N/A	67.5	103	73.5	124	176	93.5	98.5	72	82.5	85.5	-33	-67.5	-4	-99.5	-145	-27	-29.5	-23	21	-32	-69.8	-18.1	N/A	N/A	N/A	N/A	N/A	N/A	N/A	N/A	0.0183446	N/A	N/A	0.0183446	N/A	N/A
148507	rno-miR-539*	0.787905	0.402782	2252.5	1522	2672.5	1493	4286	2413	1551	1790	2440	2101.5	2149	1355.5	2594.5	1273.5	3969.5	2288.5	1420.5	1699	2377.5	1988	2268.4	1954.7	1.94612	1.49284	2.50616	1.61663	4.48278	2.14029	1.15324	2.07638	2.07687	2.04317	2.4089	1.89799	0.508062	0.220133
148099	rno-miR-344b-2-3p	0.429366	0.0837231	3837.5	2615.5	4076	2798.5	9049.5	2717.5	2655.5	1547.5	2307	1741.5	3733	2442.5	3997.5	2553.5	8720	2589.5	2527.5	1456	2248	1622.5	4289.3	2088.7	3.38058	2.68998	3.86139	3.24151	9.84754	2.42179	2.05196	1.77941	1.96375	1.66752	4.6042	1.97689	0.643042	0.147142
148200		0.0997581	0.213377	257	271	230.5	316	1185	173	143.5	112.5	122.5	120.5	152.5	91	151.5	87	862	41.5	3.5	17.5	62	-6.5	268.8	23.6	0.138103	0.10022	0.146341	0.110441	0.973461	0.0388123	0.00284149	0.0213871	0.0541603	N/A	0.293713	0.0293003	1.29537	0.75579
146158		0.191124	0.00317092	1799.5	2596.5	2145	2418	988	518	857	412	372.5	365	1697.5	2411.5	2064.5	2192	668	391.5	716	318	307.5	247	1806.7	396	1.53724	2.65584	1.9942	2.78261	0.754376	0.366144	0.581287	0.388634	0.268618	0.253854	1.94485	0.371707	0.429665	0.35272
42461		1.26179	0.326474	545.5	507.5	831.5	497.5	1032.5	525.5	819.5	809	982	796.5	445	324.5	752	272	695.5	399.5	689	716	921	671.5	497.8	679.4	0.402988	0.357379	0.726395	0.345287	0.785432	0.373626	0.559367	0.875038	0.804542	0.690134	0.523496	0.660541	0.409314	0.30295
11155		N/A	N/A	62.5	86	60.5	101.5	184.5	74	65.5	57.5	63.5	73	-44	-89.5	-20	-124.5	-156.5	-53.5	-68.5	-35	0	-43.5	-86.9	-40.1	N/A	N/A	N/A	N/A	N/A	N/A	N/A	N/A	N/A	N/A	N/A	N/A	N/A	N/A
46974		N/A	N/A	69	89.5	53.5	96.5	160	104.5	91.5	76.5	69.5	118	-35.5	-86	-26	-128	-156	-23	-39	-16	6.5	-0.5	-86.3	-14.4	N/A	N/A	N/A	N/A	N/A	N/A	N/A	N/A	0.0056781	N/A	N/A	0.0056781	N/A	N/A
42755		N/A	N/A	84	113.5	81.5	132	177.5	92	72.5	68.5	68	85.5	-18.5	-60.5	0	-90.5	-142	-35	-57	-25.5	4.5	-31	-62.3	-28.8	N/A	N/A	N/A	N/A	N/A	N/A	N/A	N/A	0.00393099	N/A	N/A	0.00393099	N/A	N/A
46610		N/A	N/A	55.5	84	52.5	99.5	148.5	71.5	74.5	53	56	69	-47.5	-95	-26	-131	-182	-55.5	-54	-40.5	-8.5	-46	-96.3	-40.9	N/A	N/A	N/A	N/A	N/A	N/A	N/A	N/A	N/A	N/A	N/A	N/A	N/A	N/A
168579		N/A	N/A	50	81.5	50.5	76	127.5	71	83	67.5	54	65.5	-51	-101.5	-29.5	-153.5	-193	-48.5	-49.5	-26	-10.5	-51	-105.7	-37.1	N/A	N/A	N/A	N/A	N/A	N/A	N/A	N/A	N/A	N/A	N/A	N/A	N/A	N/A
168690		N/A	N/A	76	97	66.5	106	201.5	80	65	64.5	51.5	63.5	-23.5	-77	-13	-121	-110	-45.5	-69.5	-28.5	-10.5	-55	-68.9	-41.8	N/A	N/A	N/A	N/A	N/A	N/A	N/A	N/A	N/A	N/A	N/A	N/A	N/A	N/A
168698		24.8695	N/A	86.5	132	81	165	264	94	84.5	61	90	72.5	-16	-42.5	1	-57.5	-55	-29.5	-48.5	-26.5	27.5	-46.5	-34	-24.7	N/A	N/A	0.00096595	N/A	N/A	N/A	N/A	N/A	0.0240227	N/A	0.00096595	0.0240227	N/A	N/A
46808		N/A	N/A	79.5	100.5	53	131.5	187	72	55.5	52.5	50.5	59.5	-24.5	-75	-26	-98	-129.5	-49	-76	-40	-12	-54.5	-70.6	-46.3	N/A	N/A	N/A	N/A	N/A	N/A	N/A	N/A	N/A	N/A	N/A	N/A	N/A	N/A
168843		N/A	N/A	55	70.5	56.5	83.5	136	69	68	55.5	61.5	68	-49	-103.5	-22.5	-141	-165	-57	-61.5	-38	-1.5	-46.5	-96.2	-40.9	N/A	N/A	N/A	N/A	N/A	N/A	N/A	N/A	N/A	N/A	N/A	N/A	N/A	N/A
168732		7.89599	N/A	105	95	96.5	111.5	199.5	107.5	74	68	165	75.5	4	-83	19.5	-113.5	-110.5	-13.5	-57	-26	101.5	-42	-56.7	-7.4	0.00362237	N/A	0.018836	N/A	N/A	N/A	N/A	N/A	0.0886656	N/A	0.0112292	0.0886656	0.95801	N/A
168674		0.0743803	0.250141	164	221.5	229.5	265.5	946.5	135	129.5	93.5	120	103.5	56.5	41.5	148.5	36.5	634.5	9.5	0.5	0.5	57	-15	183.5	10.5	0.0511659	0.0457048	0.143444	0.0463345	0.716544	0.00888473	0.000405927	0.00061106	0.0497925	N/A	0.200639	0.0149236	1.45221	1.57999
168575		1.51734	N/A	110	160.5	159	189.5	326	88	85	56.5	112.5	67	7	-19.5	80.5	-36.5	2	-37	-48	-29.5	50	-48.5	6.7	-22.6	0.00633914	N/A	0.077759	N/A	0.00225861	N/A	N/A	N/A	0.0436777	N/A	0.0287856	0.0436777	1.47509	N/A
168756		N/A	N/A	60	75	60.5	87.5	131	76	68.5	56	55.5	71.5	-42	-101.5	-19	-135.5	-185	-43	-63	-31.5	-6.5	-42	-96.6	-37.2	N/A	N/A	N/A	N/A	N/A	N/A	N/A	N/A	N/A	N/A	N/A	N/A	N/A	N/A
168665		2.18684	0.235068	128	169.5	118	166.5	241	220	151.5	151	178	162.5	27	-2	38.5	-56.5	-79.5	102.5	20.5	61.5	118	45	-14.5	69.5	0.024451	N/A	0.0371891	N/A	N/A	0.0958616	0.016643	0.0751604	0.103079	0.0462487	0.03082	0.0673986	0.292251	0.533257
168862		N/A	N/A	57	72	53.5	78	154.5	73.5	65.5	49	65.5	65	-46.5	-96	-22	-143	-166	-45	-65	-44	5.5	-54	-94.7	-40.5	N/A	N/A	N/A	N/A	N/A	N/A	N/A	N/A	0.00480454	N/A	N/A	0.00480454	N/A	N/A
168943		0.890083	0.527697	185.5	247.5	187	296.5	410.5	233.5	198.5	154	203	174.5	82	81	109	70.5	97.5	114	64.5	61	144	56	88	87.9	0.0742585	0.089207	0.105289	0.0894954	0.110107	0.106617	0.0523645	0.0745493	0.125792	0.057554	0.0936714	0.0833753	0.152789	0.381439
168598		0.647455	0.181233	1163.5	702.5	946.5	820.5	405	622	556.5	377.5	640.5	529	1060.5	524.5	868	598	79.5	495	428.5	283.5	577.5	415	626.1	439.9	0.96038	0.577643	0.838445	0.759124	0.0897798	0.462941	0.347879	0.346471	0.504477	0.426516	0.645074	0.417657	0.527251	0.167616
168940		N/A	N/A	50.5	69.5	50.5	85	135.5	65	60	50.5	50.5	54.5	-51.5	-104.5	-26.5	-146.5	-184	-61.5	-72	-43.5	-10.5	-61.5	-102.6	-49.8	N/A	N/A	N/A	N/A	N/A	N/A	N/A	N/A	N/A	N/A	N/A	N/A	N/A	N/A
168735		1.8148	0.451002	122.5	123.5	79	134	247	161.5	76.5	100	60	142	23	-51.5	3.5	-103.5	-69.5	34.5	-54.5	6.5	-3	25	-39.6	1.7	0.0208286	N/A	0.00338083	N/A	N/A	0.0322656	N/A	0.00794378	N/A	0.0256937	0.0121047	0.0219677	1.01923	0.572738
46762		N/A	N/A	52.5	70.5	57	85.5	110.5	68	57	52	46.5	65	-54	-112	-22.5	-151	-217.5	-60	-78.5	-41.5	-16	-54	-111.4	-50	N/A	N/A	N/A	N/A	N/A	N/A	N/A	N/A	N/A	N/A	N/A	N/A	N/A	N/A
168642		0.129192	N/A	105	144.5	88.5	156.5	203.5	94	65	68	64	85	-1.5	-37.5	10.5	-77.5	-122	-33.5	-73.5	-26	1.5	-38.5	-45.6	-34	N/A	N/A	0.0101425	N/A	N/A	N/A	N/A	N/A	0.00131033	N/A	0.0101425	0.00131033	N/A	N/A
168909		0.49238	0.0529538	3125.5	4089.5	3139	3683	7264	2368	3481.5	1275	3957.5	1357	3017	3901.5	3060	3467.5	6928	2241	3351	1182.5	3894.5	1238	4074.8	2381.4	2.73217	4.29681	2.95581	4.40178	7.82383	2.09586	2.72052	1.44516	3.40205	1.27235	4.44208	2.18719	0.45849	0.406132
168872	rno-miR-24-1*	1.21376	0.574387	3575	3360	1269	3058.5	889	5373	4804.5	1572.5	2230.5	2248.5	3468	3181	1188	2834	560.5	5242.5	4676	1479.5	2165	2134	2246.3	3139.4	3.14059	3.5033	1.14755	3.59759	0.632976	4.90297	3.79622	1.80813	1.89124	2.19322	2.4044	2.91836	0.584152	0.469915
168763		0.677937	0.191055	3547	4976.5	3096	7076.5	3741.5	4011	4127.5	2281	4112	3114	3443	4797	3016	6844	3428.5	3885.5	4003	2192	4054	2998	4305.7	3426.5	3.11795	5.28304	2.91331	8.68804	3.87182	3.63386	3.24985	2.67889	3.54138	3.08119	4.77483	3.23703	0.497784	0.118249
169192		N/A	N/A	51	68.5	48	78.5	111.5	62.5	60.5	52.5	47	61.5	-52.5	-105.5	-30	-153	-209.5	-63	-73	-42.5	-14.5	-58.5	-110.1	-50.3	N/A	N/A	N/A	N/A	N/A	N/A	N/A	N/A	N/A	N/A	N/A	N/A	N/A	N/A
169019		N/A	N/A	71	80	70.5	80	127.5	127.5	97	88.5	73.5	104	-34	-96.5	-10.5	-151	-197	1	-35.5	-3.5	10.5	-11	-97.8	-7.7	N/A	N/A	N/A	N/A	N/A	0.000935235	N/A	N/A	0.00917231	N/A	N/A	0.00505377	N/A	1.1525
169312		0.60255	0.018281	2911.5	3773.5	3386	3445	3058	1899.5	2806.5	1248	3889.5	1654	2806	3599	3307	3212	2736.5	1773	2673.5	1153.5	3827	1539	3132.1	2193.2	2.54109	3.96366	3.1944	4.07744	3.09034	1.65817	2.17049	1.40972	3.34309	1.58171	3.37339	2.03263	0.190331	0.386432
169299		0.0895392	N/A	89	98.5	130.5	134	159	97.5	78.5	73.5	66.5	86.5	-17.5	-71.5	50.5	-99.5	-163	-30	-50	-25	5	-26.5	-60.2	-25.3	N/A	N/A	0.0487805	N/A	N/A	N/A	N/A	N/A	0.00436777	N/A	0.0487805	0.00436777	N/A	N/A
169066		N/A	N/A	75.5	104.5	70	113.5	147.5	92.5	76.5	69	58	83.5	-32.5	-71	-8.5	-124.5	-166.5	-33.5	-53	-25.5	-4	-37	-80.6	-30.6	N/A	N/A	N/A	N/A	N/A	N/A	N/A	N/A	N/A	N/A	N/A	N/A	N/A	N/A
169109		6.43202	N/A	87.5	123	94.5	133	136	273.5	136.5	220	171.5	227	-13.5	-53	16	-103	-178.5	146	2	123	110.5	109	-66.4	98.1	N/A	N/A	0.0154552	N/A	N/A	0.136544	0.00162371	0.150321	0.0965276	0.112025	0.0154552	0.0994082	N/A	0.588729
169006		N/A	N/A	58.5	84	72	84	109.5	82.5	65	60	54	72	-46	-94	-7.5	-149	-204	-47	-69	-33.5	-7.5	-45.5	-100.1	-40.5	N/A	N/A	N/A	N/A	N/A	N/A	N/A	N/A	N/A	N/A	N/A	N/A	N/A	N/A
169018		0.608588	N/A	128.5	183.5	127.5	180	228	110.5	99.5	85	80	101.5	27	5	47	-50.5	-90.5	-11.5	-31.5	-8	17.5	-14	-12.4	-9.5	0.024451	0.00550661	0.0453997	N/A	N/A	N/A	N/A	N/A	0.0152872	N/A	0.0251191	0.0152872	0.794413	N/A
169009		0.375781	0.0944364	1302.5	593	2004	628.5	1721	374.5	593.5	160.5	1537.5	190.5	1201	414	1923	393	1415.5	248	469	70	1476	76.5	1069.3	467.9	1.08762	0.455947	1.85752	0.498889	1.59853	0.231938	0.380759	0.0855484	1.28936	0.0786228	1.0997	0.413247	0.574876	1.22249
169142		N/A	N/A	99.5	151.5	119	149.5	210	77.5	72.5	66.5	59.5	87	-3	-20	39.5	-82	-110	-46.5	-57.5	-27.5	-1.5	-32.5	-35.1	-33.1	N/A	N/A	0.038155	N/A	N/A	N/A	N/A	N/A	N/A	N/A	0.038155	N/A	N/A	N/A
169295		0.184123	0.0322418	1859.5	955	2384	593	3397.5	397	779	201	768	179	1759	793.5	2304.5	365	3095.5	273.5	644.5	108.5	706.5	62.5	1663.5	359.1	1.59294	0.873899	2.22603	0.463345	3.49577	0.255787	0.523239	0.1326	0.617165	0.0642343	1.7304	0.318605	0.691076	0.75957
169370		N/A	N/A	56	78.5	49.5	79	105.5	64	53	54	55.5	62.5	-47.5	-92.5	-29.5	-141	-216	-59	-81.5	-39.5	-7	-57	-105.3	-48.8	N/A	N/A	N/A	N/A	N/A	N/A	N/A	N/A	N/A	N/A	N/A	N/A	N/A	N/A
168995		3.26131	0.0360434	484	389.5	365.5	397.5	352.5	763	445	835.5	643	1479	383	218.5	287	173	37	636	322.5	741.5	582	1363.5	219.7	729.1	0.346842	0.240639	0.277228	0.219613	0.0417843	0.594809	0.261823	0.906202	0.508408	1.40134	0.225221	0.734516	0.503389	0.596634
168976		0.167038	0.0824523	747.5	349.5	533.5	256.5	432	184.5	109.5	111	170	141	643.5	179.5	456.5	33.5	119	51.5	-20	16	110.5	22	286.4	36	0.582748	0.197687	0.440956	0.0425262	0.134387	0.0481646	N/A	0.0195539	0.0965276	0.0226105	0.279661	0.0467142	0.803423	0.762089
169016		11.6448	0.00200184	141.5	171.5	139.5	173.5	355	756.5	708	471	376	743.5	41	-5	61	-59	26	632	578	375.5	312.5	624.5	12.8	504.5	0.0371293	N/A	0.058923	N/A	0.0293619	0.591069	0.469251	0.458906	0.272985	0.641829	0.0418047	0.486808	0.366588	0.293594
169154		2.84166	0.32674	139	125.5	106.5	102	151	274	118.5	125.5	231.5	137	37	-51.5	29	-123	-165	152	-13	31.5	170.5	19.5	-54.7	72.1	0.0335069	N/A	0.0280126	N/A	N/A	0.142156	N/A	0.0384968	0.148941	0.0200411	0.0307597	0.0874086	0.126304	0.773518
169050		0.0403071	0.00201742	5697	7222	4718.5	9553.5	12484.5	479	812.5	318	446	345.5	5595	7048.5	4641	9329.5	12166	358	676	220.5	384.5	233.5	7756	374.5	5.06679	7.76267	4.48298	11.8432	13.7391	0.334814	0.548813	0.269478	0.335881	0.239979	8.57896	0.345793	0.477279	0.349598
169372		N/A	N/A	78	89.5	55.5	110	188.5	90	87.5	65.5	60	85	-27	-88	-22.5	-124	-134.5	-35.5	-46.5	-23	-1	-31	-79.2	-27.4	N/A	N/A	N/A	N/A	N/A	N/A	N/A	N/A	N/A	N/A	N/A	N/A	N/A	N/A
169133		N/A	N/A	82	103.5	65.5	127	191.5	73.5	83.5	63.5	60	82.5	-26	-72.5	-15	-105.5	-124.5	-60	-54.5	-31.5	-2.5	-33	-68.7	-36.3	N/A	N/A	N/A	N/A	N/A	N/A	N/A	N/A	N/A	N/A	N/A	N/A	N/A	N/A
169339		N/A	N/A	65.5	90.5	58	88	121.5	79.5	69	64.5	54.5	70.5	-34.5	-86	-21.5	-140	-194	-44.5	-64	-27.5	-7	-45	-95.2	-37.6	N/A	N/A	N/A	N/A	N/A	N/A	N/A	N/A	N/A	N/A	N/A	N/A	N/A	N/A
169148		N/A	N/A	91.5	117.5	76	151.5	225	93	91.5	65.5	73	87	-12	-48.5	-2.5	-73.5	-92.5	-28.5	-39.5	-26	13	-30.5	-45.8	-22.3	N/A	N/A	N/A	N/A	N/A	N/A	N/A	N/A	0.0113562	N/A	N/A	0.0113562	N/A	N/A
168865	rno-miR-543*	N/A	N/A	58	82.5	51	86	117.5	95.5	99.5	79	54.5	124	-47.5	-86	-27	-144.5	-193.5	-31.5	-32.5	-14	-7	2	-99.7	-16.6	N/A	N/A	N/A	N/A	N/A	N/A	N/A	N/A	N/A	0.0020555	N/A	0.0020555	N/A	N/A
169352		0.986559	N/A	98	129.5	89.5	160.5	178.5	85	101	72	74	86	-2	-45.5	11	-68.5	-141.5	-37	-32.5	-21.5	12	-33	-49.3	-22.4	N/A	N/A	0.0106255	N/A	N/A	N/A	N/A	N/A	0.0104826	N/A	0.0106255	0.0104826	N/A	N/A
169397		1.0126	N/A	113	117.5	170.5	105.5	185	90.5	88.5	61.5	119	71	11	-53.5	91.5	-113	-129.5	-33	-46.5	-31.5	57	-46.5	-38.7	-20.1	0.00996151	N/A	0.0883844	N/A	N/A	N/A	N/A	N/A	0.0497925	N/A	0.049173	0.0497925	1.12772	N/A
168566		1.89368	0.330021	143.5	163.5	193	159	244.5	271	122	189	329.5	180.5	38	-12	114.5	-69	-61	141.5	-10.5	95.5	269.5	63	2.1	111.8	0.0344125	N/A	0.110601	N/A	N/A	0.132336	N/A	0.116712	0.235423	0.0647482	0.0725069	0.137305	0.743014	0.5208
169405		0.176412	0.010215	2182.5	3400.5	1350.5	4562.5	4542.5	847	327.5	648.5	427.5	1249	2077.5	3229.5	1273	4337	4222.5	715.5	191.5	557.5	365	1132.5	3027.9	592.4	1.88137	3.55672	1.22965	5.50555	4.76849	0.669161	0.15547	0.681332	0.318847	1.16393	3.38836	0.597747	0.539097	0.651183
169300		N/A	N/A	58	80.5	60.5	99	140.5	83	71	67.5	59	84.5	-46	-95.5	-19	-126	-181.5	-44.5	-64.5	-23	-1	-32	-93.6	-33	N/A	N/A	N/A	N/A	N/A	N/A	N/A	N/A	N/A	N/A	N/A	N/A	N/A	N/A
168554		N/A	N/A	61	77.5	57.5	103	130	66	74.5	54	48.5	74.5	-42	-98.5	-23	-128	-183.5	-68.5	-61.5	-38.5	-13	-44	-95	-45.1	N/A	N/A	N/A	N/A	N/A	N/A	N/A	N/A	N/A	N/A	N/A	N/A	N/A	N/A
168780		N/A	N/A	54.5	69.5	46	72.5	126.5	59.5	63	49	46	56	-44.5	-105	-34.5	-151.5	-192.5	-62.5	-72	-43.5	-16.5	-61	-105.6	-51.1	N/A	N/A	N/A	N/A	N/A	N/A	N/A	N/A	N/A	N/A	N/A	N/A	N/A	N/A
46210	rno-miR-1249	0.566212	0.269994	139.5	289.5	130	304	413.5	156.5	153	115.5	151.5	140	16	79.5	36.5	35.5	49.5	20.5	8.5	16	87.5	12.5	43.4	29	0.0144895	0.0875551	0.0352572	0.0450651	0.0559006	0.0191723	0.00690075	0.0195539	0.0764359	0.0128469	0.0476535	0.026982	0.567015	1.0425
42543		N/A	N/A	103	130	75	147	236	99	90	72.5	143	99.5	-15.5	-71.5	-16	-112	-115.5	-32.5	-52	-29	82	-25.5	-66.1	-11.4	N/A	N/A	N/A	N/A	N/A	N/A	N/A	N/A	0.0716314	N/A	N/A	0.0716314	N/A	N/A
17431		1.07471	0.857204	422	781.5	428	901	1261.5	641.5	714.5	471	1751	565.5	303	578	342.5	645	911	506	573.5	373	1689.5	437.5	555.9	715.9	0.274394	0.636564	0.330838	0.818788	1.0288	0.473229	0.465598	0.455851	1.47587	0.44964	0.617876	0.664037	0.518119	0.683572
42923	rno-miR-30c	14.0615	0.0229776	523.5	530	465	707.5	791.5	4369	1479	8102.5	4299.5	11461.5	406.5	326	374.5	449	431.5	4232.5	1340.5	8004	4236	11335	397.5	5829.6	0.368123	0.359031	0.361748	0.569978	0.487295	3.95838	1.08829	9.78185	3.70037	11.6495	0.429235	6.03569	0.222233	0.739998
11231	rno-miR-345-5p	5.72134	0.0985051	120.5	220	125	224.5	368.5	180.5	153.5	179.5	315.5	231	4	19	37.5	-34	5	44.5	13.5	81	252	100.5	6.3	98.3	0.00362237	0.0209251	0.0362231	N/A	0.00564653	0.041618	0.01096	0.0989918	0.220135	0.103289	0.0166043	0.0949988	0.9148	0.843034
42633		2.4915	0.414539	121.5	183.5	98	202.5	311.5	143.5	143.5	117.5	106	119	7.5	-19.5	8	-61	-41	7.5	5.5	18	44.5	-5.5	-21.2	14	0.00679194	N/A	0.0077276	N/A	N/A	0.00701426	0.00446519	0.0219982	0.0388731	N/A	0.00725977	0.0180877	0.0911341	0.877363
42808	rno-miR-874	1.08982	0.734845	549	388.5	675	377	577	536.5	528	343	541	404.5	434.5	188	585.5	119.5	207	402.5	382.5	248	477	276.5	306.9	357.3	0.39348	0.207048	0.565564	0.151698	0.233766	0.376432	0.310534	0.303086	0.416685	0.284173	0.310311	0.338182	0.543439	0.165558
45775		N/A	N/A	61.5	92.5	54.5	112	139.5	91.5	85	65.5	57.5	80.5	-49.5	-105	-34.5	-146	-215.5	-41	-61	-30	-5.5	-45	-110.1	-36.5	N/A	N/A	N/A	N/A	N/A	N/A	N/A	N/A	N/A	N/A	N/A	N/A	N/A	N/A
42967		N/A	N/A	93.5	132	84.5	149	238	92.5	81	67.5	76.5	89.5	-20.5	-60.5	-1.5	-112.5	-138.5	-40.5	-66.5	-29.5	13	-32.5	-66.7	-31.2	N/A	N/A	N/A	N/A	N/A	N/A	N/A	N/A	0.0113562	N/A	N/A	0.0113562	N/A	N/A
42518		0.248344	0.00723828	1936	2616.5	2156.5	2701	4632	721	1093	382	1819	441	1819.5	2419	2068	2440	4276	589	951	286	1755.5	320.5	2604.5	780.4	1.64772	2.6641	1.99759	3.09743	4.82891	0.550853	0.772072	0.349526	1.53352	0.329394	2.84715	0.707074	0.436708	0.700793
17810		0.228874	0.103939	1606	625	1733	419.5	424.5	303	296.5	214.5	384	264	1494	427	1646.5	157.5	66	168.5	144	117	322.5	141	758.2	178.6	1.35295	0.470264	1.59044	0.199937	0.0745342	0.157587	0.116907	0.142988	0.281721	0.144913	0.737625	0.168823	0.935876	0.383953
17353		N/A	N/A	57.5	80	51	106	126	78.5	76	57	52	76	-54	-122.5	-34	-167	-221	-51	-75.5	-41	-11.5	-49	-119.7	-45.6	N/A	N/A	N/A	N/A	N/A	N/A	N/A	N/A	N/A	N/A	N/A	N/A	N/A	N/A
42584		N/A	N/A	91	137.5	77	118	224	114.5	102	83.5	122	90	-25	-57	-8.5	-142.5	-124	-12	-45	-15	59.5	-37.5	-71.4	-10	N/A	N/A	N/A	N/A	N/A	N/A	N/A	N/A	0.0519764	N/A	N/A	0.0519764	N/A	N/A
42446		1.11145	0.723472	296	394	239.5	414	699	429	594.5	186	452	262	182.5	200	151.5	147	345	295.5	445.5	90.5	390.5	138	205.2	272	0.165271	0.220264	0.146341	0.186607	0.38961	0.276362	0.361681	0.110602	0.341123	0.141829	0.221619	0.246319	0.441478	0.465264
42608		N/A	N/A	61.5	87	58	106	163	83	85	62.5	56.5	75	-48	-110	-30	-150	-188	-47.5	-70	-35	-5	-47.5	-105.2	-41	N/A	N/A	N/A	N/A	N/A	N/A	N/A	N/A	N/A	N/A	N/A	N/A	N/A	N/A
46434		N/A	N/A	63.5	80	55	98	130.5	82.5	75	66	54.5	73.5	-50	-112	-33.5	-155	-229	-50	-81	-28.5	-6	-49.5	-115.9	-43	N/A	N/A	N/A	N/A	N/A	N/A	N/A	N/A	N/A	N/A	N/A	N/A	N/A	N/A
10975	rno-miR-182	N/A	N/A	70.5	89.5	59.5	88.5	143.5	105.5	79	85	58.5	87.5	-40	-109	-28	-165.5	-210.5	-29.5	-72	-13	-3	-37	-110.6	-30.9	N/A	N/A	N/A	N/A	N/A	N/A	N/A	N/A	N/A	N/A	N/A	N/A	N/A	N/A
17437		N/A	N/A	60.5	87	60	113	174	75.5	70	53	57.5	71.5	-51	-113.5	-28.5	-152.5	-206.5	-55	-74.5	-44.5	-5	-56.5	-110.4	-47.1	N/A	N/A	N/A	N/A	N/A	N/A	N/A	N/A	N/A	N/A	N/A	N/A	N/A	N/A
19601	rno-miR-211	0.378607	N/A	236.5	319.5	341.5	393.5	999.5	109.5	123	72.5	181.5	90.5	124	123	254	120	639	-22.5	-15.5	-27	118.5	-35.5	252	3.6	0.112293	0.135463	0.245351	0.152333	0.721626	N/A	N/A	N/A	0.103516	N/A	0.273413	0.103516	0.934862	N/A
46356		N/A	N/A	101	130.5	80	192.5	229	95	84.5	76	54	92.5	-11.5	-76	-7.5	-84	-118.5	-35.5	-67	-23.5	-11.5	-29.5	-59.5	-33.4	N/A	N/A	N/A	N/A	N/A	N/A	N/A	N/A	N/A	N/A	N/A	N/A	N/A	N/A
33596	rno-miR-126*	N/A	N/A	71	94	59.5	127.5	146	574	600	586.5	111.5	877.5	-48.5	-118	-29	-137	-227.5	432	451	487	47	749.5	-112	433.3	N/A	N/A	N/A	N/A	N/A	0.404022	0.366146	0.595173	0.041057	0.770298	N/A	0.435339	N/A	0.627996
29190	rno-miR-708	6.23101	0.0252401	344	348	296.5	359	379	731.5	343.5	1281	917.5	1722	223	144.5	211.5	105	28.5	597.5	199	1179.5	856	1600	142.5	886.4	0.201947	0.159141	0.204298	0.133291	0.0321852	0.558803	0.161559	1.44149	0.747762	1.6444	0.146173	0.910803	0.481525	0.679399
33116		0.795935	0.586223	2542	2715.5	3230	2407	2467.5	1830	2471	721.5	6552.5	641.5	2423	2513	3142.5	2143	2107	1690.5	2324	622.5	6490.5	512	2465.7	2327.9	2.19425	2.76762	3.0355	2.72041	2.37945	1.58101	1.88675	0.76077	5.6698	0.526208	2.61944	2.08491	0.127138	0.998277
14962		N/A	N/A	58	85.5	50	120	137.5	81.5	76.5	59.5	57.5	81	-56.5	-121	-37.5	-135	-233	-56	-63.5	-37	-6	-47	-116.6	-41.9	N/A	N/A	N/A	N/A	N/A	N/A	N/A	N/A	N/A	N/A	N/A	N/A	N/A	N/A
17946		N/A	N/A	59.5	93	52	114.5	112.5	94.5	67.5	69	52.5	86	-62	-112.5	-38	-143.5	-261	-43	-72	-31.5	-9.5	-41	-123.4	-39.4	N/A	N/A	N/A	N/A	N/A	N/A	N/A	N/A	N/A	N/A	N/A	N/A	N/A	N/A
42709	rno-miR-743b*	0.149115	0.0460442	1706.5	1044.5	2258.5	678	427	216	259	117	697.5	135	1591	849.5	2170	421	63.5	76	121	17.5	634.5	12	1019	172.2	1.4408	0.935573	2.09611	0.534434	0.0717109	0.0710779	0.0982342	0.0213871	0.554269	0.012333	1.01573	0.15146	0.774765	1.50494
17563		N/A	N/A	74	97.5	62.5	114	163.5	115.5	78.5	85.5	79.5	98	-40	-101.5	-25.5	-152	-194.5	-19.5	-71	-11	18	-30.5	-102.7	-22.8	N/A	N/A	N/A	N/A	N/A	N/A	N/A	N/A	0.015724	N/A	N/A	0.015724	N/A	N/A
17623		N/A	N/A	80.5	111.5	68	134.5	171.5	171.5	99.5	129	86	160.5	-30.5	-90	-21.5	-136	-193	36	-48	31	23.5	33.5	-94.2	15.2	N/A	N/A	N/A	N/A	N/A	0.0336685	N/A	0.0378857	0.0205285	0.0344296	N/A	0.0316281	N/A	0.241048
17465		0.929252	0.776897	405.5	365.5	401	342.5	505	359.5	272.5	269	361	260.5	294.5	166	311	64.5	144.5	227	127	172	298.5	134.5	196.1	191.8	0.266697	0.182819	0.300411	0.0818788	0.163185	0.212298	0.103105	0.210205	0.260756	0.138232	0.198998	0.184919	0.436127	0.342159
42456	rno-miR-598-3p	N/A	N/A	67.5	114	57	160.5	164	191	114	199.5	62	297.5	-42.5	-85	-30.5	-109.5	-195	51.5	-26.5	102.5	0	173.5	-92.5	60.2	N/A	N/A	N/A	N/A	N/A	0.0481646	N/A	0.125267	N/A	0.178314	N/A	0.117249	N/A	0.558167
11121		0.528726	0.352639	328	207	366.5	201	385.5	248.5	245.5	134.5	144.5	155.5	210.5	1	279.5	-72.5	28	114.5	91	35	83	29	89.3	70.5	0.190627	0.00110132	0.269983	N/A	0.0316206	0.107084	0.0738786	0.0427742	0.0725049	0.0298047	0.123333	0.0652094	1.04031	0.462524
46929		N/A	N/A	92.5	114	69	131	155.5	96	99	67.5	101.5	100	-22.5	-81.5	-17.5	-131.5	-202.5	-39	-52.5	-34	39	-27.5	-91.1	-22.8	N/A	N/A	N/A	N/A	N/A	N/A	N/A	N/A	0.0340686	N/A	N/A	0.0340686	N/A	N/A
42663		N/A	N/A	65	82.5	54	119	136.5	78	73	57.5	51	81.5	-47	-115	-31	-146.5	-213.5	-57	-82	-40.5	-12	-41.5	-110.6	-46.6	N/A	N/A	N/A	N/A	N/A	N/A	N/A	N/A	N/A	N/A	N/A	N/A	N/A	N/A
42883	rno-miR-883	N/A	N/A	68	90.5	50	109.5	121	90	72	61.5	60.5	88.5	-43	-103.5	-38	-151.5	-228	-40.5	-81	-35.5	-3.5	-35.5	-112.8	-39.2	N/A	N/A	N/A	N/A	N/A	N/A	N/A	N/A	N/A	N/A	N/A	N/A	N/A	N/A
10988	rno-miR-194	N/A	N/A	78	89.5	68	117.5	143.5	132.5	91.5	183.5	90	196	-34.5	-109	-22	-148.5	-208	4.5	-66	88	26.5	71.5	-104.4	24.9	N/A	N/A	N/A	N/A	N/A	0.00420856	N/A	0.107547	0.0231492	0.0734841	N/A	0.0520971	N/A	0.904632
14854		N/A	N/A	68	90	58.5	117.5	127.5	84	79.5	62.5	50	79.5	-45	-111	-31.5	-150.5	-239.5	-52	-84	-35	-13	-47	-115.5	-46.2	N/A	N/A	N/A	N/A	N/A	N/A	N/A	N/A	N/A	N/A	N/A	N/A	N/A	N/A
42816		N/A	N/A	76	98.5	65.5	121	178	115	79	89.5	66.5	103.5	-35.5	-101.5	-22.5	-143.5	-206	-16.5	-73.5	-8.5	5	-24	-101.8	-23.5	N/A	N/A	N/A	N/A	N/A	N/A	N/A	N/A	0.00436777	N/A	N/A	0.00436777	N/A	N/A
32946		2.65613	N/A	108	182	98.5	208.5	328.5	112	112.5	124.5	113.5	121	-9.5	-24	14.5	-56	-36	-22	-39.5	25.5	49.5	-4	-22.2	1.9	N/A	N/A	0.0140063	N/A	N/A	N/A	N/A	0.0311641	0.0432409	N/A	0.0140063	0.0372025	N/A	0.229544
46322		0.145408	0.055081	958	496.5	1265	341	162	219.5	507	103.5	107.5	132	846	287	1178	68.5	-203	88.5	355.5	4	44	4.5	435.3	99.3	0.766131	0.316079	1.13789	0.0869565	N/A	0.0827683	0.288614	0.00488848	0.0384363	0.00462487	0.576764	0.0838663	0.81236	1.41716
46698		3.62449	0.0390859	143.5	293	115.5	400.5	360.5	458	457	482	132.5	497.5	30	97	30.5	125	-3	328	296.5	385	69.5	370.5	55.9	289.9	0.0271678	0.106828	0.0294615	0.15868	N/A	0.306757	0.240714	0.470516	0.0607119	0.380781	0.0805343	0.291896	0.793609	0.530989
46735		N/A	N/A	73.5	80.5	55.5	134	131.5	77	64.5	56.5	50.5	69.5	-35	-117.5	-33	-135.5	-244.5	-57.5	-82	-42.5	-13.5	-59	-113.1	-50.9	N/A	N/A	N/A	N/A	N/A	N/A	N/A	N/A	N/A	N/A	N/A	N/A	N/A	N/A
46479		2.25538	0.517343	332.5	283	258.5	288	355.5	250.5	253	147	1218.5	180.5	209	77	169	22.5	-15.5	108.5	110	49	1156	51.5	92.4	295	0.189269	0.0848018	0.163246	0.0285624	N/A	0.101473	0.0893038	0.0598839	1.00983	0.0529291	0.11647	0.262683	0.63129	1.59184
28979		N/A	N/A	106	145	76	126.5	238	122.5	111.5	103.5	534.5	137.5	-11.5	-63	-11	-121.5	-141.5	-15	-30.5	5	471	10.5	-69.7	88.2	N/A	N/A	N/A	N/A	N/A	N/A	N/A	0.0061106	0.411444	0.0107914	N/A	0.142782	N/A	1.62962
31076		10.4076	0.0987276	133	201	101	183.5	214.5	378.5	167.5	233.5	179	268.5	15	-4	12	-81	-156	242.5	21	134	115	143	-42.8	131.1	0.0135839	N/A	0.0115914	N/A	N/A	0.226794	0.0170489	0.163764	0.100459	0.146968	0.0125876	0.131007	0.111927	0.596448
42557		N/A	N/A	57	76	54.5	110	126.5	73.5	79.5	57	82	71.5	-61	-127.5	-34.5	-157	-226.5	-64.5	-62	-44	18.5	-53	-121.3	-41	N/A	N/A	N/A	N/A	N/A	N/A	N/A	N/A	0.0161607	N/A	N/A	0.0161607	N/A	N/A
27537		1.01786	0.8917	873	775.5	847	812	983	951	1209.5	491	1094	642	758	576	759.5	556.5	626.5	808.5	1066.5	389.5	1032	516.5	655.3	762.6	0.686439	0.634361	0.733639	0.706442	0.70751	0.756137	0.865841	0.476016	0.901507	0.530832	0.693678	0.706067	0.0535626	0.274139
42631		1.22341	N/A	681.5	472.5	929.5	324	2043.5	122	138.5	75	1070.5	87.5	566	272	839.5	55.5	1685.5	-20	-5	-24	1007.5	-37	683.7	184.3	0.512565	0.299559	0.810915	0.0704538	1.90344	N/A	N/A	N/A	0.880105	N/A	0.719388	0.880105	0.995264	N/A
17525		N/A	N/A	63	75	53	94	139.5	94	77	78.5	63.5	108	-52.5	-117	-34	-164.5	-224	-42.5	-65.5	-19.5	0.5	-16.5	-118.4	-28.7	N/A	N/A	N/A	N/A	N/A	N/A	N/A	N/A	0.000436777	N/A	N/A	0.000436777	N/A	N/A
11225	rno-miR-322*	N/A	N/A	55	79.5	56.5	104	114.5	75.5	75	67	52.5	77.5	-64	-112.5	-32	-167.5	-236.5	-60.5	-69.5	-33	-10.5	-49	-122.5	-44.5	N/A	N/A	N/A	N/A	N/A	N/A	N/A	N/A	N/A	N/A	N/A	N/A	N/A	N/A
42553	rno-miR-216a	3.61738	N/A	106.5	130	95.5	172.5	263.5	89	92.5	65.5	84.5	77	-8	-70.5	6	-99.5	-82	-47.5	-51.5	-32.5	24	-49	-50.8	-31.3	N/A	N/A	0.0057957	N/A	N/A	N/A	N/A	N/A	0.0209653	N/A	0.0057957	0.0209653	N/A	N/A
42546	rno-miR-511	N/A	N/A	56	83.5	52.5	117	143	77.5	82.5	56	51	72	-57	-118.5	-34	-146.5	-210.5	-61	-61	-40.5	-11.5	-54	-113.3	-45.6	N/A	N/A	N/A	N/A	N/A	N/A	N/A	N/A	N/A	N/A	N/A	N/A	N/A	N/A
42544		N/A	N/A	82	103.5	63	150	153.5	246.5	127.5	524	205	532.5	-31.5	-92	-23.5	-106.5	-205	107.5	-16.5	424.5	145	408.5	-91.7	213.8	N/A	N/A	N/A	N/A	N/A	0.100538	N/A	0.51879	0.126665	0.419836	N/A	0.291457	N/A	0.719067
11253		10.181	0.0392962	147	143.5	98.5	133.5	168.5	304.5	147	309	171	350	29	-58.5	10.5	-135	-181.5	169.5	-5.5	210	108	225.5	-67.1	141.5	0.0262622	N/A	0.0101425	N/A	N/A	0.158522	N/A	0.256645	0.0943437	0.231757	0.0182023	0.185317	0.626203	0.397006
42595	rno-miR-291a-3p	N/A	N/A	75.5	116	70.5	123	140	113	105	83	82	107.5	-39	-86.5	-19	-133	-219	-17	-52.5	-12	19.5	-15.5	-99.3	-15.5	N/A	N/A	N/A	N/A	N/A	N/A	N/A	N/A	0.0170343	N/A	N/A	0.0170343	N/A	N/A
32891		12.1676	N/A	110.5	133	94.5	147	231.5	118.5	125.5	75.5	136	97	-5.5	-68.5	5.5	-124.5	-119.5	-19.5	-33.5	-20.5	74	-26.5	-62.5	-5.2	N/A	N/A	0.00531273	N/A	N/A	N/A	N/A	N/A	0.0646429	N/A	0.00531273	0.0646429	N/A	N/A
42763	rno-miR-347	2.21984	0.0308912	185	253.5	125	379.5	329	407	300	250	208.5	298	72.5	57	35	117	-33	273	146	152	146.5	170	49.7	177.5	0.0656554	0.0627753	0.0338083	0.148524	N/A	0.255319	0.118531	0.185762	0.127976	0.174717	0.0776908	0.172461	0.635389	0.31673
11249	rno-miR-463*	N/A	N/A	54.5	92	57	105	139.5	66.5	78.5	57	51	69.5	-57.5	-101.5	-31.5	-157	-232	-66.5	-78	-43	-12	-61.5	-115.9	-52.2	N/A	N/A	N/A	N/A	N/A	N/A	N/A	N/A	N/A	N/A	N/A	N/A	N/A	N/A
11245	rno-miR-433*	0.563828	0.181024	2662.5	3881	2418	4559	9157	3679.5	3488.5	1862.5	3975.5	1911	2554.5	3684.5	2329.5	4290.5	8652	3547	3342.5	1765.5	3909	1788	4302.2	2870.4	2.31333	4.05782	2.25018	5.44652	9.77075	3.31728	2.71362	2.15765	3.41472	1.83762	4.76772	2.68818	0.649504	0.258345
42836		N/A	N/A	67	91.5	57	105.5	136	84.5	85.5	64	59	80.5	-44	-110	-29	-152.5	-243.5	-47.5	-62	-34.5	-4.5	-45	-115.8	-38.7	N/A	N/A	N/A	N/A	N/A	N/A	N/A	N/A	N/A	N/A	N/A	N/A	N/A	N/A
31867	rno-miR-145*	0.906313	0.794654	200.5	249.5	172.5	339	584	253.5	239	126	204	243	88	50.5	83.5	61.5	206.5	124.5	91.5	30	142	123	98	102.2	0.0796921	0.0556167	0.0806568	0.0780705	0.233202	0.116437	0.0742846	0.0366636	0.124045	0.126413	0.105448	0.0955685	0.684377	0.409308
27821	spike_control_v2_26	N/A	N/A	106.5	142	60.5	178.5	229.5	135.5	113	133	55.5	163	-9	-56	-25	-106	-155.5	-1	-30	33.5	-8.5	34.5	-70.3	5.7	N/A	N/A	N/A	N/A	N/A	N/A	N/A	0.040941	N/A	0.0354573	N/A	0.0381992	N/A	0.101509
27291	spike_control_v2_22	5.66393	0.257052	199	166	170	199	341.5	246	137.5	848	280	745.5	92	-38	82.5	-80.5	-25	110	-18	751	216.5	619.5	6.2	335.8	0.0833145	N/A	0.0796909	N/A	N/A	0.102876	N/A	0.917812	0.189124	0.636691	0.0815027	0.461626	0.0314376	0.831226
146165		1.01569	0.962485	2163	2360.5	2422.5	1641.5	2711	2027.5	2126.5	1294.5	5694	1391.5	2041.5	2154	2330.5	1375	2342	1886	1972.5	1192	5630.5	1257.5	2048.6	2387.7	1.84877	2.37225	2.25115	1.74548	2.64483	1.76385	1.60138	1.45677	4.91854	1.29239	2.17249	2.20659	0.171664	0.691575
146130		N/A	N/A	63	90.5	57.5	110	145	283.5	221.5	177.5	335.5	197.5	-58	-118.5	-32	-144	-228	146.5	76.5	79	272	64.5	-116.1	127.7	N/A	N/A	N/A	N/A	N/A	0.137012	0.0621068	0.0965475	0.237606	0.0662898	N/A	0.119912	N/A	0.60291
145996		0.778778	0.441737	3160	4653	3415	4361.5	6309.5	3402	5103	1493.5	8335	1810	3038.5	4440.5	3326.5	4090.5	5962	3266.5	4959.5	1394	8272	1683.5	4171.6	3915.1	2.75164	4.89042	3.21323	5.19264	6.73292	3.05495	4.02639	1.70364	7.22603	1.73022	4.55617	3.54824	0.352453	0.641215
146119		N/A	N/A	73	113	68.5	118	214.5	83.5	84	61	136.5	83	-42.5	-105.5	-19.5	-131.5	-149	-55.5	-58	-36.5	72.5	-45.5	-89.6	-24.6	N/A	N/A	N/A	N/A	N/A	N/A	N/A	N/A	0.0633326	N/A	N/A	0.0633326	N/A	N/A
13367	spike_control_v2_3	2.30691	N/A	118	175	101.5	209	355.5	139	88.5	121	109	159.5	-0.5	-31.5	12.5	-53	0	5.5	-53	27	48	30.5	-14.5	11.6	N/A	N/A	0.0120744	N/A	N/A	0.00514379	N/A	0.0329973	0.0419306	0.0313464	0.0120744	0.0278545	N/A	0.568608
146012	rno-miR-1949	N/A	N/A	116	133	73	183.5	333	196.5	84.5	267	178	367	-2	-76	-15.5	-83.5	-25.5	58.5	-58	171	115	241.5	-40.5	105.6	N/A	N/A	N/A	N/A	N/A	0.0547112	N/A	0.208983	0.100459	0.248201	N/A	0.153088	N/A	0.591737
146210		2.0953	0.110606	277	313	226	357.5	512	381	342	289	741.5	295	160.5	109.5	138.5	83	139	248	192	191.5	678.5	168	126.1	295.6	0.145348	0.120595	0.133784	0.105363	0.156973	0.231938	0.155876	0.234036	0.592706	0.172662	0.132413	0.277444	0.153094	0.647536
146096		0.188676	0.0623645	449.5	340	373.5	383.5	309.5	117.5	83.5	98.5	154	122.5	336.5	141.5	286	104.5	-49	-16.5	-62.5	1	92.5	-1	163.9	2.7	0.304732	0.155837	0.276262	0.132656	N/A	N/A	N/A	0.00122212	0.0808037	N/A	0.217372	0.0410129	0.39452	1.37207
13186	spike_control_v2_2	N/A	N/A	84.5	124.5	61.5	173.5	152	129.5	85.5	118	55	138	-32	-72.5	-26	-99.5	-205.5	-12	-61.5	23	-8.5	12.5	-87.1	-9.3	N/A	N/A	N/A	N/A	N/A	N/A	N/A	0.0281088	N/A	0.0128469	N/A	0.0204778	N/A	0.526999
146223		0.807322	0.639153	271	196.5	313.5	183.5	249.5	304	161.5	294.5	298	229	155	-14	224.5	-89	-95.5	167	17	195	235	104.5	36.2	143.7	0.140367	N/A	0.216856	N/A	N/A	0.156184	0.0138015	0.238313	0.205285	0.1074	0.178611	0.144197	0.302814	0.611403
146151		N/A	N/A	58	75.5	50	109.5	126.5	101.5	70.5	89.5	93.5	115.5	-59.5	-122	-38.5	-164.5	-242.5	-30.5	-82.5	-6.5	32	-8.5	-125.4	-19.2	N/A	N/A	N/A	N/A	N/A	N/A	N/A	N/A	0.0279537	N/A	N/A	0.0279537	N/A	N/A
146173		N/A	N/A	75	82.5	69	108.5	174	81.5	62	59	60	65.5	-37	-121.5	-20.5	-171.5	-172	-52	-88	-41	-1	-55.5	-104.5	-47.5	N/A	N/A	N/A	N/A	N/A	N/A	N/A	N/A	N/A	N/A	N/A	N/A	N/A	N/A
29544	spike_control_v2_44	4.42569	0.147059	157	157.5	124	209.5	408.5	183	99	367	160	354	44.5	-37	35	-61.5	39	45.5	-52	269.5	100	231.5	4	118.9	0.0402988	N/A	0.0338083	N/A	0.0440429	0.0425532	N/A	0.329361	0.0873553	0.237924	0.0393833	0.174298	0.131487	0.762639
17932		7.31376	N/A	99.5	130	95	149	205.5	167	139.5	151	134.5	165.5	-11	-75	7	-118	-152.5	34	-22	52	72	38.5	-69.9	34.9	N/A	N/A	0.00676165	N/A	N/A	0.031798	N/A	0.0635503	0.0628958	0.0395683	0.00676165	0.0494531	N/A	0.327901
146018		N/A	N/A	54.5	76	47.5	86	129	82	60.5	57.5	49	68.5	-53	-122.5	-41	-173.5	-224	-51.5	-92.5	-40	-14	-57.5	-122.8	-51.1	N/A	N/A	N/A	N/A	N/A	N/A	N/A	N/A	N/A	N/A	N/A	N/A	N/A	N/A
146155		0.469675	0.0445639	1348.5	1920	1091.5	2268	3103.5	1411	1652	679	703.5	931.5	1238.5	1718.5	1001.5	1997	2752	1278	1502.5	585.5	638	810	1741.5	962.8	1.12158	1.89262	0.967399	2.53507	3.10785	1.19523	1.21981	0.715551	0.557327	0.832477	1.9249	0.904079	0.474351	0.325013
146047		N/A	N/A	72.5	108.5	74	116.5	165	91	92.5	76	74	84.5	-37.5	-90.5	-14.5	-150.5	-212.5	-42.5	-53.5	-19	11	-38.5	-101.1	-28.5	N/A	N/A	N/A	N/A	N/A	N/A	N/A	N/A	0.00960908	N/A	N/A	0.00960908	N/A	N/A
146136		N/A	N/A	78.5	128	66.5	149.5	162	95.5	88.5	69	61	90.5	-28	-81	-22	-128	-207.5	-34	-60.5	-27	-2.5	-38.5	-93.3	-32.5	N/A	N/A	N/A	N/A	N/A	N/A	N/A	N/A	N/A	N/A	N/A	N/A	N/A	N/A
145852	rno-miR-210	0.0829523	0.170681	386.5	211.5	394	258.5	1045	100.5	82	147.5	78.5	141	277.5	7	308.5	-16.5	690.5	-33	-68.5	48.5	15	10.5	253.4	-5.5	0.251302	0.00770925	0.297996	N/A	0.779785	N/A	N/A	0.0592728	0.0131033	0.0107914	0.334198	0.0277225	0.967015	0.986485
145644		0.301673	0.0343213	1015	464.5	698.5	374	705	267	432	228.5	132.5	233	903.5	275	611.5	105	338	126	283.5	128	68	105	446.6	142.1	0.818202	0.302863	0.590679	0.133291	0.381705	0.11784	0.23016	0.156431	0.0594016	0.107914	0.445348	0.134349	0.59607	0.474505
145742	rno-miR-935	1.05984	0.943069	410	221	604	218.5	805.5	216.5	257.5	235.5	1365	309.5	292	8.5	513	-53	418	71.5	114.5	137.5	1302	174.5	235.7	360	0.264433	0.00936123	0.495532	N/A	0.47205	0.0668693	0.0929572	0.168042	1.13737	0.179342	0.310344	0.328915	0.72802	1.38174
145928		1.68158	0.0797025	1576	3259.5	1323	4366	2377.5	5669.5	5412	4097.5	3011	5501	1455.5	3050.5	1230.5	4093	2015	5527	5272.5	3997.5	2947.5	5369.5	2368.9	4622.8	1.31809	3.35958	1.1886	5.19581	2.27555	5.16904	4.2805	4.88543	2.5748	5.5185	2.66753	4.48565	0.622599	0.258714
145915		4.03617	0.0335284	351.5	295.5	274	307.5	230.5	873	236.5	493.5	1056.5	700	227.5	85.5	183.5	45.5	-125.5	740.5	90.5	395.5	995.5	565.5	83.3	557.5	0.206022	0.094163	0.177252	0.0577594	N/A	0.692542	0.0734727	0.483349	0.869622	0.581192	0.133799	0.540035	0.518837	0.551239
145750		3.62078	0.124799	794.5	351	456	321	466	737	407.5	619	2865	998.5	678.5	139	366	55.5	109	606	265.5	521.5	2802	868.5	269.6	1012.7	0.614444	0.153084	0.353538	0.0704538	0.123094	0.566752	0.215547	0.637336	2.4477	0.8926	0.262923	0.951986	0.851399	0.914305
145981		5.61884	0.00366632	175.5	242.5	105.5	294	287.5	398.5	343.5	255	155.5	374.5	58	35	13.5	23	-71	261.5	201	158	94	246.5	11.7	192.2	0.0525243	0.0385463	0.0130403	0.0291971	N/A	0.244564	0.163182	0.193095	0.082114	0.25334	0.033327	0.187259	0.497402	0.371132
145634	rno-miR-132*	35.026	0.176466	161	152	103.5	156	247.5	750.5	168	1500	853	2034.5	46	-56.5	15.5	-102	-111.5	616	21	1404	788.5	1908	-41.7	947.5	0.0416572	N/A	0.0149722	N/A	N/A	0.576105	0.0170489	1.71586	0.688797	1.96095	0.0283147	0.991751	0.666407	0.825075
145847		36.2269	N/A	90.5	139.5	88.5	142	214.5	168	133.5	124.5	137.5	141.5	-25.5	-70	1	-110.5	-139	33	-9.5	26	75	11.5	-68.8	27.2	N/A	N/A	0.00096595	N/A	N/A	0.0308628	N/A	0.0317751	0.0655165	0.0118191	0.00096595	0.0349934	N/A	0.638172
147954		N/A	N/A	57	86.5	50	100	130	61.5	58	55	50	58	-61	-118.5	-39	-173.5	-230.5	-70	-85.5	-46.5	-10.5	-71.5	-124.5	-56.8	N/A	N/A	N/A	N/A	N/A	N/A	N/A	N/A	N/A	N/A	N/A	N/A	N/A	N/A
147902		N/A	N/A	116	132	75.5	136.5	146	209.5	101.5	136	100	134	-0.5	-76	-12.5	-120.5	-218	70.5	-38	37.5	38.5	8	-85.5	23.3	N/A	N/A	N/A	N/A	N/A	0.0659341	N/A	0.0458295	0.0336318	0.00822199	N/A	0.0384043	N/A	0.628314
147994		14.1386	6.66213e-05	159.5	244.5	154.5	275.5	343.5	769.5	482	454	618.5	669.5	43.5	37.5	70.5	7.5	6	631	331.5	355.5	554.5	541	33	482.7	0.0393933	0.0412996	0.0680995	0.00952079	0.00677583	0.590133	0.269129	0.434464	0.484385	0.556012	0.0330178	0.466825	0.769293	0.270109
147751		9.04346	N/A	98	168.5	88.5	191	275	101	105	75	73	83	-17	-29	1	-68.5	-68.5	-29.5	-49.5	-25	10	-40.5	-36.4	-26.9	N/A	N/A	0.00096595	N/A	N/A	N/A	N/A	N/A	0.00873553	N/A	0.00096595	0.00873553	N/A	N/A
147825		0.219767	0.000101101	2466.5	2926	2324.5	3180.5	2780	968.5	858.5	514.5	935.5	493.5	2355.5	2728	2236.5	2918	2425.5	836.5	717.5	419.5	873	369.5	2532.7	643.2	2.13312	3.00441	2.16035	3.70422	2.73913	0.782324	0.582505	0.512679	0.762612	0.379753	2.74825	0.603975	0.237464	0.28201
147979		N/A	N/A	66	106	61.5	94.5	162	84	74	65.5	58	75	-45.5	-105.5	-25	-165.5	-177.5	-50	-72.5	-33	-5	-51	-103.8	-42.3	N/A	N/A	N/A	N/A	N/A	N/A	N/A	N/A	N/A	N/A	N/A	N/A	N/A	N/A
147532		0.00958972	0.0120192	2016	2705.5	1878.5	3748.5	7172.5	154.5	197.5	113.5	161	135	1905.5	2503.5	1790.5	3473.5	6826	20.5	48	19	97.5	9	3299.8	38.8	1.72561	2.75716	1.72953	4.40939	7.70864	0.0191723	0.0389689	0.0232203	0.0851714	0.00924974	3.66607	0.0351565	0.685149	0.851565
147808		N/A	N/A	67	96	56.5	101	143.5	75	71	54.5	52	73.5	-39.5	-110.5	-32.5	-176	-210.5	-59	-84	-42.5	-10	-46.5	-113.8	-48.4	N/A	N/A	N/A	N/A	N/A	N/A	N/A	N/A	N/A	N/A	N/A	N/A	N/A	N/A
147540		N/A	N/A	67	107	62.5	103.5	160	109	87	89.5	79.5	109	-44.5	-89	-26.5	-167.5	-189.5	-26.5	-64.5	-6.5	16.5	-15.5	-103.4	-19.3	N/A	N/A	N/A	N/A	N/A	N/A	N/A	N/A	0.0144136	N/A	N/A	0.0144136	N/A	N/A
147828		N/A	N/A	93.5	132.5	81	119	197	127.5	123	102	80	117.5	-20.5	-63.5	-9	-149	-179.5	-0.5	-18	4.5	17	-11.5	-84.3	-1.7	N/A	N/A	N/A	N/A	N/A	N/A	N/A	0.00549954	0.0148504	N/A	N/A	0.010175	N/A	0.649835
147878		1.50151	0.357996	216.5	159.5	264.5	144	307.5	128	438	89.5	244.5	98	104	-41.5	177.5	-126	-46.5	-2.5	296	-7	181.5	-28.5	13.5	87.9	0.0941816	N/A	0.171456	N/A	N/A	N/A	0.240309	N/A	0.15855	N/A	0.132819	0.199429	0.411398	0.289888
147564		N/A	N/A	59.5	83.5	55.5	91	130.5	83.5	63	56.5	50.5	70.5	-55.5	-109	-33	-176	-228	-46	-84.5	-44	-12.5	-57.5	-120.3	-48.9	N/A	N/A	N/A	N/A	N/A	N/A	N/A	N/A	N/A	N/A	N/A	N/A	N/A	N/A
147614		0.5954	0.0126772	2466	2822.5	2264.5	2795	3449	2237.5	2749.5	948	2170.5	1347	2351.5	2633	2176.5	2493.5	3097	2102.5	2603	849.5	2107	1221	2550.3	1776.6	2.1295	2.89978	2.10239	3.16534	3.49746	1.96633	2.11325	1.03819	1.84058	1.25488	2.75889	1.64265	0.226189	0.285726
147822		N/A	N/A	60.5	84	59.5	88.5	145	94.5	89	59	72.5	71	-62.5	-122	-33	-175.5	-218.5	-49	-48.5	-42	9.5	-61	-122.3	-38.2	N/A	N/A	N/A	N/A	N/A	N/A	N/A	N/A	0.00829876	N/A	N/A	0.00829876	N/A	N/A
147780		N/A	N/A	52.5	81	52	80	122.5	93.5	82	60	60	66.5	-70	-121	-33.5	-189.5	-246	-40	-56	-37	-0.5	-62	-132	-39.1	N/A	N/A	N/A	N/A	N/A	N/A	N/A	N/A	N/A	N/A	N/A	N/A	N/A	N/A
148351		2.12218	N/A	130	191.5	95.5	232.5	270.5	119.5	111.5	83.5	83	102	12	-8.5	7.5	-31.5	-90	-14.5	-30.5	-12.5	22	-28.5	-22.1	-12.8	0.0108671	N/A	0.00724463	N/A	N/A	N/A	N/A	N/A	0.0192182	N/A	0.00905587	0.0192182	0.282853	N/A
148597		0.099552	0.000544903	1058	1249.5	1097	1600.5	1931	169	202	125	619.5	175	939.5	1043	1007.5	1342	1569.5	30.5	53.5	27.5	557	48.5	1180.3	143.4	0.850804	1.14868	0.973195	1.70359	1.77244	0.0285247	0.0434341	0.0336083	0.486569	0.0498458	1.28974	0.128396	0.328275	1.56077
147511		0.115948	0.0605937	393	261.5	745	169	231.5	144.5	148.5	113.5	209.5	151.5	270.5	76.5	656.5	-94	-140	7	4.5	16.5	146	27.5	153.9	40.3	0.244963	0.0842511	0.634146	N/A	N/A	0.00654664	0.00365334	0.020165	0.127539	0.0282631	0.32112	0.0372334	0.880504	1.38233
148454		N/A	N/A	61.5	83	57	110	154	118	89.5	80.5	67.5	89	-56.5	-113.5	-34.5	-162	-200	-12	-57	-17	6.5	-42.5	-113.3	-24.4	N/A	N/A	N/A	N/A	N/A	N/A	N/A	N/A	0.0056781	N/A	N/A	0.0056781	N/A	N/A
147486		N/A	N/A	58	67.5	48	77	106.5	85.5	83	67	48.5	75.5	-59.5	-134	-43	-171.5	-238.5	-41.5	-57	-29	-13	-53	-129.3	-38.7	N/A	N/A	N/A	N/A	N/A	N/A	N/A	N/A	N/A	N/A	N/A	N/A	N/A	N/A
148282		N/A	N/A	84.5	165.5	84	176.5	236.5	103	87.5	70.5	92	100	-34.5	-37.5	-3.5	-84	-131.5	-28	-55	-28	28.5	-24.5	-58.2	-21.4	N/A	N/A	N/A	N/A	N/A	N/A	N/A	N/A	0.0248963	N/A	N/A	0.0248963	N/A	N/A
147949	rno-miR-101b*	N/A	N/A	51	65	53.5	73	112	76	92	61	50	69	-64	-138.5	-38	-185.5	-245.5	-47.5	-48	-35.5	-12	-57	-134.3	-40	N/A	N/A	N/A	N/A	N/A	N/A	N/A	N/A	N/A	N/A	N/A	N/A	N/A	N/A
148039		N/A	N/A	79	95	60	95.5	131	120	91	85.5	59	108	-35.5	-105.5	-26.5	-166	-220.5	-10.5	-48.5	-8.5	-4	-16.5	-110.8	-17.6	N/A	N/A	N/A	N/A	N/A	N/A	N/A	N/A	N/A	N/A	N/A	N/A	N/A	N/A
148601		N/A	N/A	53.5	76.5	48	63	106.5	86.5	83	58.5	48	70	-61	-121.5	-39	-199.5	-241.5	-40.5	-60.5	-36	-12	-58	-132.5	-41.4	N/A	N/A	N/A	N/A	N/A	N/A	N/A	N/A	N/A	N/A	N/A	N/A	N/A	N/A
148471	rno-miR-152*	1.03651	N/A	157.5	114	78.5	106.5	147	170	114.5	123.5	159	140.5	46.5	-85	-12	-158.5	-205	37	-34	29	98.5	18	-82.8	29.7	0.04211	N/A	N/A	N/A	N/A	0.0346037	N/A	0.0354415	0.086045	0.0184995	0.04211	0.0436474	N/A	0.671761
147638		N/A	N/A	73.5	89.5	60	76	128.5	105.5	156	74	144.5	172.5	-40.5	-117.5	-28.5	-173.5	-233	-30	4	-24	84	51	-118.6	17	N/A	N/A	N/A	N/A	N/A	N/A	0.00324741	N/A	0.0733785	0.0524152	N/A	0.0430137	N/A	0.836905
147600		0.248213	N/A	473	581	630	702	2806	114.5	140	88	325	97	359	384	543.5	455.5	2451	-17.5	-14.5	-11.5	262.5	-26.5	838.6	38.5	0.325108	0.422907	0.524994	0.578229	2.76793	N/A	N/A	N/A	0.229308	N/A	0.923833	0.229308	1.12082	N/A
147707		N/A	N/A	72	100	68	115	177.5	110	130	84.5	54.5	92	-42.5	-106.5	-19.5	-144	-180	-20	-10.5	-15.5	-8	-34.5	-98.5	-17.7	N/A	N/A	N/A	N/A	N/A	N/A	N/A	N/A	N/A	N/A	N/A	N/A	N/A	N/A
148371		0.58733	N/A	191	250	241.5	294.5	709	108	140	78.5	147.5	98.5	76.5	40.5	155.5	28	301	-20.5	-16	-16	86	-28.5	120.3	1	0.0692778	0.0446035	0.150205	0.0355443	0.339921	N/A	N/A	N/A	0.0751256	N/A	0.12791	0.0751256	0.991642	N/A
148061		N/A	N/A	60.5	84.5	59	95	115	102.5	120	80.5	59.5	79	-51	-115.5	-31.5	-169.5	-240	-29.5	-17	-17	-3.5	-42.5	-121.5	-21.9	N/A	N/A	N/A	N/A	N/A	N/A	N/A	N/A	N/A	N/A	N/A	N/A	N/A	N/A
148088		N/A	N/A	51.5	65.5	46	88.5	102.5	90.5	87.5	62	47	64	-61	-129.5	-41	-188.5	-246.5	-37	-54.5	-35.5	-16.5	-68.5	-133.3	-42.4	N/A	N/A	N/A	N/A	N/A	N/A	N/A	N/A	N/A	N/A	N/A	N/A	N/A	N/A
148209		N/A	N/A	56	77	46	76.5	108	79.5	88	59	46	61	-57.5	-116.5	-40	-189	-266.5	-47.5	-55.5	-36	-16.5	-70	-133.9	-45.1	N/A	N/A	N/A	N/A	N/A	N/A	N/A	N/A	N/A	N/A	N/A	N/A	N/A	N/A
148227		N/A	N/A	104	97.5	71	100	128.5	112	261.5	83	77.5	87	-8.5	-94.5	-15	-172	-254.5	-15.5	120.5	-17	13	-41.5	-108.9	11.9	N/A	N/A	N/A	N/A	N/A	N/A	0.0978283	N/A	0.0113562	N/A	N/A	0.0545922	N/A	1.12003
148280	rno-miR-466b-2*	21.4818	0.0957874	189.5	209.5	121	215	250.5	1040.5	870.5	672	2469.5	880.5	70.5	-7.5	30.5	-50	-106	906	728	571	2408.5	750	-12.5	1072.7	0.0638442	N/A	0.0294615	N/A	N/A	0.847323	0.591029	0.697831	2.10395	0.770812	0.0466529	1.00219	0.521132	0.621754
148277	rno-miR-3542	16.6156	N/A	111.5	120.5	100.5	125.5	224	165.5	107.5	221.5	455.5	311	-9	-84.5	11	-141	-145	27	-33.5	122.5	394	182	-73.7	138.4	N/A	N/A	0.0106255	N/A	N/A	0.0252513	N/A	0.14971	0.34418	0.18705	0.0106255	0.176548	N/A	0.744446
148355		2.88074	0.229118	346.5	292.5	464.5	273	467	412.5	440.5	299	1558	292.5	222.5	91	374.5	10	87.5	281.5	303	199.5	1496.5	167.5	157.1	489.6	0.201494	0.10022	0.361748	0.0126944	0.0988142	0.263269	0.245991	0.243813	1.30727	0.172148	0.154994	0.446499	0.86148	1.08053
148443		N/A	N/A	63	88	55	100	170.5	69	70.5	58.5	63.5	65	-57.5	-110.5	-33	-165	-188.5	-67	-69.5	-42	1	-60.5	-110.9	-47.6	N/A	N/A	N/A	N/A	N/A	N/A	N/A	N/A	0.000873553	N/A	N/A	0.000873553	N/A	N/A
148548		3.99276	N/A	111	135.5	104.5	140.5	227.5	139.5	107.5	89	198.5	105.5	-0.5	-65	16	-123.5	-126	4	-42	-8.5	137	-20	-59.8	14.1	N/A	N/A	0.0154552	N/A	N/A	0.00374094	N/A	N/A	0.119677	N/A	0.0154552	0.0617089	N/A	1.32848
148539	rno-miR-3583-5p	N/A	N/A	73.5	89.5	59	110	170.5	102	72	77.5	65.5	85.5	-42.5	-120.5	-27	-153.5	-172	-30	-75.5	-21.5	2	-39.5	-103.1	-32.9	N/A	N/A	N/A	N/A	N/A	N/A	N/A	N/A	0.00174711	N/A	N/A	0.00174711	N/A	N/A
148190		57.65	N/A	104.5	129	90	161.5	243	159.5	107.5	101.5	129	119.5	-13	-76.5	0.5	-99	-108	23	-42	2.5	67.5	-8	-59.2	8.6	N/A	N/A	0.000482975	N/A	N/A	0.0215104	N/A	0.0030553	0.0589648	N/A	0.000482975	0.0278435	N/A	1.02314
148437		0.534392	0.504795	233	134.5	324.5	146.5	359	178	109	110.5	210.5	125.5	118	-68.5	237.5	-112	6.5	38.5	-34	15	148	-2.5	36.3	33	0.10686	N/A	0.229413	N/A	0.00734049	0.0360065	N/A	0.0183318	0.129286	N/A	0.114538	0.0612081	0.971166	0.973985
148497	rno-miR-3573-5p	N/A	N/A	76.5	124.5	73	138	241.5	98	80.5	96.5	61.5	109.5	-34.5	-73.5	-18	-107	-111.5	-34.5	-57.5	-1.5	-2.5	-21.5	-68.9	-23.5	N/A	N/A	N/A	N/A	N/A	N/A	N/A	N/A	N/A	N/A	N/A	N/A	N/A	N/A
148400	rno-miR-298*	N/A	N/A	60	94.5	55.5	99.5	174	82	65.5	65.5	52.5	80.5	-57.5	-100	-32	-158.5	-168.5	-54.5	-76.5	-30	-8	-49	-103.3	-43.6	N/A	N/A	N/A	N/A	N/A	N/A	N/A	N/A	N/A	N/A	N/A	N/A	N/A	N/A
148248		0.41596	0.00118549	1036	946.5	1132.5	724.5	295.5	577.5	386.5	351	503	512.5	921.5	751.5	1046	455.5	-53	435.5	238	252	439	387.5	624.3	350.4	0.834503	0.827643	1.01038	0.578229	N/A	0.407295	0.193221	0.307974	0.38349	0.398253	0.81269	0.338047	0.218682	0.266087
148163		N/A	N/A	63	84.5	53.5	100	180	80.5	74.5	59	57.5	83.5	-52.5	-112.5	-34	-152	-172	-47.5	-70	-34.5	-4.5	-42	-104.6	-39.7	N/A	N/A	N/A	N/A	N/A	N/A	N/A	N/A	N/A	N/A	N/A	N/A	N/A	N/A
148045		1.26872	0.786014	178.5	141.5	160.5	154	288.5	194.5	167.5	171	302	148	63	-61.5	71.5	-111	-57	62	19	76	240.5	23	-19	84.1	0.0570523	N/A	0.0690654	N/A	N/A	0.0579846	0.0154252	0.0928811	0.21009	0.0236382	0.0630589	0.0800037	0.134709	0.986592
148192	rno-miR-421*	N/A	N/A	75	79	56.5	102	171	146	93	136	85.5	151	-41.5	-117.5	-33.5	-180.5	-185.5	11	-60	40	23.5	21	-111.7	7.1	N/A	N/A	N/A	N/A	N/A	0.0102876	N/A	0.0488848	0.0205285	0.0215827	N/A	0.0253209	N/A	0.652213
148369	rno-miR-652*	N/A	N/A	75.5	106.5	62	132.5	191.5	107.5	85.5	90.5	69.5	106.5	-36	-85	-26	-109.5	-151	-22	-59.5	-5	9.5	-19.5	-81.5	-19.3	N/A	N/A	N/A	N/A	N/A	N/A	N/A	N/A	0.00829876	N/A	N/A	0.00829876	N/A	N/A
148433		1.87157	0.147627	585.5	420	522	542.5	1683.5	1390	584.5	1442	1062.5	1522.5	473	223	434	287.5	1305.5	1263	433.5	1344.5	999.5	1400	544.6	1088.1	0.428345	0.245595	0.419222	0.364964	1.47431	1.1812	0.351938	1.64314	0.873116	1.43885	0.586487	1.09765	0.855297	0.461731
148424		0.495505	0.0896269	1264	664	1445	540.5	1799.5	548	601.5	539.5	911	472.5	1148	463	1359.5	266	1439.5	422.5	441.5	444	846	346.5	935.2	500.1	1.03962	0.509912	1.31321	0.337671	1.62564	0.395137	0.358433	0.542621	0.739026	0.356115	0.965209	0.478266	0.558865	0.34409
148198		2.156	0.0415569	508.5	304.5	669	306.5	447.5	831	870	515.5	743	393.5	399	110	582.5	48	97	697.5	722	420	679	268.5	247.3	557.4	0.361331	0.121145	0.562666	0.060933	0.109543	0.652326	0.586158	0.513291	0.593143	0.275951	0.243124	0.524174	0.877353	0.280958
148399	rno-miR-181b-2*	N/A	N/A	51.5	66	49.5	94	154	69	61.5	55	49	62.5	-54.5	-128.5	-38.5	-169.5	-217.5	-63.5	-84	-42.5	-14	-59	-121.7	-52.6	N/A	N/A	N/A	N/A	N/A	N/A	N/A	N/A	N/A	N/A	N/A	N/A	N/A	N/A
148487		N/A	N/A	67.5	101	64.5	118.5	194	96.5	90.5	75	55.5	87	-45	-91.5	-24.5	-146	-155.5	-34	-55	-20.5	-7	-44.5	-92.5	-32.2	N/A	N/A	N/A	N/A	N/A	N/A	N/A	N/A	N/A	N/A	N/A	N/A	N/A	N/A
148629		2.13312	0.0128432	825.5	1137.5	779	1282	828	1835	3325	1186.5	1438	2192.5	716	945.5	691.5	1001.5	447.5	1700.5	3176.5	1089.5	1374.5	2060.5	760.4	1880.3	0.648404	1.0413	0.667955	1.27134	0.505364	1.59037	2.57885	1.3315	1.2007	2.11768	0.826873	1.76382	0.384348	0.326131
148169		N/A	N/A	95.5	141	92	172	270.5	110	101	69	79	98.5	-31	-49	-0.5	-119	-94.5	-21	-45.5	-23.5	15.5	-35	-58.8	-21.9	N/A	N/A	N/A	N/A	N/A	N/A	N/A	N/A	0.0135401	N/A	N/A	0.0135401	N/A	N/A
148506	rno-miR-3551-3p	N/A	N/A	54.5	72.5	52.5	75	117	64	61.5	49.5	49.5	66.5	-66.5	-141.5	-38	-195	-256.5	-78	-80.5	-51	-13	-66	-139.5	-57.7	N/A	N/A	N/A	N/A	N/A	N/A	N/A	N/A	N/A	N/A	N/A	N/A	N/A	N/A
46264		1.30068	0.399758	1485	1239	1603.5	746.5	443	1295.5	1342.5	944	2284.5	1008.5	1365	1028.5	1513.5	487.5	101.5	1156.5	1205	845.5	2221.5	878.5	899.2	1261.4	1.23613	1.13271	1.46197	0.618851	0.114625	1.0816	0.978283	1.0333	1.9406	0.902878	0.912857	1.18733	0.594478	0.359041
14312	rno-miR-489	N/A	N/A	61.5	82	55	96	131	69	73.5	52	162	61	-59.5	-117.5	-34	-167	-229.5	-65	-67	-44	99.5	-68	-121.5	-28.9	N/A	N/A	N/A	N/A	N/A	N/A	N/A	N/A	0.0869185	N/A	N/A	0.0869185	N/A	N/A
17290		10.2493	N/A	102	166.5	93	211	312	122.5	107.5	92.5	148.5	112.5	-15.5	-41.5	7.5	-51.5	-48	-12.5	-28	-7	85	-18	-29.8	3.9	N/A	N/A	0.00724463	N/A	N/A	N/A	N/A	N/A	0.074252	N/A	0.00724463	0.074252	N/A	N/A
42619		66.417	7.99259e-05	593.5	657.5	480	763	686.5	40391	30063	30253	20697.5	37447	475	452.5	392	511	337	40256.5	29923	30152.5	20636	37323	433.5	31658.2	0.430156	0.498348	0.378652	0.648683	0.380576	37.6493	24.2931	36.85	18.0266	38.3587	0.467283	31.0355	0.240748	0.299618
42738	rno-miR-340-3p	1.06507	0.911339	1536.5	1161.5	1595	595.5	2018	655	1309.5	545.5	4469	749	1418.5	955	1508.5	324	1653.5	516	1164	448	4407	625	1171.9	1432	1.28458	1.05176	1.45714	0.411298	1.86731	0.482581	0.944997	0.54751	3.84975	0.642343	1.21442	1.29344	0.443734	1.11328
168631		1.76531	0.0408665	422.5	440	344.5	449	485.5	809	381.5	456	592.5	493.5	309.5	238.5	258.5	189.5	135.5	674	233.5	356	530.5	365.5	226.3	431.9	0.280281	0.262665	0.249698	0.240559	0.153021	0.630348	0.189568	0.435075	0.46342	0.375642	0.237245	0.418811	0.208187	0.380199
168952		N/A	N/A	92.5	137	86	122.5	167	180	108.5	123.5	185.5	127	-22.5	-60.5	-3.5	-133.5	-183.5	49	-40	23.5	123.5	2.5	-80.7	31.7	N/A	N/A	N/A	N/A	N/A	0.0458265	N/A	0.0287198	0.107884	0.00256937	N/A	0.0462499	N/A	0.968095
168564		1.24181	N/A	229.5	188	237.5	194.5	413.5	95	88	70	205.5	79.5	111.5	-12.5	149	-62.5	48.5	-37	-50.5	-30	142	-43	46.8	-3.7	0.100974	N/A	0.143927	N/A	0.0547713	N/A	N/A	N/A	0.124045	N/A	0.0998905	0.124045	0.446364	N/A
168595		0.403279	N/A	167.5	235.5	123.5	325.5	317.5	129.5	103.5	94.5	86.5	109.5	47	33.5	36	67	-42.5	-2	-39.5	-3.5	23	-18	28.2	-8	0.0425628	0.0368943	0.0347742	0.0850524	N/A	N/A	N/A	N/A	0.0200917	N/A	0.0498209	0.0200917	0.476038	N/A
168622		N/A	N/A	68	79.5	53	105.5	147.5	98.5	72.5	79	58.5	93	-45.5	-123	-35	-155.5	-204	-34	-73	-18	-4.5	-28.5	-112.6	-31.6	N/A	N/A	N/A	N/A	N/A	N/A	N/A	N/A	N/A	N/A	N/A	N/A	N/A	N/A
168571		0.986559	N/A	109	170	99	197.5	213	110.5	83	77.5	75	104.5	-5.5	-29.5	11	-56.5	-147	-19	-70	-18	12	-15	-45.5	-22	N/A	N/A	0.0106255	N/A	N/A	N/A	N/A	N/A	0.0104826	N/A	0.0106255	0.0104826	N/A	N/A
168727		0.350623	2.64932e-05	1869	1665.5	1852.5	1395	1387	678.5	796.5	464.5	956	482	1753	1463.5	1763	1138.5	1047.5	547.5	650	368	894.5	359.5	1433.1	563.9	1.5875	1.61178	1.70297	1.44526	1.18295	0.512041	0.527704	0.44974	0.781393	0.369476	1.50609	0.528071	0.134723	0.292936
168951		1.20893	0.454193	875	876.5	887	851	441	1072	1410	554	630	815.5	762.5	679	797.5	577	87.5	942.5	1262	455.5	569	696	580.7	785	0.690514	0.747797	0.770345	0.732466	0.0988142	0.881459	1.02456	0.556676	0.497052	0.715313	0.607987	0.735012	0.47061	0.299702
168800		N/A	N/A	105	100	76.5	129.5	202	100.5	67.5	61.5	57.5	78	-6.5	-94	-8.5	-136	-150.5	-30.5	-83.5	-36	-5.5	-43	-79.1	-39.7	N/A	N/A	N/A	N/A	N/A	N/A	N/A	N/A	N/A	N/A	N/A	N/A	N/A	N/A
168567		N/A	N/A	63	73	51	81	105.5	78	58.5	53	60.5	65	-49	-117	-36	-185.5	-245	-54	-97	-49.5	-2	-57	-126.5	-51.9	N/A	N/A	N/A	N/A	N/A	N/A	N/A	N/A	N/A	N/A	N/A	N/A	N/A	N/A
168748		N/A	N/A	67.5	96	58	118	163.5	72.5	69.5	51.5	45	72	-47	-107.5	-34.5	-146	-191.5	-56	-80	-45	-18.5	-54.5	-105.3	-50.8	N/A	N/A	N/A	N/A	N/A	N/A	N/A	N/A	N/A	N/A	N/A	N/A	N/A	N/A
168655		0.145983	0.0721978	1323	316	1465.5	206	157.5	144.5	596.5	97.5	203	130.5	1215.5	124	1378.5	-63.5	-194.5	13.5	446	-3	140.5	2.5	492	119.9	1.10075	0.136564	1.33156	N/A	N/A	0.0126257	0.362086	N/A	0.122734	0.00256937	0.856291	0.125004	0.740281	1.33728
168725		N/A	N/A	70	85	56	103	149.5	101.5	109.5	86	58	108	-52.5	-111.5	-31	-162	-225.5	-33	-36.5	-10	-6.5	-23.5	-116.5	-21.9	N/A	N/A	N/A	N/A	N/A	N/A	N/A	N/A	N/A	N/A	N/A	N/A	N/A	N/A
168691		N/A	N/A	64.5	84	59.5	111	167	83	74	59	59.5	72	-50	-106	-30.5	-175	-189	-47	-73	-36.5	-3	-59.5	-110.1	-43.8	N/A	N/A	N/A	N/A	N/A	N/A	N/A	N/A	N/A	N/A	N/A	N/A	N/A	N/A
168961		N/A	N/A	78	92	58.5	130.5	172	103	108	88	77.5	98	-46.5	-106	-30.5	-145.5	-191	-26.5	-41.5	-9	13.5	-34	-103.9	-19.5	N/A	N/A	N/A	N/A	N/A	N/A	N/A	N/A	0.011793	N/A	N/A	0.011793	N/A	N/A
168626		N/A	N/A	65.5	97	60.5	98.5	120.5	133.5	80.5	78.5	315	78.5	-56	-115	-26	-189	-256.5	-8	-60.5	-24	251.5	-54.5	-128.5	20.9	N/A	N/A	N/A	N/A	N/A	N/A	N/A	N/A	0.219699	N/A	N/A	0.219699	N/A	N/A
168900		N/A	N/A	74.5	100	65.5	118.5	225	82	69.5	61.5	65	70	-50	-109.5	-25	-145.5	-126	-59.5	-67.5	-35.5	2	-59	-91.2	-43.9	N/A	N/A	N/A	N/A	N/A	N/A	N/A	N/A	0.00174711	N/A	N/A	0.00174711	N/A	N/A
168736		0.864583	0.773243	1349.5	886.5	1279.5	412	402.5	515	797.5	377.5	1532.5	417.5	1226	684	1190	146.5	40	374	658.5	280	1468.5	287.5	657.3	613.7	1.11026	0.753304	1.14948	0.185973	0.0451722	0.349778	0.534605	0.342194	1.28281	0.295478	0.648837	0.560974	0.790812	0.737529
168971		0.83739	N/A	352.5	576.5	252.5	836	1312	99	86	70.5	556	82	234	368	164.5	565.5	949.5	-42.5	-52	-28	492	-46	456.3	64.7	0.211909	0.405286	0.158899	0.717867	1.07228	N/A	N/A	N/A	0.429788	N/A	0.513247	0.429788	0.743457	N/A
168875		N/A	N/A	93.5	119	72	137.5	177	93	65	70	82	81	-23	-89	-17	-137	-174	-39	-71.5	-29	20	-43	-88	-32.5	N/A	N/A	N/A	N/A	N/A	N/A	N/A	N/A	0.0174711	N/A	N/A	0.0174711	N/A	N/A
168999		1.9997	N/A	133.5	282	120	294	387.5	103	99.5	78	153	88.5	14	74.5	27.5	32	36.5	-28	-35	-16	93	-39	36.9	-5	0.0126783	0.0820485	0.0265636	0.040622	0.0412196	N/A	N/A	N/A	0.0812404	N/A	0.0406264	0.0812404	0.638912	N/A
169139		N/A	N/A	64	86.5	54.5	92.5	115	77.5	69.5	55	63.5	72	-56.5	-117	-33	-167.5	-246.5	-56.5	-77.5	-37.5	2.5	-54.5	-124.1	-44.7	N/A	N/A	N/A	N/A	N/A	N/A	N/A	N/A	0.00218388	N/A	N/A	0.00218388	N/A	N/A
169218		1.25966	0.526313	272	255.5	164.5	247.5	382.5	197.5	123	184	180	223.5	156.5	55	77	-4.5	15.5	61	-24.5	89	118.5	98.5	59.9	68.5	0.141725	0.0605727	0.0743782	N/A	0.0175042	0.0570493	N/A	0.108769	0.103516	0.101233	0.0735451	0.0926418	0.700309	0.258384
169101		0.852053	N/A	126	215	219.5	213.5	902.5	111.5	71.5	72	246.5	90.5	6	10	131.5	-57	537.5	-25.5	-63	-24	183	-34.5	125.6	7.2	0.00543355	0.0110132	0.127022	N/A	0.607002	N/A	N/A	N/A	0.15986	N/A	0.187618	0.15986	1.51986	N/A
169119		N/A	N/A	54.5	87.5	51.5	81	143.5	83.5	61.5	59.5	54.5	65	-61.5	-115.5	-36.5	-180	-219	-49	-76	-37	-8	-55.5	-122.5	-45.1	N/A	N/A	N/A	N/A	N/A	N/A	N/A	N/A	N/A	N/A	N/A	N/A	N/A	N/A
169367		N/A	N/A	65	109.5	64	132.5	155.5	73	62	55.5	43.5	75.5	-50	-95	-25.5	-133	-199.5	-57.5	-82.5	-41	-19.5	-51	-100.6	-50.3	N/A	N/A	N/A	N/A	N/A	N/A	N/A	N/A	N/A	N/A	N/A	N/A	N/A	N/A
169087		0.538738	0.097521	1302.5	1578.5	709.5	2030	2498	1202.5	1432	862	241	1208.5	1190	1382	623.5	1768	2159	1075.5	1281	765	178.5	1081	1424.5	876.2	1.07765	1.52203	0.60227	2.24437	2.43817	1.00585	1.03998	0.934922	0.155929	1.111	1.5769	0.849535	0.490136	0.462475
169081		N/A	N/A	88.5	141.5	84	155.5	239	86	81	58.5	74.5	67	-20.5	-46	-4	-84	-122	-49	-66	-39	9.5	-57.5	-55.3	-40.4	N/A	N/A	N/A	N/A	N/A	N/A	N/A	N/A	0.00829876	N/A	N/A	0.00829876	N/A	N/A
169033		N/A	N/A	52.5	86	52	97	121.5	83.5	63.5	71	56	71	-60.5	-109	-36.5	-157	-240	-44.5	-87.5	-26	-8	-49.5	-120.6	-43.1	N/A	N/A	N/A	N/A	N/A	N/A	N/A	N/A	N/A	N/A	N/A	N/A	N/A	N/A
169027		N/A	N/A	60	84	50	78.5	114	71.5	64.5	52.5	53.5	62.5	-53	-114.5	-37	-170	-230	-58	-81.5	-42.5	-9	-57.5	-120.9	-49.7	N/A	N/A	N/A	N/A	N/A	N/A	N/A	N/A	N/A	N/A	N/A	N/A	N/A	N/A
169004		N/A	N/A	50.5	68.5	48.5	79.5	118.5	58.5	59	49	46.5	56	-63.5	-131	-39.5	-184.5	-230.5	-72.5	-92	-46.5	-16	-67.5	-129.8	-58.9	N/A	N/A	N/A	N/A	N/A	N/A	N/A	N/A	N/A	N/A	N/A	N/A	N/A	N/A
169055		N/A	N/A	74.5	130.5	72.5	112.5	190.5	132.5	125	79.5	79	94.5	-39	-70	-14.5	-154.5	-181	-1	-28	-17.5	17	-25	-91.8	-10.9	N/A	N/A	N/A	N/A	N/A	N/A	N/A	N/A	0.0148504	N/A	N/A	0.0148504	N/A	N/A
169255		N/A	N/A	50.5	91	54.5	97	123	78.5	65.5	70	65	74.5	-64	-107.5	-33	-166.5	-237	-49.5	-85	-25.5	1.5	-50.5	-121.6	-41.8	N/A	N/A	N/A	N/A	N/A	N/A	N/A	N/A	0.00131033	N/A	N/A	0.00131033	N/A	N/A
169359		2.59483	0.015901	232	204	143	225	266	331.5	282.5	201.5	200.5	260.5	101.5	11	54	-40.5	-94.5	200.5	134	100.5	137	133	6.3	141	0.0919176	0.0121145	0.0521613	N/A	N/A	0.187515	0.108788	0.122823	0.119677	0.136691	0.0520645	0.135099	0.766388	0.229065
169141		4.25699	N/A	160.5	183	140.5	207	218	524.5	215	364.5	244	294	-6	-20	52.5	-58.5	-148	392.5	70.5	270	181	162.5	-36	215.3	N/A	N/A	0.0507124	N/A	N/A	0.36708	0.0572356	0.329973	0.158113	0.167009	0.0507124	0.215882	N/A	0.598481
169048		N/A	N/A	102	125.5	86	108	191	634.5	807.5	427.5	270	721	-36.5	-82.5	-4	-163	-183.5	507	663	329.5	206	592	-93.9	459.5	N/A	N/A	N/A	N/A	N/A	0.474164	0.538259	0.402689	0.179952	0.608428	N/A	0.440698	N/A	0.373208
168997		N/A	N/A	70	108	68.5	110.5	140.5	72.5	52.5	63.5	54.5	76	-52.5	-88	-18	-154	-213.5	-56	-93	-32.5	-8.5	-52	-105.2	-48.4	N/A	N/A	N/A	N/A	N/A	N/A	N/A	N/A	N/A	N/A	N/A	N/A	N/A	N/A
169273		N/A	N/A	56	70	49.5	89	115	63.5	56.5	50	66.5	63	-62	-147	-40.5	-189.5	-256	-69.5	-82.5	-49	3.5	-67.5	-139	-53	N/A	N/A	N/A	N/A	N/A	N/A	N/A	N/A	0.00305744	N/A	N/A	0.00305744	N/A	N/A
169303		N/A	N/A	67.5	102.5	64	117	158	89.5	110	70	69	102	-49	-103	-25.5	-169.5	-188	-46.5	-31.5	-27	5.5	-25.5	-107	-25	N/A	N/A	N/A	N/A	N/A	N/A	N/A	N/A	0.00480454	N/A	N/A	0.00480454	N/A	N/A
169138		6.83445	N/A	124	144.5	84.5	144.5	212.5	149.5	85.5	118	185	153.5	7	-50.5	-4	-127.5	-154.5	13	-51	19	122	30.5	-65.9	26.7	0.00633914	N/A	N/A	N/A	N/A	0.0121581	N/A	0.0232203	0.106573	0.0313464	0.00633914	0.0433245	N/A	0.99004
168556		0.187304	0.000482056	319.5	402.5	241	418	244.5	115	87	111.5	121	157.5	201.5	194	152.5	151.5	-109	-24.5	-56.5	12	58	37	118.1	5.2	0.182477	0.213656	0.147307	0.19232	N/A	N/A	N/A	0.0146654	0.0506661	0.0380267	0.18394	0.0344528	0.150445	0.530131
169104		0.377039	0.0320767	731.5	757.5	506	946.5	517	271	168.5	380	289	411.5	614.5	555	417	683.5	169	138	27	284	227.5	286.5	487.8	192.6	0.556486	0.611233	0.402801	0.867661	0.190853	0.129062	0.02192	0.347082	0.198733	0.29445	0.525807	0.19825	0.477763	0.654209
169290		2.37855	N/A	113.5	136.5	99	152	259	77	74.5	60	76	65	1.5	-58	10	-99.5	-94	-57.5	-71.5	-36.5	15	-62	-48	-42.5	0.00135839	N/A	0.0096595	N/A	N/A	N/A	N/A	N/A	0.0131033	N/A	0.00550895	0.0131033	1.0655	N/A
169146		N/A	N/A	62.5	82.5	56	94	130.5	65	62.5	51	55	63	-53.5	-118.5	-31.5	-161	-226	-71	-89	-45.5	-7.5	-65.5	-118.1	-55.7	N/A	N/A	N/A	N/A	N/A	N/A	N/A	N/A	N/A	N/A	N/A	N/A	N/A	N/A
169420		0.815816	N/A	139.5	187.5	102.5	228	343	125	88	94	81	122.5	25.5	-17	16	-34.5	-19.5	-9.5	-57	-2	18	-0.5	-5.9	-10.2	0.0230926	N/A	0.0154552	N/A	N/A	N/A	N/A	N/A	0.015724	N/A	0.0192739	0.015724	0.280195	N/A
169403		0.752096	0.223295	3341	4781	3532.5	4884	6429	4300.5	5901	2031	5385	2511.5	3221.5	4575.5	3443.5	4615	6054.5	4167	5752.5	1936.5	5322	2385	4382	3912.6	2.91736	5.0391	3.32625	5.85846	6.83738	3.89712	4.67018	2.36664	4.64905	2.45118	4.79571	3.60684	0.346491	0.315349
169408	rno-miR-181d	1.92829	0.00595349	1828	1680.5	1680	1101.5	748	2816	2131.5	1998.5	3356	2762	1707.5	1480.5	1593.5	844	399.5	2681	1983.5	1904	3293	2635.5	1205	2499.4	1.5463	1.63051	1.53924	1.07141	0.451158	2.50736	1.61031	2.32692	2.87661	2.70863	1.24772	2.40597	0.397967	0.203905
168762		N/A	N/A	90.5	102	70.5	104	149	135	178.5	104.5	187	126.5	-23	-95.5	-15.5	-154.5	-197	1	32.5	5	123	3	-97.1	32.9	N/A	N/A	N/A	N/A	N/A	0.000935235	0.0263852	0.0061106	0.107447	0.00308325	N/A	0.0287923	N/A	1.56714
17313		N/A	N/A	60.5	86	56.5	115	160	86	94	82.5	53.5	89.5	-51	-106	-29	-155	-183	-46	-47	-16.5	-9	-40.5	-104.8	-31.8	N/A	N/A	N/A	N/A	N/A	N/A	N/A	N/A	N/A	N/A	N/A	N/A	N/A	N/A
42576	rno-miR-342-5p	0.300979	0.00803389	758	342	571	281.5	728.5	213	368	216	186.5	231.5	620	149.5	482.5	-3	387	79.5	227.5	114.5	122	104.5	327.2	129.6	0.561467	0.164648	0.466071	N/A	0.437041	0.0743512	0.184697	0.139933	0.106573	0.1074	0.407307	0.122591	0.418064	0.340564
46869		0.885521	N/A	152.5	175	98	240	356	132	115	97.5	75.5	121	15.5	-16	11	-34	-1	0	-23	-2.5	12.5	-6.5	-4.9	-3.9	0.0140367	N/A	0.0106255	N/A	N/A	N/A	N/A	N/A	0.0109194	N/A	0.0123311	0.0109194	0.195612	N/A
46429		N/A	N/A	66.5	91	57.5	119.5	149	84.5	88	66	58.5	83.5	-51.5	-97.5	-29.5	-153	-221.5	-44.5	-54.5	-31	-5	-47	-110.6	-36.4	N/A	N/A	N/A	N/A	N/A	N/A	N/A	N/A	N/A	N/A	N/A	N/A	N/A	N/A
42933	rno-miR-466b	N/A	N/A	88	115.5	71.5	132.5	209.5	234	161	346.5	94.5	332.5	-33	-72	-12	-145	-163	102.5	15.5	247.5	30	197.5	-85	118.6	N/A	N/A	N/A	N/A	N/A	0.0958616	0.0125837	0.302475	0.0262066	0.20298	N/A	0.128021	N/A	0.962864
11004	rno-miR-203	0.367719	0.144937	224	205	228	176.5	288.5	177	153	123	106.5	116	107	15.5	143.5	-88	-88.5	47.5	16.5	24	42	-12.5	17.9	23.5	0.0968983	0.0170705	0.138614	N/A	N/A	0.0444237	0.0133956	0.0293309	0.0366892	N/A	0.0841942	0.0309598	0.733537	0.427392
19588	rno-miR-17-1-3p	1.0052	N/A	110.5	135.5	90.5	151	235.5	136	90	110	69	104.5	-4.5	-52	6	-120	-184.5	4.5	-53	10.5	0.5	-26	-71	-12.7	N/A	N/A	0.0057957	N/A	N/A	0.00420856	N/A	0.0128323	0.000436777	N/A	0.0057957	0.00582587	N/A	1.09066
46732		0.8022	0.24667	2139	2773.5	2206.5	3277.5	2992.5	3285	3279	1593	2158.5	1775.5	2025.5	2586.5	2123	2976.5	2641.5	3155.5	3124.5	1488	2086.5	1651	2470.6	2301.1	1.83428	2.84857	2.05071	3.77848	2.98306	2.95113	2.53663	1.81852	1.82267	1.69681	2.69902	2.16515	0.289158	0.254292
29328		N/A	N/A	61.5	86	54	106.5	121	69	78	58.5	51	63.5	-50.5	-111.5	-33	-168	-264	-56.5	-68	-43	-16.5	-65.5	-125.4	-49.9	N/A	N/A	N/A	N/A	N/A	N/A	N/A	N/A	N/A	N/A	N/A	N/A	N/A	N/A
42574		0.707549	0.428749	1853.5	2301	1975.5	971	263.5	1590	3634	411	1232	420	1739	2124.5	1891	732	-137.5	1452	3496	314	1166.5	292.5	1269.8	1344.2	1.57482	2.33976	1.82661	0.929229	N/A	1.35796	2.83824	0.383746	1.019	0.300617	1.66761	1.17991	0.35152	0.869967
46802		1.14568	0.632527	22430	47398	15123.5	56431	42919	64378.5	57554	36823	30736	56176.5	22300.5	47215	15038	56131.5	42482	64238.5	57406.5	36719	30669.5	56048	36633.4	49016.3	20.1952	51.9989	14.526	71.2555	47.9752	60.0781	46.6056	44.875	26.7914	57.6033	41.1901	47.1907	0.571758	0.279592
42622		N/A	N/A	55.5	93	52.5	91.5	115.5	64.5	69.5	63	49	59.5	-53.5	-101.5	-31.5	-180.5	-291.5	-67	-80.5	-35	-17	-69	-131.7	-53.7	N/A	N/A	N/A	N/A	N/A	N/A	N/A	N/A	N/A	N/A	N/A	N/A	N/A	N/A
42907	rno-miR-598-5p	N/A	N/A	64.5	95.5	57.5	121	164	78.5	79	67.5	55.5	68	-46.5	-97	-26	-167.5	-240	-53.5	-66.5	-33.5	-10	-57	-115.4	-44.1	N/A	N/A	N/A	N/A	N/A	N/A	N/A	N/A	N/A	N/A	N/A	N/A	N/A	N/A
46404		N/A	N/A	78	106	67	138	175	118.5	95.5	104	71.5	112	-34	-88.5	-16.5	-139.5	-232	-14	-41.5	4	5.5	-12.5	-102.1	-11.7	N/A	N/A	N/A	N/A	N/A	N/A	N/A	0.00488848	0.00480454	N/A	N/A	0.00484651	N/A	0.0122467
17875		1.16826	0.724257	299.5	219.5	265	264.5	483.5	396.5	297	172	347.5	145.5	192.5	34	179	-2.5	109.5	271.5	157.5	71	284	25	102.5	161.8	0.174326	0.0374449	0.172905	N/A	0.123659	0.253916	0.127867	0.0867705	0.248089	0.0256937	0.127084	0.148467	0.505452	0.676474
42835		0.284817	0.0544289	252.5	196.5	206	225	302.5	173	169	125.5	87.5	127.5	138	18	119.5	-46	-69	46.5	27.5	27	23	4.5	32.1	25.7	0.124972	0.0198238	0.115431	N/A	N/A	0.0434884	0.022326	0.0329973	0.0200917	0.00462487	0.0867422	0.0247056	0.670366	0.590643
42916	rno-miR-471	N/A	N/A	85.5	181	65.5	171.5	221	108.5	125	94.5	69	109	-30	-2.5	-19	-89	-144	-14.5	-20	-6	3.5	-16.5	-56.9	-10.7	N/A	N/A	N/A	N/A	N/A	N/A	N/A	N/A	0.00305744	N/A	N/A	0.00305744	N/A	N/A
42572	rno-miR-154*	0.293884	0.17663	128.5	153.5	150.5	204.5	225.5	130.5	107	120	90.5	123.5	17.5	-34.5	66.5	-45	-117.5	3	-32.5	16.5	27	0.5	-22.6	2.9	0.0158479	N/A	0.0642357	N/A	N/A	0.0028057	N/A	0.020165	0.0235859	0.000513875	0.0400418	0.0117676	0.854492	1.00207
33177	rno-miR-672	N/A	N/A	77.5	100	58.5	127	192	97.5	97.5	121	70.5	117.5	-35	-80.5	-22.5	-120.5	-142	-33	-44	25.5	7	-3	-80.1	-9.5	N/A	N/A	N/A	N/A	N/A	N/A	N/A	0.0311641	0.00611487	N/A	N/A	0.0186395	N/A	0.950266
42646		N/A	N/A	64	112	68.5	115	139.5	105.5	87.5	84	76	82.5	-40.5	-84	-13.5	-145.5	-210.5	-23.5	-54	-11	10.5	-37.5	-98.8	-23.1	N/A	N/A	N/A	N/A	N/A	N/A	N/A	N/A	0.00917231	N/A	N/A	0.00917231	N/A	N/A
17378		N/A	N/A	77	122.5	68.5	146	216	92.5	90	71	63	73.5	-41	-74.5	-18.5	-138.5	-133	-36	-62.5	-28	-2	-54	-81.1	-36.5	N/A	N/A	N/A	N/A	N/A	N/A	N/A	N/A	N/A	N/A	N/A	N/A	N/A	N/A
29577		N/A	N/A	71.5	87.5	59.5	123	160	80.5	80.5	61	51	67.5	-55	-97	-28.5	-151.5	-173.5	-53	-67	-41.5	-13	-61	-101.1	-47.1	N/A	N/A	N/A	N/A	N/A	N/A	N/A	N/A	N/A	N/A	N/A	N/A	N/A	N/A
46625		N/A	N/A	68.5	101.5	62.5	149	186.5	86	85	65	54.5	80.5	-51	-86	-25.5	-121.5	-173.5	-47	-64	-34.5	-9.5	-51.5	-91.5	-41.3	N/A	N/A	N/A	N/A	N/A	N/A	N/A	N/A	N/A	N/A	N/A	N/A	N/A	N/A
10995	rno-miR-199a-3p	0.0434236	0.107025	756.5	408	768.5	310	748.5	90	93	121	67.5	110.5	541	215	680	23.5	408.5	-46	-62	24.5	3	-22.5	373.6	-20.6	0.489925	0.236784	0.656846	0.0298318	0.461321	N/A	N/A	0.0299419	0.00262066	N/A	0.374942	0.0162813	0.651037	1.18658
42880		0.196094	0.132644	2274	2323	2198	844.5	8832.5	764.5	1154	768	643.5	640	2084	2131.5	2110.5	572.5	8491.5	634	1007	670	572	510	3078	678.6	1.88725	2.34747	2.03864	0.726753	9.5895	0.592939	0.817536	0.818821	0.499672	0.524152	3.31792	0.650624	1.07272	0.240894
27549		N/A	N/A	58	85.5	51	103	124.5	77.5	77	54.5	51.5	65	-57	-101	-36.5	-164.5	-252	-52.5	-67.5	-44	-17	-64.5	-122.2	-49.1	N/A	N/A	N/A	N/A	N/A	N/A	N/A	N/A	N/A	N/A	N/A	N/A	N/A	N/A
17552		0.686961	0.376998	2544.5	3716	2566	2603.5	7719	4278.5	5605	1263	3424.5	1019	2433	3520.5	2482.5	2324.5	7383.5	4145.5	5466	1159.5	3359.5	888.5	3628.8	3003.8	2.20331	3.8772	2.39797	2.95081	8.33823	3.87702	4.43759	1.41705	2.9347	0.913155	3.9535	2.7159	0.64139	0.561347
42915		N/A	N/A	82.5	103.5	72	136	203.5	165.5	152.5	160	88.5	155.5	-45.5	-103.5	-14.5	-139.5	-165	30.5	2.5	58.5	23.5	27.5	-93.6	28.5	N/A	N/A	N/A	N/A	N/A	0.0285247	0.00202963	0.071494	0.0205285	0.0282631	N/A	0.030168	N/A	0.844919
11182	rno-miR-98	3.74895	0.133842	230.5	572.5	115	653	362.5	789	564	1580	289	1439.5	112.5	305.5	31	346	-22	664	351.5	1482.5	209	1315.5	154.6	804.5	0.101879	0.336454	0.0299445	0.439226	N/A	0.620996	0.285366	1.81179	0.182573	1.352	0.226876	0.850547	0.849768	0.830059
27536	rno-miR-190	50.6587	N/A	102	135	100.5	166.5	202	196	149.5	1179.5	187.5	684.5	-6.5	-59	10.5	-116	-188.5	57.5	-12	1082	121.5	557.5	-71.9	361.3	N/A	N/A	0.0101425	N/A	N/A	0.053776	N/A	1.32233	0.106137	0.57297	0.0101425	0.513804	N/A	1.14319
42837		N/A	N/A	63	95.5	57.5	139.5	202	103	95	74.5	52	196.5	-48.5	-102.5	-31.5	-141	-169.5	-38	-57.5	-27.5	-13.5	69	-98.6	-13.5	N/A	N/A	N/A	N/A	N/A	N/A	N/A	N/A	N/A	0.0709147	N/A	0.0709147	N/A	N/A
46788		0.660217	0.277736	1808	1855.5	1882	997.5	764.5	1161	2382	546.5	692.5	493.5	1698.5	1673	1788.5	720.5	363	1028	2232.5	446	629.5	368	1248.7	940.8	1.53815	1.84251	1.7276	0.91463	0.409938	0.961422	1.81246	0.545066	0.549902	0.378212	1.28657	0.849413	0.471782	0.682514
11061		N/A	N/A	80.5	98.5	67	128.5	227	110.5	88	69	65	78	-29	-98.5	-18	-149.5	-168	-25	-58.5	-29.5	-4.5	-50	-92.6	-33.5	N/A	N/A	N/A	N/A	N/A	N/A	N/A	N/A	N/A	N/A	N/A	N/A	N/A	N/A
17349		0.238382	0.0380186	306	166	224	222	407.5	175	185.5	103	95	109	191	-22	137.5	-49	59.5	39	35	0	27.5	-20	63.4	16.3	0.172968	N/A	0.132818	N/A	0.0671937	0.0364742	0.0284149	N/A	0.0240227	N/A	0.124327	0.0296372	0.429482	0.213079
42647	rno-miR-743a	4.75218	0.0998316	125	156.5	99.5	186	255	186.5	120.5	128	153	153	7.5	-33.5	14	-84.5	-110.5	57	-24.5	29.5	90.5	24	-41.4	35.3	0.00679194	N/A	0.0135233	N/A	N/A	0.0533084	N/A	0.0360526	0.0790566	0.024666	0.0101576	0.0482709	0.468593	0.490184
16681		0.718263	0.505722	214	272.5	237.5	333.5	350	178	334.5	86.5	83	114.5	99.5	75	154.5	72	-12	52.5	195.5	-11	17	-9.5	77.8	48.9	0.0901064	0.0825991	0.149239	0.0913996	N/A	0.0490998	0.158717	N/A	0.0148504	N/A	0.103336	0.0742225	0.298512	1.01252
46766		N/A	N/A	63	92.5	52	107	157.5	72.5	79	50.5	48.5	64.5	-55.5	-97.5	-30.5	-153	-210	-57.5	-59	-51	-16.5	-58	-109.3	-48.4	N/A	N/A	N/A	N/A	N/A	N/A	N/A	N/A	N/A	N/A	N/A	N/A	N/A	N/A
42642		4.73382	N/A	109	124.5	103	156.5	159	225.5	135.5	182	149	156	-20	-63	16.5	-91.5	-210	96	-2.5	86	86.5	30.5	-73.6	59.3	N/A	N/A	0.0159382	N/A	N/A	0.0897826	N/A	0.105102	0.0755623	0.0313464	0.0159382	0.0754484	N/A	0.42121
46320	rno-miR-31*	1.17492	N/A	90	121	91	141.5	186.5	80	83.5	109	66.5	104.5	-24.5	-80.5	8.5	-120.5	-180	-48	-51	14	2.5	-18	-79.4	-20.1	N/A	N/A	0.00821058	N/A	N/A	N/A	N/A	0.0171097	0.00218388	N/A	0.00821058	0.00964678	N/A	1.09406
11065	rno-miR-335	15.5292	N/A	101.5	148.5	142	146	215.5	330	186	2109	613	1277.5	-8	-42	58	-116	-119	198.5	41.5	2014	547.5	1159	-45.4	792.1	N/A	N/A	0.0560251	N/A	N/A	0.185644	0.0336919	2.46135	0.47827	1.19116	0.0560251	0.870024	N/A	1.14316
10925	rno-miR-10b	0.328846	N/A	181	241	234	282.5	474	102	114	89	94.5	97	69	52	150.5	27	123	-28	-23.5	-6	33	-22.5	84.3	-9.4	0.0624859	0.0572687	0.145376	0.0342748	0.138905	N/A	N/A	N/A	0.0288273	N/A	0.0876619	0.0288273	0.580673	N/A
42830		N/A	N/A	71.5	95.5	63	114	148	100	77.5	86.5	53.5	77.5	-43	-98.5	-24	-148	-206.5	-38	-73	-16	-10.5	-58.5	-104	-39.2	N/A	N/A	N/A	N/A	N/A	N/A	N/A	N/A	N/A	N/A	N/A	N/A	N/A	N/A
46872		N/A	N/A	99	139	84	166.5	216	144.5	115	119.5	74.5	139.5	-27.5	-56.5	-5.5	-101.5	-137	9.5	-30.5	18.5	11.5	6.5	-65.6	3.1	N/A	N/A	N/A	N/A	N/A	0.00888473	N/A	0.0226092	0.0100459	0.00668037	N/A	0.012055	N/A	0.595039
21702		0.105963	0.191438	381.5	379	692.5	287.5	2425	193.5	399.5	88	142.5	160.5	264.5	185.5	605	-3	2102.5	57.5	256.5	-11.5	77.5	30	630.9	82	0.239529	0.204295	0.5844	N/A	2.37436	0.053776	0.20824	N/A	0.0677004	0.0308325	0.850647	0.0901373	1.21106	0.889634
46246		N/A	N/A	62	98.5	54.5	109.5	141	72	78	56.5	54.5	71.5	-56	-95.5	-34.5	-164	-221	-61	-76.5	-44	-11	-64	-114.2	-51.3	N/A	N/A	N/A	N/A	N/A	N/A	N/A	N/A	N/A	N/A	N/A	N/A	N/A	N/A
42594		N/A	N/A	74.5	106.5	62.5	154	179	88.5	88.5	68	57.5	81.5	-46	-88	-28	-126	-176	-46	-57.5	-30	-9.5	-49	-92.8	-38.4	N/A	N/A	N/A	N/A	N/A	N/A	N/A	N/A	N/A	N/A	N/A	N/A	N/A	N/A
42946		N/A	N/A	71.5	113	66.5	124	162	82.5	72.5	66	54.5	78	-51	-93	-24	-149.5	-206.5	-51.5	-70	-30.5	-12	-54	-104.8	-43.6	N/A	N/A	N/A	N/A	N/A	N/A	N/A	N/A	N/A	N/A	N/A	N/A	N/A	N/A
46640		N/A	N/A	92	133	73.5	158	210.5	124.5	95	90.5	62.5	101.5	-34.5	-82	-16	-116.5	-131.5	-3	-44	-12	-8	-31	-76.1	-19.6	N/A	N/A	N/A	N/A	N/A	N/A	N/A	N/A	N/A	N/A	N/A	N/A	N/A	N/A
42670	rno-miR-500	0.577889	0.194838	378	364	336	279	489	261.5	301.5	189	91.5	187.5	262.5	142.5	227	6	119.5	129	156	85	25.5	62	151.5	91.5	0.237718	0.156938	0.219271	0.00761663	0.134952	0.120645	0.126649	0.10388	0.0222756	0.0637205	0.151299	0.0874341	0.600622	0.502431
11022	rno-miR-221	0.453662	0.416859	838	743	787.5	498.5	4404.5	400.5	177	1303.5	379	1121.5	657	487.5	704.5	247.5	4048.5	268	35.5	1204.5	312.5	987	1229	561.5	0.594974	0.536894	0.680512	0.314186	4.57199	0.250643	0.0288208	1.47204	0.272985	1.01439	1.33971	0.607776	1.35251	1.00322
30768	rno-miR-674-5p	9.97406	0.273591	147.5	190.5	106.5	184.5	291.5	249	163	473	130.5	429.5	29.5	-27.5	12	-72	-64	116.5	24.5	375	66	302	-24.4	176.8	0.026715	N/A	0.0115914	N/A	N/A	0.108955	0.0198904	0.458295	0.0576545	0.31038	0.0191532	0.191035	0.558339	0.977524
42627	rno-miR-212	2.43542	0.149093	478	277.5	333	235	468.5	395	598.5	901	272.5	666	368	90.5	209	-28.5	112.5	259.5	450	799.5	207.5	538	150.3	450.9	0.333258	0.0996696	0.201884	N/A	0.127047	0.242693	0.365334	0.977085	0.181262	0.552929	0.190464	0.463861	0.548869	0.690045
45745		N/A	N/A	87.5	123	74	144	188.5	155.5	118	112	73	102	-23	-74.5	-14	-130	-179.5	19	-33	11	5.5	-25.5	-84.2	-4.6	N/A	N/A	N/A	N/A	N/A	0.0177695	N/A	0.0134433	0.00480454	N/A	N/A	0.0120058	N/A	0.549812
10936	rno-miR-130b	0.270348	0.149941	973.5	589	1160	357	445.5	279.5	606	109	87.5	124	857.5	405.5	1075	92.5	78.5	140	462	13	13.5	-0.5	501.8	125.6	0.776545	0.446586	1.0384	0.117423	0.0886505	0.130933	0.375076	0.0158876	0.011793	N/A	0.49352	0.133422	0.838248	1.27643
42555		0.40687	0.103443	3315.5	3007.5	2987	1228.5	461.5	1366	2354	381.5	831	288	3199.5	2821	2896.5	954.5	103	1230	2205	284.5	760	165	1994.9	928.9	2.89744	3.10683	2.79787	1.21168	0.116318	1.15034	1.79014	0.347693	0.6639	0.169579	2.02603	0.824329	0.645123	0.795645
17851	rno-miR-200c*	1.16698	0.865351	147.5	147	112	191.5	226	218.5	145	112.5	138.5	127	34.5	-51.5	26.5	-78	-122.5	82	1	16.5	74.5	3	-38.2	35.4	0.0312429	N/A	0.0255977	N/A	N/A	0.0766893	0.000811853	0.020165	0.0650797	0.00308325	0.0284203	0.0331658	0.140456	1.06959
42906		0.914495	0.879296	630	661	638.5	730	2824	1089	2258.5	365	1270	450	510.5	400.5	557	442.5	2422	957.5	2119	267.5	1207	327	866.5	975.6	0.462305	0.441079	0.538034	0.561726	2.73518	0.895487	1.72032	0.326917	1.05438	0.336074	0.947665	0.866635	1.05577	0.667274
42730	rno-miR-423	0.270642	0.00813864	1176	1084.5	696.5	547.5	838	657.5	332.5	149.5	250.5	193.5	1072	902	615	288.5	499	525.5	191	51	188	69	675.3	204.9	0.970795	0.993392	0.594059	0.366233	0.563523	0.491466	0.155064	0.0623281	0.164228	0.0709147	0.697601	0.1888	0.392988	0.929704
42489		N/A	N/A	58.5	95	54	105	158.5	97	94.5	82	59.5	91.5	-58	-100	-31.5	-138.5	-197.5	-36.5	-41.5	-13.5	-5	-30.5	-105.1	-25.4	N/A	N/A	N/A	N/A	N/A	N/A	N/A	N/A	N/A	N/A	N/A	N/A	N/A	N/A
17825	rno-miR-338*	0.223263	0.0402077	563	522.5	518.5	400	1234	240	166.5	253.5	186.5	199	452	297	433.5	114.5	884.5	112.5	31.5	160.5	124	76	436.3	100.9	0.409328	0.327093	0.418739	0.145351	0.998871	0.105214	0.0255734	0.19615	0.108321	0.0781089	0.459876	0.102673	0.697299	0.602836
146027		N/A	N/A	67.5	103.5	59.5	119	177	72.5	92	63.5	57	77.5	-45	-89	-24.5	-147.5	-179	-53.5	-46	-31.5	-6.5	-45	-97	-36.5	N/A	N/A	N/A	N/A	N/A	N/A	N/A	N/A	N/A	N/A	N/A	N/A	N/A	N/A
146109		N/A	N/A	68.5	110.5	63	119	172.5	95.5	96.5	70	58.5	94	-41.5	-79.5	-20	-143	-145	-30.5	-36.5	-26.5	-5	-26	-85.8	-24.9	N/A	N/A	N/A	N/A	N/A	N/A	N/A	N/A	N/A	N/A	N/A	N/A	N/A	N/A
19004		2.12309	0.115372	3227	5641.5	3662.5	6104	11799	10653.5	7830.5	19998	8707	20860.5	3114	5449.5	3574.5	5841	11444.5	10516.5	7679	19898.5	8644	20727.5	5884.7	13493.1	2.82001	6.00165	3.45279	7.41479	12.9243	9.8354	6.23422	24.3184	7.55099	21.3027	6.52272	13.8483	0.618881	0.602997
146221		0.842634	0.463617	1410.5	1860.5	1476.5	1188	2881	1862.5	2323	1188.5	1284.5	1391	1298	1673.5	1389	914.5	2529.5	1728.5	2157.5	1088.5	1218.5	1261.5	1560.9	1490.9	1.17546	1.84306	1.3417	1.1609	2.85658	1.61655	1.75157	1.33028	1.06442	1.29651	1.67554	1.41187	0.427186	0.193316
11279	RNU6-1_RNU6-2	0.748235	0.590479	3840	3177	3438	2742.5	14314.5	5527.5	2651	4049	6706.5	3892.5	3726.5	2984	3349	2477	13993.5	5398.5	2511	3948.5	6641.5	3762.5	5306	4452.4	3.37469	3.28634	3.23497	3.1444	15.8029	5.04887	2.03856	4.82554	5.8017	3.86691	5.76867	4.31632	0.972486	0.335584
17955		1.4199	0.169152	274	362	357	367.5	365	429.5	484.5	252.5	238.5	318	161	168	264	95.5	46.5	293	343	153	174	182	147	229	0.1458	0.185022	0.255011	0.121231	0.0525127	0.274024	0.278466	0.186984	0.151998	0.18705	0.151915	0.215704	0.494622	0.264743
27833	spike_control_v2_27	8.13236	0.209483	120	170.5	149.5	205	471.5	232	143.5	1020	233.5	617.5	5.5	-52	20.5	-71.5	130	102.5	-17	919.5	162	486	6.5	330.6	0.00498076	N/A	0.019802	N/A	0.14681	0.0958616	N/A	1.12374	0.141516	0.499486	0.0571975	0.465151	1.36299	1.02054
13389	spike_control_v2_6	N/A	N/A	70.5	85.5	54.5	108.5	144	86	83	73.5	50.5	82	-48	-141	-36	-159.5	-211	-49	-60	-23.5	-16.5	-50	-119.1	-39.8	N/A	N/A	N/A	N/A	N/A	N/A	N/A	N/A	N/A	N/A	N/A	N/A	N/A	N/A
146104		N/A	N/A	73.5	93.5	64.5	129.5	168.5	81.5	94	64.5	58	84	-47.5	-110	-31	-142	-167.5	-51	-47	-32.5	-9	-49.5	-99.6	-37.8	N/A	N/A	N/A	N/A	N/A	N/A	N/A	N/A	N/A	N/A	N/A	N/A	N/A	N/A
24163	spike_control_v2_13	N/A	N/A	85	108.5	69	127	189.5	147.5	110	408	87	318.5	-41.5	-93.5	-23.5	-148	-167.5	9	-36.5	308	20	188	-94.8	97.7	N/A	N/A	N/A	N/A	N/A	0.00841711	N/A	0.376413	0.0174711	0.193217	N/A	0.14888	N/A	1.16813
29564	spike_control_v2_45	N/A	N/A	87	125	74	119.5	262.5	158.5	130	595	118.5	456.5	-41.5	-77	-16.5	-147.5	-96.5	22.5	-27	493.5	53	329	-75.8	174.2	N/A	N/A	N/A	N/A	N/A	0.0210428	N/A	0.603116	0.0462983	0.338129	N/A	0.252147	N/A	1.08938
146046		2.33376	0.511343	170.5	180.5	104.5	163	262	321.5	105.5	132.5	96.5	113	60	-21	16.5	-95	-87.5	189	-35.5	34.5	31	-22	-25.4	39.4	0.0543355	N/A	0.0159382	N/A	N/A	0.176759	N/A	0.0421632	0.0270801	N/A	0.0351369	0.0820009	0.772722	1.00498
19606	SNORD12	1.63999	0.184498	320	262.5	241	227	297.5	342	447.5	392.5	206.5	336	212.5	69.5	150.5	-26	-67.5	211.5	304.5	294.5	128	210	67.8	229.7	0.192438	0.0765419	0.145376	N/A	N/A	0.197802	0.247209	0.359914	0.111815	0.215827	0.138119	0.226514	0.422014	0.396827
146196		0.292229	0.00814707	801	672	403.5	742	562	379	403.5	211.5	110	171.5	690.5	482	315	468	184	240.5	262	108	46.5	49.5	427.9	141.3	0.625311	0.530837	0.304274	0.594097	0.207792	0.224924	0.212706	0.131989	0.0406202	0.0508736	0.452462	0.132222	0.410369	0.655846
146015		N/A	N/A	96.5	126	75.5	141.5	187	133	97	92	57.5	95	-16.5	-71	-16	-123.5	-172.5	2	-45.5	-8	-9	-31.5	-79.9	-18.4	N/A	N/A	N/A	N/A	N/A	0.00187047	N/A	N/A	N/A	N/A	N/A	0.00187047	N/A	N/A
145991		1.80877	0.046444	3692.5	5301.5	1845.5	7849	8746	14509.5	15503	8723	7066	10952	3584.5	5114.5	1762.5	7583.5	8389	14373.5	15356	8621	7001	10826	5286.8	11235.5	3.24609	5.63271	1.70249	9.62679	9.47374	13.4426	12.4668	10.5359	6.11575	11.1264	5.93636	10.7375	0.603781	0.262842
42839	rno-miR-135a	11.4711	0.142502	97	225.5	179.5	143	654.5	862	434.5	3201.5	1165	3260.5	-12	26	95.5	-116	304.5	727.5	296	3100.5	1101	3127	59.6	1670.4	N/A	0.0286344	0.0922482	N/A	0.343874	0.680383	0.240309	3.78918	0.961782	3.21377	0.154919	1.77709	1.07606	0.904813
146103		2.07226	0.00470572	130	230	114.5	305.5	301	194	220.5	133.5	141	171.5	18	23.5	29	30	-76	58.5	83.5	33.5	77.5	48	4.9	60.2	0.0163007	0.0258811	0.0280126	0.0380831	N/A	0.0547112	0.0677897	0.040941	0.0677004	0.049332	0.0270694	0.0560949	0.330125	0.208801
146149		N/A	N/A	77	82.5	69	103	169	108.5	86	71	64.5	70.5	-33	-109.5	-15.5	-153	-196	-26.5	-53.5	-25	1	-52.5	-101.4	-31.3	N/A	N/A	N/A	N/A	N/A	N/A	N/A	N/A	0.000873553	N/A	N/A	0.000873553	N/A	N/A
145686		N/A	N/A	64	89	50.5	120.5	136.5	84.5	83.5	62	49.5	77	-50	-96.5	-32.5	-140	-205	-40.5	-53	-36	-12.5	-44.5	-104.8	-37.3	N/A	N/A	N/A	N/A	N/A	N/A	N/A	N/A	N/A	N/A	N/A	N/A	N/A	N/A
145819		N/A	N/A	66.5	91.5	62	115.5	157	82.5	84	65	60.5	77	-48.5	-98	-20.5	-131.5	-171	-42	-57	-31	-2	-45	-93.9	-35.4	N/A	N/A	N/A	N/A	N/A	N/A	N/A	N/A	N/A	N/A	N/A	N/A	N/A	N/A
146076		0.179963	0.123795	1210	1679.5	1227.5	1712	7087.5	803	979.5	403	566	377	1097	1496.5	1145.5	1457	6779	672.5	839.5	306.5	502.5	254	2395	515	0.993434	1.64813	1.1065	1.84957	7.65556	0.628946	0.681551	0.37458	0.43896	0.261048	2.65064	0.477017	1.06418	0.368358
145703		N/A	N/A	83.5	110	70	119.5	173	113	128.5	85.5	71	110	-33	-86.5	-19	-130.5	-179	-21.5	-7	-14.5	6	-23.5	-89.6	-12.1	N/A	N/A	N/A	N/A	N/A	N/A	N/A	N/A	0.00524132	N/A	N/A	0.00524132	N/A	N/A
145724		4.13504	0.197683	155.5	199	106.5	253.5	263	261.5	155	169.5	115.5	153	22	3	17	-5	-85.5	130	7	67.5	51.5	18	-9.7	54.8	0.019923	0.00330396	0.0164212	N/A	N/A	0.121581	0.00568297	0.0824931	0.044988	0.0184995	0.013216	0.0546488	0.662896	0.87053
145753	rno-miR-484	1.94339	N/A	130	220.5	122.5	267	403.5	102.5	130.5	80.5	116	97	15.5	12.5	32	8	43.5	-32.5	-21.5	-19	52.5	-35	22.3	-11.1	0.0140367	0.0137665	0.0309104	0.0101555	0.0491248	N/A	N/A	N/A	0.0458615	N/A	0.0235988	0.0458615	0.694313	N/A
145974	rno-miR-200b*	N/A	N/A	87.5	112.5	68	125	203	108	121	81.5	67	86.5	-39	-97	-23.5	-152.5	-164.5	-22.5	-21.5	-20.5	2	-38	-95.3	-20.1	N/A	N/A	N/A	N/A	N/A	N/A	N/A	N/A	0.00174711	N/A	N/A	0.00174711	N/A	N/A
145839		N/A	N/A	75.5	114	77.5	140	214	93	91.5	63	75	82.5	-43	-149	-13.5	-125	-177	-34	-49.5	-34.5	7	-50.5	-101.5	-32.3	N/A	N/A	N/A	N/A	N/A	N/A	N/A	N/A	0.00611487	N/A	N/A	0.00611487	N/A	N/A
145826		0.982706	N/A	174.5	334.5	242.5	378.5	700	115.5	144.5	74.5	246	105.5	39.5	-28	156.5	103	287	-16.5	-4.5	-24	180.5	-18.5	111.6	23.4	0.0357709	N/A	0.151171	0.130752	0.324111	N/A	N/A	N/A	0.157676	N/A	0.160451	0.157676	0.748737	N/A
145976		1.09898	N/A	117	153	97	154.5	413.5	108.5	137.5	69.5	99.5	89.5	-7	-338	8.5	-126.5	42	-21.5	-4.5	-26.5	35	-40	-84.2	-11.5	N/A	N/A	0.00821058	N/A	0.0474308	N/A	N/A	N/A	0.0305744	N/A	0.0278207	0.0305744	0.996844	N/A
147998		N/A	N/A	71	87	53	89.5	96.5	83	76	63.5	53.5	69	-51.5	-133	-39.5	-173	-238	-52	-65.5	-39	-14.5	-59	-127	-46	N/A	N/A	N/A	N/A	N/A	N/A	N/A	N/A	N/A	N/A	N/A	N/A	N/A	N/A
147816		N/A	N/A	105	140	78.5	162.5	196.5	98.5	104.5	72	57	89.5	-22	-59	-15	-108	-133	-29	-37	-25.5	-10.5	-39	-67.4	-28.2	N/A	N/A	N/A	N/A	N/A	N/A	N/A	N/A	N/A	N/A	N/A	N/A	N/A	N/A
147819		0.748046	N/A	173	141	133.5	193	184	122.5	181.5	69.5	66	76	54	-48	46	-87	-162	-11	43	-29.5	0	-49.5	-39.4	-9.4	0.048902	N/A	0.0444337	N/A	N/A	N/A	0.0349097	N/A	N/A	N/A	0.0466678	0.0349097	0.0677026	N/A
147871		2.47505	N/A	110	209	98.5	240	319	89	112.5	70.5	92	81	-4.5	-12	9.5	-32	-42	-47	-33.5	-26	26	-42.5	-16.2	-24.6	N/A	N/A	0.00917653	N/A	N/A	N/A	N/A	N/A	0.0227124	N/A	0.00917653	0.0227124	N/A	N/A
147683		N/A	N/A	69.5	97	62.5	99.5	163	84.5	86.5	59	52	75	-44.5	-94	-26	-170.5	-197	-48.5	-58	-41.5	-14.5	-50	-106.4	-42.5	N/A	N/A	N/A	N/A	N/A	N/A	N/A	N/A	N/A	N/A	N/A	N/A	N/A	N/A
147809		N/A	N/A	90.5	116.5	75	125	148.5	126	142	96	81.5	106	-18.5	-83.5	-12	-133	-204	-1	-1.5	-5	17	-19.5	-90.2	-2	N/A	N/A	N/A	N/A	N/A	N/A	N/A	N/A	0.0148504	N/A	N/A	0.0148504	N/A	N/A
147990		N/A	N/A	76	97.5	84.5	94	125	152	139.5	146.5	100	118	-37	-113	-11.5	-189	-223	17.5	-7	41	35	-9	-114.7	15.5	N/A	N/A	N/A	N/A	N/A	0.0163666	N/A	0.0501069	0.0305744	N/A	N/A	0.0323493	N/A	0.52366
147512		0.00332433	0.093641	2344	4177.5	1553	2554.5	907.5	99	89	94	68.5	143	2134	3994.5	1467.5	2303.5	558	-28.5	-47.5	-4	2.5	12.5	2091.5	-13	1.93253	4.39923	1.41753	2.92415	0.630152	N/A	N/A	N/A	0.00218388	0.0128469	2.26072	0.00751537	0.644462	1.00326
147912		N/A	N/A	76.5	106	67	113.5	161	97	92.5	73.5	56.5	79	-34.5	-84.5	-17	-151	-200	-32.5	-52	-24	-8.5	-49.5	-97.4	-33.3	N/A	N/A	N/A	N/A	N/A	N/A	N/A	N/A	N/A	N/A	N/A	N/A	N/A	N/A
147805		0.0894181	0.237594	173	187	216.5	155	4900.5	263	215.5	352.5	197.5	301	56.5	-1	131.5	-114	4530.5	129	74	253	133	178	920.7	153.4	0.0511659	N/A	0.127022	N/A	5.11632	0.120645	0.0600771	0.309196	0.116183	0.182939	1.76484	0.157808	1.64475	0.602956
147913		0.212692	0.000357727	12234.5	12486.5	12684.5	7153.5	16562	3583.5	5081	1440.5	4277	1081.5	12124	12299.5	12601	6883	16172	3450	4942	1342.5	4212.5	962	12015.9	2981.8	10.9794	13.5457	12.1719	8.73754	18.2631	3.22656	4.01218	1.6407	3.67984	0.988695	12.7395	2.70959	0.279174	0.488547
147812		1.5488	0.0973274	15474.5	21168	8227	15479	6722	27260	16908.5	15265.5	33836.5	22921	15362	20984.5	8141	15207	6309	27124.5	16762	15171	33773.5	22801	13200.7	23126.4	13.9117	23.1107	7.8638	19.3043	7.12479	25.3678	13.6083	18.5408	29.5029	23.4337	14.2631	22.0907	0.490432	0.279085
147852		N/A	N/A	62.5	79.5	48	77	99	76.5	91	59	50	67.5	-43	-103	-37	-186.5	-234	-55	-47.5	-38.5	-12	-52.5	-120.7	-41.1	N/A	N/A	N/A	N/A	N/A	N/A	N/A	N/A	N/A	N/A	N/A	N/A	N/A	N/A
147882		N/A	N/A	61	100	65.5	97	135	91.5	99	71	66.5	87.5	-47.5	-84	-17	-151	-220	-36	-35	-25	4	-35	-103.9	-25.4	N/A	N/A	N/A	N/A	N/A	N/A	N/A	N/A	0.00349421	N/A	N/A	0.00349421	N/A	N/A
147866		N/A	N/A	67	81.5	54.5	86	129	64.5	64.5	58	51.5	65	-53	-110	-35	-171	-229.5	-65	-76.5	-44	-11.5	-69.5	-119.7	-53.3	N/A	N/A	N/A	N/A	N/A	N/A	N/A	N/A	N/A	N/A	N/A	N/A	N/A	N/A
147786		N/A	N/A	84.5	124.5	80	126.5	194.5	91.5	90	73.5	63.5	88	-33.5	-74	-11	-138	-152	-34.5	-58	-26.5	-1.5	-49.5	-81.7	-34	N/A	N/A	N/A	N/A	N/A	N/A	N/A	N/A	N/A	N/A	N/A	N/A	N/A	N/A
148619		1.36503	0.169528	2278.5	4002	2395	3298	2637	6159	4855.5	3196.5	5516	2329	2165	3807	2306	3034.5	2321	6033	4710	3094.5	5452.5	2204	2726.7	4298.8	1.96061	4.19273	2.22748	3.85211	2.62112	5.64227	3.82383	3.78185	4.76305	2.26516	2.97081	4.05523	0.335138	0.310757
148384		N/A	N/A	78	111.5	65	115	186	72	84	60.5	56.5	61	-44.5	-130	-27	-149	-192.5	-59	-56	-38	-10.5	-72	-108.6	-47.1	N/A	N/A	N/A	N/A	N/A	N/A	N/A	N/A	N/A	N/A	N/A	N/A	N/A	N/A
148085		N/A	N/A	201.5	216.5	106.5	185	840.5	83.5	78	58	54.5	74.5	86.5	-77	14.5	-90.5	497.5	-45	-64	-43	-12	-58	86.2	-44.4	0.0783337	N/A	0.0140063	N/A	0.561829	N/A	N/A	N/A	N/A	N/A	0.218056	N/A	1.37326	N/A
148188		N/A	N/A	68	104	57	96	136	72	81.5	64.5	50.5	66	-52	-292	-33	-176.5	-223	-58.5	-59	-32.5	-11.5	-64	-155.3	-45.1	N/A	N/A	N/A	N/A	N/A	N/A	N/A	N/A	N/A	N/A	N/A	N/A	N/A	N/A
147280		N/A	N/A	102	146	88.5	133	190	126	90.5	79	83.5	71.5	-27	-283.5	-6	-137	-162	-13.5	-53	-23	18	-53	-123.1	-24.9	N/A	N/A	N/A	N/A	N/A	N/A	N/A	N/A	0.015724	N/A	N/A	0.015724	N/A	N/A
147469		N/A	N/A	61	94.5	54	96	123.5	73	75	56	48.5	72	-57.5	-114.5	-34.5	-171	-243	-59.5	-67	-42	-17	-51	-124.1	-47.3	N/A	N/A	N/A	N/A	N/A	N/A	N/A	N/A	N/A	N/A	N/A	N/A	N/A	N/A
147779		N/A	N/A	60.5	82.5	58.5	81	118.5	66	68.5	52.5	49	59	-53	-110	-34	-193	-242.5	-65.5	-71.5	-47	-17.5	-66.5	-126.5	-53.6	N/A	N/A	N/A	N/A	N/A	N/A	N/A	N/A	N/A	N/A	N/A	N/A	N/A	N/A
148590		N/A	N/A	68	84	57.5	93.5	115	105.5	72	86.5	58.5	75.5	-50	-123	-27.5	-167	-232.5	-29.5	-76.5	-18.5	-7	-43	-120	-34.9	N/A	N/A	N/A	N/A	N/A	N/A	N/A	N/A	N/A	N/A	N/A	N/A	N/A	N/A
148065		N/A	N/A	94.5	115.5	75	137	207.5	141	116.5	88.5	60	96.5	-16.5	-148	-14	-129.5	-147.5	8.5	-32.5	-13.5	-4.5	-28.5	-91.1	-14.1	N/A	N/A	N/A	N/A	N/A	0.0079495	N/A	N/A	N/A	N/A	N/A	0.0079495	N/A	N/A
147386		N/A	N/A	73.5	106.5	70	103.5	144	141.5	95.5	206.5	108	211	-37	-224	-19.5	-163	-215.5	11.5	-60	107.5	43.5	84.5	-131.8	37.4	N/A	N/A	N/A	N/A	N/A	0.0107552	N/A	0.131378	0.0379996	0.0868448	N/A	0.0667444	N/A	0.799501
148402		0.674011	0.351355	146.5	130.5	148.5	110	241	183.5	164.5	138	103.5	145	37.5	-247	53.5	-148	-111.5	47	7.5	35.5	40	15.5	-83.1	29.1	0.0339597	N/A	0.0516783	N/A	N/A	0.043956	0.0060889	0.0433853	0.0349421	0.0159301	0.042819	0.0288605	0.292603	0.590458
148628		N/A	N/A	67	94	70.5	99.5	137	84.5	88.5	70	55.5	73.5	-48	-173	-18.5	-162.5	-220.5	-47	-60.5	-31.5	-10	-51	-124.5	-40	N/A	N/A	N/A	N/A	N/A	N/A	N/A	N/A	N/A	N/A	N/A	N/A	N/A	N/A
148064		2.27604	0.0826411	196	210	135.5	207	245.5	326	343.5	268.5	172.5	219.5	90.5	-8.5	50	-54.5	-113.5	191	200	169.5	108	96	-7.2	152.9	0.0819561	N/A	0.0482975	N/A	N/A	0.17863	0.162371	0.207149	0.0943437	0.0986639	0.0651268	0.148232	0.365444	0.336569
148317		2.25522	0.191105	178.5	240.5	110	257	308	334	161	200.5	187.5	200.5	64	49.5	25.5	-8.5	-45	202	17.5	102.5	124	76.5	17.1	104.5	0.0579579	0.0545154	0.0246317	N/A	N/A	0.188917	0.0142074	0.125267	0.108321	0.0786228	0.0457017	0.103067	0.401038	0.62096
148571		N/A	N/A	104	96.5	78.5	121.5	164.5	125.5	90.5	88.5	62	88.5	-5	-94	-4.5	-126.5	-172.5	-6.5	-54.5	-9	-3	-39.5	-80.5	-22.5	N/A	N/A	N/A	N/A	N/A	N/A	N/A	N/A	N/A	N/A	N/A	N/A	N/A	N/A
148522		N/A	N/A	53.5	64	50	81.5	117.5	64	74.5	71	59.5	80.5	-58.5	-121.5	-32	-187.5	-229.5	-65	-67	-24.5	-6	-44	-125.8	-41.3	N/A	N/A	N/A	N/A	N/A	N/A	N/A	N/A	N/A	N/A	N/A	N/A	N/A	N/A
148249		0.0957724	0.022788	677	1010	700	967	2441.5	253	255	146	262	182	569	820.5	615	698	2100.5	127	111	50	200	58.5	960.6	109.3	0.515282	0.903634	0.594059	0.886068	2.37211	0.118775	0.0901157	0.061106	0.174711	0.0601233	1.05423	0.100966	0.717712	0.473186
148036		2.64873	0.0754997	137.5	224	138	211	280.5	264.5	201.5	245	184.5	196.5	27.5	37.5	55.5	-51.5	-77.5	134.5	56	145.5	120	73	-1.7	105.8	0.0249038	0.0412996	0.0536102	N/A	N/A	0.125789	0.0454638	0.177819	0.104826	0.0750257	0.0399379	0.105785	0.3606	0.476769
148020		20.7273	N/A	126.5	142	87.5	195.5	258.5	111	236.5	89.5	72	122	-8	-49.5	2	-65.5	-98	-24.5	89.5	-8	8.5	-5.5	-43.8	12	N/A	N/A	0.0019319	N/A	N/A	N/A	0.0726608	N/A	0.0074252	N/A	0.0019319	0.040043	N/A	1.15198
148310		N/A	N/A	83.5	126	74	155	172.5	87.5	183	76	57	86.5	-42	-70	-12	-110	-179.5	-41	38.5	-26.5	-7	-41	-82.7	-15.4	N/A	N/A	N/A	N/A	N/A	N/A	0.0312563	N/A	N/A	N/A	N/A	0.0312563	N/A	N/A
148105		N/A	N/A	56	94.5	55.5	114.5	149.5	80	88.5	72.5	58.5	75.5	-62.5	-102.5	-30	-154	-201	-48.5	-53.5	-27	-8	-55.5	-110	-38.5	N/A	N/A	N/A	N/A	N/A	N/A	N/A	N/A	N/A	N/A	N/A	N/A	N/A	N/A
148187	rno-miR-410*	N/A	N/A	84	129.5	76	161.5	181.5	152.5	122.5	114	78	112	-39.5	-59.5	-10.5	-96.5	-173.5	15.5	-16.5	16.5	13.5	-19	-75.9	2	N/A	N/A	N/A	N/A	N/A	0.0144961	N/A	0.020165	0.011793	N/A	N/A	0.0154847	N/A	0.275928
148690		0.421448	0.230428	1002.5	966	933.5	392.5	2994	767	417	765	291.5	645.5	886	781.5	831	114	2645.5	634.5	275.5	666.5	226.5	515.5	1051.6	463.7	0.802355	0.860683	0.802705	0.144716	2.98758	0.593407	0.223666	0.814543	0.19786	0.529805	1.11961	0.471856	0.968981	0.552887
148041		N/A	N/A	66.5	105.5	63.5	131.5	164	74.5	78.5	62.5	52	70.5	-52	-96	-28	-125.5	-213	-59.5	-64.5	-36.5	-14	-66	-102.9	-48.1	N/A	N/A	N/A	N/A	N/A	N/A	N/A	N/A	N/A	N/A	N/A	N/A	N/A	N/A
148129	rno-miR-503*	N/A	N/A	80.5	109	71	149	197	141.5	115	99.5	80.5	114.5	-40.5	-96.5	-23.5	-125.5	-179.5	5	-28	1.5	15.5	-12.5	-93.1	-3.7	N/A	N/A	N/A	N/A	N/A	0.00467617	N/A	0.00183318	0.0135401	N/A	N/A	0.00668314	N/A	0.913649
148218		0.597981	N/A	123	216.5	154	256	416	115	116.5	79.5	95	96.5	-1	-25.5	47	-12.5	40	-20	-29.5	-17.5	31	-33.5	9.6	-13.9	N/A	N/A	0.0453997	N/A	0.0451722	N/A	N/A	N/A	0.0270801	N/A	0.0452859	0.0270801	0.00355135	N/A
148647		N/A	N/A	61.5	102.5	61	124	139	86	80	81	58	85	-63	-194	-32	-120.5	-204.5	-42.5	-69	-18	-7.5	-44.5	-122.8	-36.3	N/A	N/A	N/A	N/A	N/A	N/A	N/A	N/A	N/A	N/A	N/A	N/A	N/A	N/A
148561		N/A	N/A	95	138.5	83	169.5	190	159	130.5	103	127.5	104.5	-33.5	-104.5	-11.5	-80.5	-164.5	28.5	-9	4.5	64	-22.5	-78.9	13.1	N/A	N/A	N/A	N/A	N/A	0.0266542	N/A	0.00549954	0.0559074	N/A	N/A	0.0293537	N/A	0.862314
148591	rno-miR-329*	3.88181	0.0036632	315.5	375.5	205	316	521.5	887.5	444.5	667	540.5	551.5	140.5	140.5	116	46	169	754	296.5	568	477.5	428	122.4	504.8	0.127236	0.154736	0.11205	0.0583942	0.190853	0.705167	0.240714	0.694164	0.417122	0.439877	0.128654	0.499409	0.384009	0.397338
148411		N/A	N/A	69.5	107	62.5	101.5	160.5	154.5	92	112	77.5	106.5	-50	-137.5	-28	-143	-202.5	16	-58	10.5	13.5	-20	-112.2	-7.6	N/A	N/A	N/A	N/A	N/A	0.0149638	N/A	0.0128323	0.011793	N/A	N/A	0.0131963	N/A	0.122492
148010		N/A	N/A	72	132.5	70.5	123.5	153.5	87	74.5	65.5	60	65.5	-39.5	-233.5	-22	-111.5	-194	-44.5	-72.5	-30	-5.5	-59	-120.1	-42.3	N/A	N/A	N/A	N/A	N/A	N/A	N/A	N/A	N/A	N/A	N/A	N/A	N/A	N/A
148100		0.632596	0.372195	1368	1418.5	1261.5	1643.5	4655	2269	2169.5	766.5	1154.5	897	1260	904.5	1176	1362.5	4254	2138	2024.5	669	1090	769.5	1791.4	1338.2	1.14105	0.996145	1.13596	1.72961	4.80407	1.99953	1.6436	0.817599	0.952173	0.790853	1.96136	1.24075	0.822918	0.441955
148148		N/A	N/A	68.5	91	56	115.5	149.5	89	75.5	68.5	58.5	72	-46.5	-221	-33	-161	-180	-43.5	-64	-29.5	-6.5	-57	-128.3	-40.1	N/A	N/A	N/A	N/A	N/A	N/A	N/A	N/A	N/A	N/A	N/A	N/A	N/A	N/A
148415		0.307519	0.182804	771.5	464.5	1008	332.5	444	276	474.5	117	123.5	113.5	660.5	289.5	922	58.5	76	149	333.5	18	59.5	-12.5	401.3	109.5	0.598144	0.318833	0.890606	0.0742621	0.0858272	0.13935	0.270753	0.0219982	0.0519764	N/A	0.393534	0.121019	0.890414	0.92173
148598		N/A	N/A	60.5	82	59	99	119	146	96	117	80.5	108.5	-56	-126	-26.5	-170	-234	8.5	-41	20	14	-15	-122.5	-2.7	N/A	N/A	N/A	N/A	N/A	0.0079495	N/A	0.0244424	0.0122297	N/A	N/A	0.0148739	N/A	0.575403
148390	rno-miR-19a*	N/A	N/A	54	61	50.5	105	106.5	64.5	62.5	54	49	63.5	-60	-128	-35.5	-146.5	-244.5	-66.5	-79.5	-45.5	-15.5	-60	-122.9	-53.4	N/A	N/A	N/A	N/A	N/A	N/A	N/A	N/A	N/A	N/A	N/A	N/A	N/A	N/A
148254		N/A	N/A	71	104.5	66.5	113.5	159.5	95	69	74	57.5	74.5	-40.5	-93	-19	-151.5	-189.5	-33	-71	-21	-6.5	-53.5	-98.7	-37	N/A	N/A	N/A	N/A	N/A	N/A	N/A	N/A	N/A	N/A	N/A	N/A	N/A	N/A
148370		0.562265	0.272514	1535.5	1835	1885	462.5	423.5	853	1113.5	471.5	955	330.5	1430	1655.5	1801.5	200	65	729.5	971.5	374	893	202	1030.4	634	1.295	1.82324	1.74016	0.253888	0.0734049	0.682254	0.788715	0.457073	0.780083	0.207605	1.03714	0.583146	0.795232	0.42681
148177		3.85135	N/A	103	162.5	99.5	189	289	155.5	158.5	125.5	255	119.5	-3.5	-14	16.5	-59.5	-67.5	31	12.5	32	191.5	-6.5	-25.6	52.1	N/A	N/A	0.0159382	N/A	N/A	0.0289923	0.0101482	0.0391079	0.167285	N/A	0.0159382	0.0613834	N/A	1.16667
148404	rno-miR-3563-5p	1.16225	0.80998	126.5	142.5	133	156	260	165	146	146.5	146.5	158	20	-34.5	52.5	-94.5	-116.5	29.5	6	48.5	84.5	33.5	-34.6	40.4	0.0181118	N/A	0.0507124	N/A	N/A	0.0275894	0.00487112	0.0592728	0.0738152	0.0344296	0.0344121	0.0399956	0.669882	0.677154
148341	rno-miR-3564	N/A	N/A	64	79	57	118	140	79.5	77.5	60	50	69.5	-61	-109.5	-31.5	-144	-205.5	-54.5	-73	-38.5	-14.5	-59.5	-110.3	-48	N/A	N/A	N/A	N/A	N/A	N/A	N/A	N/A	N/A	N/A	N/A	N/A	N/A	N/A
11144		N/A	N/A	68.5	94.5	57.5	105	142.5	92	74	71	55	78.5	-56	-94.5	-29.5	-155	-199	-40.5	-66.5	-31	-10	-60	-106.8	-41.6	N/A	N/A	N/A	N/A	N/A	N/A	N/A	N/A	N/A	N/A	N/A	N/A	N/A	N/A
11037		1.36808	0.513606	315.5	338.5	327	266.5	336.5	559.5	362.5	283	132.5	257.5	203.5	145	239.5	1.5	-16	420	223.5	183.5	66.5	127	114.7	204.1	0.184288	0.159692	0.231345	0.00190416	N/A	0.392799	0.181449	0.224259	0.0580913	0.130524	0.144307	0.197424	0.689369	0.635862
42774		6.55651	N/A	99.5	180	93	202.5	318.5	87	91.5	61.5	80	75	-15.5	-22.5	2	-74.5	-103	-41.5	-53	-39	14.5	-57.5	-42.7	-35.3	N/A	N/A	0.0019319	N/A	N/A	N/A	N/A	N/A	0.0126665	N/A	0.0019319	0.0126665	N/A	N/A
17425		N/A	N/A	64.5	78.5	55.5	90	136.5	86	73.5	81.5	67.5	87	-49.5	-116	-34.5	-184	-231.5	-43	-66.5	-19.5	2.5	-44	-123.1	-34.1	N/A	N/A	N/A	N/A	N/A	N/A	N/A	N/A	0.00218388	N/A	N/A	0.00218388	N/A	N/A
146083		N/A	N/A	59	84.5	54	121	155	93.5	87	67.5	57	80.5	-60.5	-113	-37	-137	-203	-39	-70.5	-33	-7	-51	-110.1	-40.1	N/A	N/A	N/A	N/A	N/A	N/A	N/A	N/A	N/A	N/A	N/A	N/A	N/A	N/A
168646		N/A	N/A	95.5	152	86	177.5	311	90.5	107.5	60.5	67.5	80	-25	-44	-4	-89	-65	-41.5	-34	-35	3	-57	-45.4	-32.9	N/A	N/A	N/A	N/A	N/A	N/A	N/A	N/A	0.00262066	N/A	N/A	0.00262066	N/A	N/A
168958		8.87947	0.0188661	167	227.5	159.5	241.5	363.5	520.5	343	435.5	228	234.5	52.5	7.5	43	-33	9	387.5	207	334	162	110	15.8	240.1	0.0475436	0.00825991	0.0415359	N/A	0.0101637	0.362404	0.168054	0.408188	0.141516	0.113052	0.0268758	0.238643	0.764934	0.57092
168677		0.617483	0.0616177	257.5	314	232.5	398	478	236.5	264.5	127.5	177	181	79.5	90.5	126.5	128	125.5	98.5	121	26	112	48	110	81.1	0.0719946	0.0996696	0.122193	0.162488	0.141728	0.0921206	0.0982342	0.0317751	0.097838	0.049332	0.119615	0.07386	0.295555	0.421416
168808		N/A	N/A	66	90	60.5	109	163.5	79	79.5	67.5	57	71.5	-45	-116.5	-27.5	-158	-201	-54.5	-69	-37.5	-7	-59.5	-109.6	-45.5	N/A	N/A	N/A	N/A	N/A	N/A	N/A	N/A	N/A	N/A	N/A	N/A	N/A	N/A
168796		N/A	N/A	106	143	91.5	143.5	208.5	294	192.5	210	144	158	-16.5	-133	-3	-125	-151	161	46	110	80	27	-85.7	84.8	N/A	N/A	N/A	N/A	N/A	0.150573	0.0373452	0.134433	0.0698843	0.0277492	N/A	0.083997	N/A	0.665934
168625		N/A	N/A	66.5	106	68.5	115.5	169	92.5	80.5	63.5	54	70.5	-44.5	-159	-21	-167.5	-202	-44	-69	-38	-10	-60.5	-118.8	-44.3	N/A	N/A	N/A	N/A	N/A	N/A	N/A	N/A	N/A	N/A	N/A	N/A	N/A	N/A
168593		0.514975	N/A	107	168.5	122	166.5	316.5	91.5	78.5	55.5	86.5	69	-4	-339	36	-77	-40	-37.5	-68.5	-45.5	20.5	-58	-84.8	-37.8	N/A	N/A	0.0347742	N/A	N/A	N/A	N/A	N/A	0.0179078	N/A	0.0347742	0.0179078	N/A	N/A
168632		2.17535	0.125552	178	181	235	167	471.5	612	395.5	258.5	389.5	256	65.5	-94	147	-96.5	127.5	478	244	159	324.5	125.5	29.9	266.2	0.0593163	N/A	0.141995	N/A	0.143986	0.447042	0.198092	0.194317	0.283468	0.128983	0.115099	0.25038	0.419809	0.490722
168898		8.96125	N/A	105.5	143	91.5	158.5	282	101.5	97	83	119	86.5	-7.5	-45.5	5.5	-105.5	-75	-30.5	-42.5	-17	54.5	-41.5	-45.6	-15.4	N/A	N/A	0.00531273	N/A	N/A	N/A	N/A	N/A	0.0476086	N/A	0.00531273	0.0476086	N/A	N/A
168559		1.33119	0.401379	898	622.5	842	337.5	335.5	939.5	1261.5	566.5	997	391	783.5	436.5	755	61.5	-25.5	809.5	1124.5	468.5	931.5	260.5	402.2	718.9	0.709531	0.480727	0.729292	0.0780705	N/A	0.757073	0.912929	0.572563	0.813715	0.267729	0.499405	0.664802	0.606111	0.38234
168765		13.7564	0.140208	112	173.5	87.5	183	248.5	200.5	92.5	134.5	104	132	4.5	-6	1.5	-81.5	-105.5	71.5	-48.5	37.5	38.5	5.5	-37.4	20.9	0.00407516	N/A	0.00144893	N/A	N/A	0.0668693	N/A	0.0458295	0.0336318	0.00565262	0.00276204	0.0379958	0.672339	0.672745
168849		0.344158	0.072343	669	869	828.5	596	415	387.5	779	124	111	146	562.5	687.5	738.5	327.5	61.5	252.5	639.5	25.5	48.5	19	475.5	197	0.509396	0.757159	0.713354	0.415741	0.0694523	0.236147	0.51918	0.0311641	0.0423673	0.0195272	0.49302	0.169677	0.559136	1.26577
168614		2.60297	0.13338	141	180	131	146.5	195	283.5	219	199.5	178.5	166	30.5	-12.5	45.5	-116.5	-147.5	152	69	101	115	42.5	-40.1	95.9	0.0276206	N/A	0.0439507	N/A	N/A	0.142156	0.0560179	0.123434	0.100459	0.0436793	0.0357856	0.0931491	0.322676	0.455412
168683		1.33157	N/A	113	128	78	168	196	128	95.5	77	66	79.5	1.5	-52	-5	-107	-144.5	2	-49	-21.5	2	-41.5	-61.4	-21.6	0.00135839	N/A	N/A	N/A	N/A	0.00187047	N/A	N/A	0.00174711	N/A	0.00135839	0.00180879	N/A	0.0482263
168790		6.32556	0.0831302	124.5	144	109.5	156.5	268	248.5	272.5	309	213.5	194	19.5	-34.5	26.5	-89	-55	118.5	132.5	212	150	73.5	-26.5	137.3	0.017659	N/A	0.0255977	N/A	N/A	0.110825	0.107571	0.25909	0.131033	0.0755396	0.0216284	0.136812	0.259542	0.520322
168806		1.62303	0.635884	140.5	180	106	179.5	151.5	205	99	89	60	147	29	-16.5	18.5	-88.5	-191.5	64.5	-39.5	-11.5	-4	11	-49.8	4.1	0.0262622	N/A	0.0178701	N/A	N/A	0.0603227	N/A	N/A	N/A	0.0113052	0.0220661	0.0358139	0.268924	0.967795
168924		N/A	N/A	57.5	69.5	50	98.5	117.5	68	59	54.5	48	63.5	-65	-129	-38	-171.5	-223	-65	-88.5	-49.5	-17	-72.5	-125.3	-58.5	N/A	N/A	N/A	N/A	N/A	N/A	N/A	N/A	N/A	N/A	N/A	N/A	N/A	N/A
168891		N/A	N/A	63.5	86	55	102	132.5	64.5	62.5	52	50.5	65.5	-55.5	-110	-33.5	-175	-214	-69	-82	-46	-15	-67.5	-117.6	-55.9	N/A	N/A	N/A	N/A	N/A	N/A	N/A	N/A	N/A	N/A	N/A	N/A	N/A	N/A
168928		0.36437	0.197747	1521	2412.5	1653	960.5	6970	1480	1535	608	1614.5	693.5	1405.5	2221	1565	685.5	6619	1352	1393	508	1548	562.5	2499.2	1072.7	1.27281	2.44604	1.51171	0.8702	7.47487	1.26444	1.13091	0.620837	1.35226	0.578109	2.71513	0.989311	1.00292	0.368749
168702		2.73905	0.00168955	599.5	642.5	924.5	462	762.5	1932	2137.5	1214	1390.5	938.5	484.5	451.5	838	187.5	394	1803	1997.5	1112	1325.5	804.5	471.1	1408.5	0.438759	0.497247	0.809466	0.23802	0.444946	1.68623	1.62168	1.359	1.15789	0.826824	0.485688	1.33032	0.42467	0.264598
169080		N/A	N/A	87.5	116	67.5	123.5	168	111	87	84.5	71.5	75	-43	-86	-20	-158	-223	-18.5	-57.5	-16.5	7	-59	-106	-28.9	N/A	N/A	N/A	N/A	N/A	N/A	N/A	N/A	0.00611487	N/A	N/A	0.00611487	N/A	N/A
169056		0.524957	0.127526	1170	987.5	1587	501	350	693.5	1250	406	428.5	374	1054.5	796	1496.5	224	-2	555	1083	304.5	364.5	241.5	713.8	509.7	0.954947	0.876652	1.44554	0.284354	N/A	0.519055	0.879237	0.372136	0.31841	0.248201	0.890374	0.467408	0.534648	0.536573
169253		4.62491	0.0955077	136.5	195	104	239.5	356	209	180	118.5	122	139.5	9.5	-11.5	10.5	-31.5	4.5	75.5	41	19	56.5	7	-3.7	39.8	0.00860312	N/A	0.0101425	N/A	0.00508187	0.0706102	0.033286	0.0232203	0.0493558	0.00719424	0.00794249	0.0367333	0.32662	0.663211
169022		0.464118	0.0478672	568.5	758	883	581	340.5	746.5	458.5	317	186.5	215.5	453	572.5	793	329	-8	613.5	312.5	218	121.5	88	427.9	270.7	0.410233	0.630507	0.765999	0.417645	N/A	0.573767	0.253704	0.266422	0.106137	0.0904419	0.556096	0.258094	0.311536	0.752641
169266		N/A	N/A	83	107.5	67	114	236.5	161	100	162	85	291	-37.5	-87	-21.5	-153.5	-108.5	27.5	-51	60	20	158.5	-81.6	43	N/A	N/A	N/A	N/A	N/A	0.025719	N/A	0.0733272	0.0174711	0.162898	N/A	0.0698539	N/A	0.955369
169334		N/A	N/A	79.5	114.5	69.5	120.5	134.5	88	78	61	51.5	68.5	-40	-98.5	-13	-142.5	-207.5	-46	-70.5	-39.5	-12.5	-59	-100.3	-45.5	N/A	N/A	N/A	N/A	N/A	N/A	N/A	N/A	N/A	N/A	N/A	N/A	N/A	N/A
169262		0.75099	0.456524	597	490	559.5	332.5	582.5	306.5	733	229	460.5	170	447.5	294.5	476.5	65	244	175	560	129	396	39.5	305.5	259.9	0.405252	0.324339	0.460275	0.0825135	0.275551	0.163666	0.454638	0.157654	0.345927	0.0405961	0.309586	0.232496	0.470305	0.711245
169079		0.960949	0.892717	2880	3651	2407	2909	1144	4329.5	3843	1246	3217.5	1291.5	2770	3450	2320	2628	789.5	4193	3704.5	1145	3153.5	1162.5	2391.5	2671.7	2.50849	3.79956	2.241	3.33608	0.891587	3.92144	3.00751	1.39933	2.75475	1.19476	2.55534	2.45556	0.438695	0.466472
169213		1.73838	0.629487	139.5	128.5	92	184	212	180.5	130	115	69	116.5	27	-93	2	-86	-133	50.5	-14.5	13	6.5	-9	-56.6	9.3	0.024451	N/A	0.0019319	N/A	N/A	0.0472294	N/A	0.0158876	0.0056781	N/A	0.0131914	0.0229317	1.2071	0.944229
169355		0.0937995	0.00927978	468	370	449.5	235.5	300.5	162	149	102.5	131.5	120	355	164.5	363	-38.5	-52	24	1	-0.5	65	-5.5	158.4	16.8	0.321485	0.181167	0.35064	N/A	N/A	0.0224456	0.000811853	N/A	0.056781	N/A	0.284431	0.0266795	0.318563	1.05788
169238		10.1686	4.87944e-05	559	488	429	433	699.5	3580.5	4274	3992	3775.5	2418.5	448.5	313	344	152.5	343.5	3444	4129	3889.5	3712	2294.5	320.3	3493.8	0.406158	0.344714	0.332287	0.193589	0.387916	3.22095	3.35214	4.75344	3.24263	2.35817	0.332933	3.38547	0.251035	0.25475
169363		0.0959215	0.419738	105.5	182	101.5	197.5	643	111	86	105.5	63	155.5	-6.5	-17.5	18	-74.5	280	-23	-56.5	6	-2	24	39.9	-10.3	N/A	N/A	0.0173871	N/A	0.316206	N/A	N/A	0.00733272	N/A	0.024666	0.166796	0.0159994	1.26679	0.76606
169061		N/A	N/A	56	82	51	94	122	69	67	52	44.5	66.5	-58.5	-112.5	-34	-172	-235	-59.5	-74.5	-44.5	-19.5	-60	-122.4	-51.6	N/A	N/A	N/A	N/A	N/A	N/A	N/A	N/A	N/A	N/A	N/A	N/A	N/A	N/A
169082		0.276418	0.0135983	497	785.5	307	857	720	349	501	146.5	107	165.5	387	557.5	226	588.5	366.5	222	363.5	51	43	44	425.1	144.7	0.350464	0.613987	0.218305	0.747064	0.41389	0.207622	0.295109	0.0623281	0.0375628	0.045221	0.468742	0.129569	0.450384	0.893387
169096		1.26547	0.541101	638	512	666	637	634.5	757.5	851	276.5	1386	311	522	324.5	583	369	266	628	714	182.5	1322	186	412.9	606.5	0.472719	0.357379	0.563149	0.468423	0.300395	0.587328	0.579663	0.223037	1.15484	0.191161	0.432413	0.547205	0.239977	0.709973
169304		N/A	N/A	65	85.5	54	119.5	140.5	71.5	66.5	63.5	53.5	71	-47.5	-101.5	-28.5	-143	-222.5	-58	-75	-34	-10	-52	-108.6	-45.8	N/A	N/A	N/A	N/A	N/A	N/A	N/A	N/A	N/A	N/A	N/A	N/A	N/A	N/A
169171		1.84252	0.20635	229.5	245	230.5	246	385	330	409.5	158.5	408	183	121.5	56.5	147.5	-17	42.5	202.5	259.5	63.5	346	54	70.2	185.1	0.110029	0.0622247	0.142478	N/A	0.0479955	0.189385	0.210676	0.0776046	0.302249	0.0554985	0.0906818	0.167083	0.48022	0.606865
169356		0.894173	0.777739	403	510	389.5	265	318.5	562.5	623.5	133.5	207.5	420.5	221	310	301	-10	-24.5	422	476.5	33.5	142.5	285.5	159.5	272	0.200136	0.34141	0.290751	N/A	N/A	0.394669	0.386848	0.040941	0.124481	0.293422	0.277432	0.248072	0.257982	0.640498
169084		N/A	N/A	76	93.5	61	89	174.5	92	85	66.5	58.5	88.5	-39	-99	-27	-191	-179	-46.5	-67	-36	-5.5	-44.5	-107	-39.9	N/A	N/A	N/A	N/A	N/A	N/A	N/A	N/A	N/A	N/A	N/A	N/A	N/A	N/A
169020		1.18682	0.378724	153	170.5	104	173	298.5	155.5	121	112	83.5	120.5	16.5	-21	16	-91.5	-66.5	23.5	-24	12	20	-11.5	-29.3	4	0.0149423	N/A	0.0154552	N/A	N/A	0.021978	N/A	0.0146654	0.0174711	N/A	0.0151987	0.0180382	0.0238638	0.204518
169331		N/A	N/A	76	99.5	64	99	132.5	99.5	79.5	76.5	61.5	73	-47.5	-99.5	-26	-171	-220.5	-32.5	-65.5	-31.5	-3	-54.5	-112.9	-37.4	N/A	N/A	N/A	N/A	N/A	N/A	N/A	N/A	N/A	N/A	N/A	N/A	N/A	N/A
169344		N/A	N/A	115	123	80	111.5	194.5	249	253	209	197.5	224.5	-24	-71	-7.5	-159	-162.5	115	103	104	134	91	-84.8	109.4	N/A	N/A	N/A	N/A	N/A	0.107552	0.0836209	0.127101	0.117056	0.0935252	N/A	0.105771	N/A	0.165524
169025		N/A	N/A	296	508.5	232.5	489.5	1020.5	113	88	88	61	93.5	124	219.5	143.5	222	674	-25.5	-51.5	-16.5	-2.5	-34.5	276.6	-26.1	0.112293	0.24174	0.138614	0.281815	0.761152	N/A	N/A	N/A	N/A	N/A	0.307123	N/A	0.857472	N/A
168777		0.861911	0.846266	176.5	231.5	415.5	196	156	355	436.5	142	106.5	169.5	65	20.5	327.5	-71.5	-209.5	217	300.5	42.5	42.5	34.5	26.4	127.4	0.0588635	0.0225771	0.316349	N/A	N/A	0.202946	0.243962	0.0519401	0.037126	0.0354573	0.132596	0.114286	1.20791	0.882955
169414		N/A	N/A	65	82	59	101.5	145	85.5	63	78.5	56	66.5	-49.5	-107	-27.5	-167.5	-200.5	-54.5	-83.5	-27	-7	-66.5	-110.4	-47.7	N/A	N/A	N/A	N/A	N/A	N/A	N/A	N/A	N/A	N/A	N/A	N/A	N/A	N/A
168826		2.80707	0.026752	267	405.5	189	296.5	428	717.5	607	382	186	378	159.5	177	102.5	21	100.5	583.5	463.5	276	121	252	112.1	339.2	0.144442	0.194934	0.0990099	0.0266582	0.113495	0.54571	0.376294	0.337305	0.1057	0.258993	0.115708	0.3248	0.534785	0.496311
169399		0.0539342	0.0211747	728	1123.5	793	953	2695	253.5	305.5	125	83.5	139.5	590.5	939	707	696.5	2341.5	119.5	165.5	29	17.5	14.5	1054.9	69.2	0.534752	1.03414	0.682927	0.884164	2.64427	0.111761	0.134362	0.0354415	0.0152872	0.0149024	1.15605	0.0623507	0.738237	0.907879
169008		1.16326	0.329982	2184.5	2646.5	1799	2608	2729.5	4166.5	3272	2341.5	2900	2324	2025.5	2459	1707	2343.5	2379	4031	3126	2242.5	2835.5	2201.5	2182.8	2887.3	1.83428	2.70815	1.64888	2.97493	2.68662	3.76993	2.53785	2.7406	2.47696	2.26259	2.37057	2.75759	0.248451	0.214323
169105		1.22417	0.466601	11542.5	20993	7557.5	23104	20850	30005	27433	22854	10719.5	25567	11427	20808	7452	22811.5	20506	29871.5	27276.5	22751	10653.5	25433	16600.9	23197.1	10.3482	22.9163	7.19826	28.9578	23.1575	27.9369	22.1445	27.8045	9.3064	26.1387	18.5156	22.6662	0.501393	0.34528
42494		1.3113	N/A	102.5	166	88.5	184	294	84	84.5	68	78.5	70.5	-8	-9.5	10	-52	-84.5	-39	-60	-27	14.5	-50.5	-28.8	-32.4	N/A	N/A	0.0096595	N/A	N/A	N/A	N/A	N/A	0.0126665	N/A	0.0096595	0.0126665	N/A	N/A
17418		0.174992	0.000553203	333	290	216	302.5	462.5	159	186.5	109.5	84.5	128	225	112.5	138.5	65.5	116	30	50.5	17	22.5	8.5	131.5	25.7	0.203758	0.123899	0.133784	0.0831482	0.130999	0.028057	0.0409986	0.020776	0.0196549	0.00873587	0.135118	0.0236445	0.321685	0.503558
42891		0.684766	0.111155	2794.5	3166	2252.5	3187	1497.5	2501.5	2474.5	1250.5	1996.5	1685.5	2691.5	2987	2175	2952.5	1158	2373.5	2333.5	1153.5	1934	1565.5	2392.8	1872	2.4374	3.28965	2.10094	3.74802	1.30774	2.21978	1.89446	1.40972	1.68945	1.60894	2.57675	1.76447	0.375075	0.174652
46816		N/A	N/A	63	72.5	52	94.5	129.5	83	74.5	63	56.5	66.5	-46.5	-105	-29	-148.5	-202.5	-47	-61	-30.5	-6	-50	-106.3	-38.9	N/A	N/A	N/A	N/A	N/A	N/A	N/A	N/A	N/A	N/A	N/A	N/A	N/A	N/A
42757		N/A	N/A	57	80	50.5	92	111	61.5	70	53	47.5	60	-52.5	-100	-29.5	-151	-222.5	-66	-71.5	-42.5	-15.5	-59	-111.1	-50.9	N/A	N/A	N/A	N/A	N/A	N/A	N/A	N/A	N/A	N/A	N/A	N/A	N/A	N/A
11108		0.139962	0.00748385	1235	1177	1599	378.5	1000.5	184.5	448.5	146	326.5	150	1131.5	1002.5	1521	139	677	60.5	310	52.5	261.5	33.5	894.2	143.6	1.02468	1.10407	1.46921	0.176452	0.76454	0.0565817	0.251674	0.0641613	0.228434	0.0344296	0.907791	0.127056	0.529089	0.818964
11015		1.01479	0.975737	204	129	129	120	165	203.5	149.5	192.5	129	210	97	-43	51.5	-118.5	-160.5	74.5	15	99.5	65.5	86	-34.7	68.1	0.0878424	N/A	0.0497464	N/A	N/A	0.069675	0.0121778	0.121601	0.0572177	0.0883864	0.0687944	0.0698116	0.391571	0.57776
42853		N/A	N/A	91.5	127	77	134	202	158.5	180	244.5	259.5	427.5	-12.5	-49.5	-3.5	-103.5	-130	26	43.5	149.5	197.5	306.5	-59.8	144.6	N/A	N/A	N/A	N/A	N/A	0.0243161	0.0353156	0.182707	0.172527	0.315005	N/A	0.145974	N/A	0.822576
42829	rno-miR-127	5.9622	0.0162631	468.5	558	494.5	523	1243.5	1619.5	2217.5	3932.5	2356.5	5242.5	362	380	417	267	916.5	1490.5	2080	3839.5	2293.5	5122.5	468.5	2965.2	0.327824	0.418502	0.402801	0.33894	1.03501	1.39397	1.68865	4.69233	2.00349	5.26465	0.504615	3.00862	0.592695	0.605719
46259		1.22087	N/A	101	162.5	100	185.5	285.5	113	118	92	90	107	-7	-18	20	-62.5	-50.5	-13.5	-17	-4.5	27	-13.5	-23.6	-4.3	N/A	N/A	0.019319	N/A	N/A	N/A	N/A	N/A	0.0235859	N/A	0.019319	0.0235859	N/A	N/A
46737		0.213564	0.000493952	2787	1994.5	1894	2173.5	1213	505	873	350.5	523.5	498.5	2684.5	1815	1814	1937	896.5	376	733.5	259.5	461	384	1829.4	442.8	2.43106	1.9989	1.75223	2.4589	1.01242	0.351648	0.595494	0.31714	0.402708	0.394656	1.9307	0.412329	0.307415	0.262043
42658		1.59313	0.751334	115	106	108	132	211	126	112	93.5	125	108.5	9	-69.5	28.5	-100.5	-115.5	1	-19	-1.5	64	-7.5	-49.6	7.4	0.00815033	N/A	0.0275296	N/A	N/A	0.000935235	N/A	N/A	0.0559074	N/A	0.01784	0.0284213	0.768119	1.36768
42719		0.731604	N/A	104	162	107.5	169	297	132.5	113.5	88	100	108.5	-1.5	-18	27.5	-50.5	-25.5	7	-17.5	-4.5	37	-6.5	-13.6	3.1	N/A	N/A	0.0265636	N/A	N/A	0.00654664	N/A	N/A	0.0323215	N/A	0.0265636	0.0194341	N/A	0.937815
42470		8.69891	0.452395	108	137.5	99	133	176	167.5	98	103	410	107.5	7.5	-33	21	-100	-139.5	40.5	-32	9	348.5	-12.5	-48.8	70.7	0.00679194	N/A	0.020285	N/A	N/A	0.037877	N/A	0.0109991	0.304433	N/A	0.0135384	0.11777	0.704734	1.37737
42535		2.48695	N/A	85.5	111	90	152	218	99	79	75.5	93.5	93	-19.5	-58	12	-81	-103.5	-22.5	-54.5	-15	33	-30.5	-50	-17.9	N/A	N/A	0.0115914	N/A	N/A	N/A	N/A	N/A	0.0288273	N/A	0.0115914	0.0288273	N/A	N/A
42601	rno-miR-540*	N/A	N/A	71	84.5	75	97.5	162	135	143.5	131.5	113	149	-37.5	-85	-2.5	-135.5	-161	5	10.5	37	52.5	29.5	-84.3	26.9	N/A	N/A	N/A	N/A	N/A	0.00467617	0.00852446	0.0452185	0.0458615	0.0303186	N/A	0.0269198	N/A	0.728492
42542		0.600727	0.0352046	842.5	950.5	620.5	1155	927.5	658	577.5	388.5	801.5	589.5	735	777.5	542.5	926.5	613.5	534	441.5	297.5	741	470	719	496.8	0.66561	0.856278	0.524028	1.17613	0.692829	0.499415	0.358433	0.363581	0.647303	0.483042	0.782976	0.470355	0.318593	0.252104
42680		1.25217	N/A	85.5	122	85	131.5	264	68.5	72	59	70.5	65.5	-18	-52	6.5	-111	-50.5	-54	-66.5	-35	9	-52.5	-45	-39.8	N/A	N/A	0.00627868	N/A	N/A	N/A	N/A	N/A	0.00786198	N/A	0.00627868	0.00786198	N/A	N/A
42607		N/A	N/A	65	87	56	99.5	124	73	67	62.5	55	65	-44.5	-82.5	-25.5	-133.5	-186	-50.5	-68	-32.5	-8.5	-53.5	-94.4	-42.6	N/A	N/A	N/A	N/A	N/A	N/A	N/A	N/A	N/A	N/A	N/A	N/A	N/A	N/A
17646		0.222408	9.3762e-05	3759.5	3560	3756	2925	4902.5	971	1834	478	1658.5	350	3648.5	3400	3676	2692.5	4588	844	1696	385.5	1596.5	231.5	3601	950.7	3.30405	3.74449	3.55083	3.41796	5.18125	0.789338	1.3769	0.471127	1.39463	0.237924	3.83972	0.853984	0.19992	0.612958
17893		N/A	N/A	79	98.5	69	128.5	225	91	83	83	49.5	92.5	-31	-79	-11.5	-106.5	-97.5	-36.5	-62.5	-9.5	-15	-27.5	-65.1	-30.2	N/A	N/A	N/A	N/A	N/A	N/A	N/A	N/A	N/A	N/A	N/A	N/A	N/A	N/A
6880		N/A	N/A	85	105	61.5	148.5	219.5	136	129.5	112	72.5	132.5	-20	-75	-19	-84	-138	4	-5	15	11	14	-67.2	7.8	N/A	N/A	N/A	N/A	N/A	0.00374094	N/A	0.0183318	0.00960908	0.0143885	N/A	0.0115176	N/A	0.546356
42448		0.970144	0.971474	151	206.5	225.5	205	453	112	122	105.5	292.5	135.5	36	24	144	-38.5	103.5	-19.5	-17.5	11.5	231	13	53.8	43.7	0.0326013	0.0264317	0.139097	N/A	0.116883	N/A	N/A	0.0140544	0.201791	0.0133607	0.0787532	0.076402	0.731747	1.4213
32095		0.0545108	0.0256993	650	776	1186	266.5	206.5	176.5	197.5	105.5	115.5	121	537.5	592.5	1106	28	-129.5	50	53.5	10.5	53.5	3	426.9	34.1	0.486756	0.652533	1.06834	0.0355443	N/A	0.0467617	0.0434341	0.0128323	0.0467351	0.00308325	0.560794	0.0305693	0.761701	0.686012
42567		N/A	N/A	69	101	52.5	113.5	195.5	84.5	78.5	58	47	64.5	-39.5	-75	-28	-130	-118	-42	-57	-39.5	-15	-52	-78.1	-41.1	N/A	N/A	N/A	N/A	N/A	N/A	N/A	N/A	N/A	N/A	N/A	N/A	N/A	N/A
42903	rno-miR-673	N/A	N/A	61.5	91	52	111.5	161	81.5	77	82	53.5	84	-48	-84.5	-28.5	-138.5	-157.5	-47	-60.5	-14	-10	-35.5	-91.4	-33.4	N/A	N/A	N/A	N/A	N/A	N/A	N/A	N/A	N/A	N/A	N/A	N/A	N/A	N/A
42879		0.977015	0.95064	125	190	102.5	239.5	340.5	113.5	147	89.5	82.5	112.5	12	18	19.5	-1.5	7	-6	12.5	-5	20.5	-10	11	2.4	0.0108671	0.0198238	0.018836	N/A	0.00790514	N/A	0.0101482	N/A	0.0179078	N/A	0.014358	0.014028	0.409587	0.391141
42758		0.361315	0.0890785	231.5	209	263.5	188.5	245	177.5	147	132.5	146	145.5	122	30	184.5	-48.5	-82	45.5	10	37.5	82.5	24.5	41.2	40	0.110482	0.0330396	0.178218	N/A	N/A	0.0425532	0.00811853	0.0458295	0.0720681	0.0251799	0.107247	0.0387498	0.677347	0.618432
30973	rno-miR-384-3p	N/A	N/A	64	81	54.5	89	131.5	472.5	1000	1329	636.5	1773.5	-39	-100	-24	-160	-207	350	862	1235	574.5	1650.5	-106	934.4	N/A	N/A	N/A	N/A	N/A	0.327332	0.699817	1.50932	0.501856	1.6963	N/A	0.946925	N/A	0.651184
17325		N/A	N/A	89	144.5	80.5	168	270	127.5	122	85	169.5	107.5	-20	-34.5	0	-76	-64.5	5	-16.5	-10	108	-11	-39	15.1	N/A	N/A	N/A	N/A	N/A	0.00467617	N/A	N/A	0.0943437	N/A	N/A	0.04951	N/A	1.28064
42714		N/A	N/A	76	113	72	121	206.5	100.5	79.5	73.5	70	86	-35.5	-69.5	-9	-125	-130.5	-24.5	-56.5	-22	9.5	-29.5	-73.9	-24.6	N/A	N/A	N/A	N/A	N/A	N/A	N/A	N/A	0.00829876	N/A	N/A	0.00829876	N/A	N/A
17630		1.72648	N/A	87	116.5	89	122.5	213	111.5	89	83.5	72	87.5	-20	-65	5.5	-113	-110.5	-17	-43.5	-12.5	10.5	-36	-60.6	-19.7	N/A	N/A	0.00531273	N/A	N/A	N/A	N/A	N/A	0.00917231	N/A	0.00531273	0.00917231	N/A	N/A
42941		1.33686	N/A	98	120.5	93	147.5	208.5	96.5	98.5	83	78.5	95	-8.5	-64.5	11.5	-87.5	-108.5	-32.5	-34.5	-12	17	-25.5	-51.5	-17.5	N/A	N/A	0.0111084	N/A	N/A	N/A	N/A	N/A	0.0148504	N/A	0.0111084	0.0148504	N/A	N/A
42944		0.0993836	0.00203548	3032	2800	3030.5	1708	1148	357.5	339.5	240	431.5	118.5	2922.5	2622	2951	1477.5	836	232.5	208	148	370.5	-0.5	2161.8	191.7	2.64659	2.88767	2.85052	1.8756	0.944099	0.217442	0.168865	0.180874	0.323651	N/A	2.24089	0.222708	0.371332	0.316087
14305	rno-miR-376b-5p	N/A	N/A	64	96.5	54.5	117.5	188	242	385	323	87.5	452.5	-43	-84	-25	-95.5	-133	119	249.5	227	27	335.5	-76.1	191.6	N/A	N/A	N/A	N/A	N/A	0.111293	0.202557	0.277421	0.0235859	0.34481	N/A	0.191933	N/A	0.667406
42562		N/A	N/A	81	99.5	75	127	213.5	95	92	68.5	106.5	83.5	-23.5	-68.5	-4	-108.5	-113.5	-33.5	-45	-27	44	-34.5	-63.6	-19.2	N/A	N/A	N/A	N/A	N/A	N/A	N/A	N/A	0.0384363	N/A	N/A	0.0384363	N/A	N/A
42571		98.1489	0.0325205	139	170	167.5	182.5	275.5	5181.5	5809.5	5743	3108.5	9187.5	31	-1	90	-48	-38	5054	5681	5647.5	3044	9068.5	6.8	5699	0.0280734	N/A	0.0869355	N/A	N/A	4.72668	4.61214	6.90192	2.6591	9.32014	0.0575044	5.644	0.723802	0.450958
17439		0.918313	0.939663	149	149	162	171	252	162	133	105.5	237.5	111.5	34.5	-24	80	-67	-63	36.5	3	7	176.5	-6.5	-7.9	43.3	0.0312429	N/A	0.077276	N/A	N/A	0.0341361	0.00243556	0.00855484	0.154182	N/A	0.0542595	0.0498272	0.599901	1.42316
46443		N/A	N/A	135	217.5	78	317	262	81	93.5	67.5	58.5	87.5	24.5	46	1.5	81.5	-47.5	-42.5	-36.5	-28.5	-4	-32	21.2	-28.7	0.022187	0.0506608	0.00144893	0.103459	N/A	N/A	N/A	N/A	N/A	N/A	0.044439	N/A	0.995002	N/A
10923	rno-miR-107	1.40427	0.29233	418	598	305	683.5	932	683.5	875.5	715	310	1112.5	306.5	425.5	229.5	446.5	610	560.5	739	618.5	247.5	998.5	403.6	632.8	0.277564	0.468612	0.221686	0.566804	0.688876	0.524199	0.599959	0.755881	0.216204	1.02621	0.444708	0.62449	0.439459	0.477714
46850		5.87825	N/A	76	113.5	79	136	229	72.5	86.5	61.5	76	82.5	-30	-57.5	2	-92.5	-112	-54	-50.5	-39	13	-36	-58	-33.3	N/A	N/A	0.0019319	N/A	N/A	N/A	N/A	N/A	0.0113562	N/A	0.0019319	0.0113562	N/A	N/A
27672		0.820014	0.468673	1402.5	1559	2053	1156.5	2372.5	1126.5	2427.5	554.5	2427.5	691	1292	1382.5	1972	921.5	1385	1001.5	2284	462.5	2366.5	572.5	1390.6	1337.4	1.17002	1.52258	1.90485	1.16979	1.56409	0.936638	1.85427	0.565231	2.06726	0.588386	1.46627	1.20236	0.210417	0.591991
17503		N/A	N/A	65.5	96	57	114.5	149	65	67	53.5	44.5	60.5	-43.5	-79	-23.5	-135	-184.5	-61.5	-76	-38	-18	-63.5	-93.1	-51.4	N/A	N/A	N/A	N/A	N/A	N/A	N/A	N/A	N/A	N/A	N/A	N/A	N/A	N/A
13140	rno-miR-138	25.9266	0.0269518	362	366.5	371.5	277	522	2022.5	1877.5	6365	3239.5	9205.5	252.5	186	290.5	35	112.5	1895.5	1738	6270.5	3177	9086	175.3	4433.4	0.228662	0.204846	0.280609	0.0444303	0.127047	1.77274	1.411	7.66331	2.77528	9.33813	0.177119	4.59209	0.522432	0.795114
42449		N/A	N/A	57.5	76.5	52	92.5	120	73.5	58	54.5	47.5	66.5	-49	-96	-28	-150	-206.5	-52	-77.5	-42.5	-15	-51.5	-105.9	-47.7	N/A	N/A	N/A	N/A	N/A	N/A	N/A	N/A	N/A	N/A	N/A	N/A	N/A	N/A
11013	rno-miR-181a-1*	N/A	N/A	67.5	95.5	61.5	90	176.5	87	110.5	124.5	78.5	158.5	-45	-84	-18	-149	-180	-41	-24	27	16	35.5	-95.2	2.7	N/A	N/A	N/A	N/A	N/A	N/A	N/A	0.0329973	0.0139769	0.0364851	N/A	0.0278197	N/A	0.435463
46674		N/A	N/A	66.5	88	55	100	158	82.5	72	63	50.5	78.5	-46.5	-91	-23	-133.5	-180	-42.5	-65	-35	-12	-41	-94.8	-39.1	N/A	N/A	N/A	N/A	N/A	N/A	N/A	N/A	N/A	N/A	N/A	N/A	N/A	N/A
42733		0.882786	N/A	117	212.5	107.5	234.5	302	90	91.5	69.5	85.5	74	6.5	32.5	26	-11	-37	-40	-45	-27	22.5	-45	3.4	-26.9	0.00588635	0.035793	0.0251147	N/A	N/A	N/A	N/A	N/A	0.0196549	N/A	0.0222647	0.0196549	0.680703	N/A
46328		1.31893	0.436479	472	851.5	271	1054.5	560	961.5	959.5	794	327.5	937	366.5	674	191	813.5	234.5	827.5	823	700.5	264.5	819.5	455.9	687	0.331899	0.742291	0.184496	1.03269	0.264822	0.773907	0.668155	0.856095	0.231055	0.84224	0.511239	0.674291	0.708598	0.383646
29802	rno-miR-144	N/A	N/A	70.5	85.5	58	86	143	156.5	253	641	320.5	713	-36.5	-90	-23	-159	-183.5	28.5	113.5	547.5	259	587.5	-98.4	307.2	N/A	N/A	N/A	N/A	N/A	0.0266542	0.0921453	0.669111	0.22625	0.603803	N/A	0.323593	N/A	0.91297
42551		0.524871	0.000138858	3815	3329.5	3596	2326.5	3730.5	2146	2450	1303.5	2455	1526	3710	3150.5	3515.5	2082.5	3420.5	2021.5	2309.5	1209	2394	1408.5	3175.8	1868.5	3.35975	3.46971	3.3958	2.64361	3.86279	1.89058	1.87497	1.47754	2.09129	1.44758	3.34633	1.75639	0.131827	0.160365
42899	rno-miR-377*	0.886183	0.831975	359.5	234.5	507.5	273	577	259	260	189	637	189	250	55.5	427.5	27	265	136	123	94	574	71	205	199.6	0.226398	0.0611233	0.412944	0.0342748	0.299266	0.127192	0.0998579	0.114879	0.50142	0.0729702	0.206801	0.183264	0.77375	0.976737
42885		14.9382	0.127781	112	166	116	178	322.5	211.5	332	503	344	661.5	6	-5	37	-55	-2.5	83.5	196.5	408	281.5	540.5	-3.9	302	0.00543355	N/A	0.0357402	N/A	N/A	0.0780921	0.159529	0.498625	0.245905	0.555498	0.0205869	0.30753	1.04096	0.682762
42956		N/A	N/A	60.5	74.5	54	95.5	131	70	61	53.5	46	63	-47	-100.5	-27	-148	-195	-61	-75	-41.5	-17.5	-56.5	-103.5	-50.3	N/A	N/A	N/A	N/A	N/A	N/A	N/A	N/A	N/A	N/A	N/A	N/A	N/A	N/A
42968		0.0416466	N/A	273	162.5	251.5	173.5	228.5	116	88	85.5	66.5	100.5	164.5	-13	171.5	-62.5	-95.5	-16	-44	-11	7.5	-18.5	33	-16.4	0.14897	N/A	0.16566	N/A	N/A	N/A	N/A	N/A	0.00655165	N/A	0.157315	0.00655165	0.0750215	N/A
13149		N/A	N/A	62.5	74	54.5	84.5	133.5	81.5	70	56	48	68	-49	-102	-23.5	-149	-181	-51	-64	-37	-12.5	-47.5	-100.9	-42.4	N/A	N/A	N/A	N/A	N/A	N/A	N/A	N/A	N/A	N/A	N/A	N/A	N/A	N/A
17732	rno-miR-192	3.11766	0.192356	111.5	103.5	97	109.5	151.5	151	152.5	119	129	139.5	3.5	-73	17	-126.5	-172.5	17.5	20.5	29.5	67.5	24	-70.3	31.8	0.00316957	N/A	0.0164212	N/A	N/A	0.0163666	0.016643	0.0360526	0.0589648	0.024666	0.00979536	0.0305386	0.956604	0.582758
46746		N/A	N/A	69	93.5	66	100.5	157	80.5	68	56	57.5	66.5	-46.5	-81	-15	-134.5	-165.5	-47	-63	-36	-6.5	-52.5	-88.5	-41	N/A	N/A	N/A	N/A	N/A	N/A	N/A	N/A	N/A	N/A	N/A	N/A	N/A	N/A
46251	rno-miR-1193-3p	0.586712	0.418819	857.5	430.5	1090	419	2633	576.5	1068.5	344	1320	334.5	750.5	249.5	1013.5	192	2312	449	933	254	1258	216.5	903.5	622.1	0.679647	0.27478	0.978991	0.243732	2.61095	0.419921	0.757459	0.310419	1.09893	0.222508	0.957621	0.561847	1.01609	0.644952
42669	rno-miR-505	4.19561	0.193192	122	157.5	104.5	181	295	152.5	170.5	164	236	205.5	12	-16.5	26	-56	-29.5	27.5	40.5	65.5	174.5	84	-12.8	78.4	0.0108671	N/A	0.0251147	N/A	N/A	0.025719	0.03288	0.0800489	0.152435	0.0863309	0.0179909	0.0754828	0.559982	0.673948
146135		N/A	N/A	62	82.5	54	105.5	147.5	76	72.5	54	53	68.5	-43	-92	-25.5	-120	-183.5	-51.5	-59	-41.5	-11	-53	-92.8	-43.2	N/A	N/A	N/A	N/A	N/A	N/A	N/A	N/A	N/A	N/A	N/A	N/A	N/A	N/A
146019		N/A	N/A	77.5	118.5	63	150.5	196.5	178.5	217.5	195	79.5	280.5	-29	-54.5	-15.5	-78.5	-141.5	53.5	83	99	15.5	157	-63.8	81.6	N/A	N/A	N/A	N/A	N/A	0.0500351	0.0673838	0.12099	0.0135401	0.161357	N/A	0.0826611	N/A	0.708966
146172		2.83292	0.342797	160.5	190.5	153.5	245	370.5	202.5	524	124	102.5	157.5	48	19	74	0.5	0	73	378	30	39	36.5	28.3	111.3	0.0434684	0.0209251	0.0714803	0.000634719	N/A	0.0682722	0.30688	0.0366636	0.0340686	0.0375128	0.0341271	0.0966795	0.891762	1.22401
4040	rno-miR-9	N/A	N/A	59	97.5	57	101	160	7693.5	5684.5	17351.5	6084	21673	-50.5	-74	-23.5	-145	-188	7564.5	5543	17257.5	6020	21553.5	-96.2	11587.7	N/A	N/A	N/A	N/A	N/A	7.07458	4.5001	21.0907	5.25879	22.1516	N/A	12.0152	N/A	0.734636
146195		1.10235	0.808155	288.5	332	387	270	449	307	305.5	214	492	187	183	159	305	36.5	110.5	174.5	168	121.5	429	64.5	158.8	191.5	0.165723	0.17511	0.294615	0.0463345	0.124788	0.163199	0.136391	0.148488	0.374754	0.0662898	0.161314	0.177824	0.559064	0.653471
42793		1.01958	0.948838	1137	1437.5	1651.5	883.5	965	758	2391.5	651.5	1992	777	1028	1256.5	1569	646	624	629	2255	557	1929.5	656.5	1024.7	1205.4	0.930949	1.38381	1.51558	0.820057	0.704687	0.588263	1.83073	0.680721	1.68552	0.674717	1.07102	1.09199	0.334136	0.559853
17892		0.0956838	0.071142	899	1097	1958.5	571	4285.5	260	685	156	229.5	147	792	927	1878	339	3949	128.5	554	58	167	20.5	1577	185.6	0.717229	1.02093	1.81405	0.43034	4.45963	0.120178	0.449767	0.070883	0.145883	0.0210689	1.68844	0.161556	0.967174	1.04028
146222		N/A	N/A	68	93.5	65.5	96.5	170	74	71	57.5	74	65.5	-40	-81	-13	-132	-177	-54	-69	-39	11	-52.5	-88.6	-40.7	N/A	N/A	N/A	N/A	N/A	N/A	N/A	N/A	0.00960908	N/A	N/A	0.00960908	N/A	N/A
17927		1.02755	0.922413	1480.5	2019	571.5	2576	1893	1813	2421	1750	1218	2309.5	1378.5	1838	491.5	2333.5	1564	1687.5	2282	1651.5	1155.5	2190	1521.1	1793.3	1.24836	2.02423	0.474765	2.96223	1.76623	1.57821	1.85265	2.01833	1.00939	2.25077	1.69516	1.74187	0.544498	0.273976
146187		0.644947	0.424778	222.5	228.5	264	202	742	260	185.5	235.5	276	238.5	118	51	182.5	-39	401	132	47.5	137.5	215	117.5	142.7	129.9	0.10686	0.0561674	0.176286	N/A	0.452851	0.123451	0.038563	0.168042	0.187814	0.120761	0.198041	0.127726	0.893072	0.450654
146010		0.724415	0.0861461	3201	3618.5	3244	3305.5	3092	2592.5	3981	1278.5	4180	1690.5	3097.5	3445.5	3163.5	3069.5	2760	2459	3838.5	1185	4117.5	1570.5	3107.2	2634.1	2.80507	3.7946	3.05578	3.89654	3.11688	2.29974	3.1163	1.44821	3.59686	1.61408	3.33378	2.41504	0.144862	0.386112
146140		1.21069	0.854902	120.5	179.5	116.5	204.5	295.5	129	145	114.5	146	127.5	14	-0.5	34.5	-36	-27.5	-2.5	5	19.5	85	9	-3.1	23.2	0.0126783	N/A	0.0333253	N/A	N/A	N/A	0.00405927	0.0238313	0.074252	0.00924974	0.0230018	0.0278481	0.634717	1.15082
146184		1.36701	N/A	119.5	122.5	77	122	209.5	138	103	90.5	77.5	97.5	11.5	-52.5	-3	-117	-102.5	15.5	-37.5	-4	16	-21	-52.7	-6.2	0.0104143	N/A	N/A	N/A	N/A	0.0144961	N/A	N/A	0.0139769	N/A	0.0104143	0.0142365	N/A	0.0257925
146088		1.13746	0.619311	3674.5	5928.5	2449	7356	9485	6111	9131	6572	7105.5	8434.5	3565.5	5752	2366	7127	9133	5978	8994	6474.5	7044.5	8311	5588.7	7360.4	3.22889	6.3348	2.28544	9.04729	10.3139	5.59083	7.30181	7.91262	6.15375	8.54162	6.24207	7.10013	0.56181	0.17181
146142		N/A	N/A	62.5	87.5	57	101.5	166.5	71	67.5	60	52.5	69	-45	-87	-25	-133.5	-163	-56.5	-72.5	-35.5	-11.5	-55	-90.7	-46.2	N/A	N/A	N/A	N/A	N/A	N/A	N/A	N/A	N/A	N/A	N/A	N/A	N/A	N/A
146163	rno-miR-224*	0.227845	0.000955561	897.5	730	1138.5	901	703	240.5	388	233	409	158	791.5	557	1058	662	379	113	253.5	139	348	38.5	689.5	178.4	0.716776	0.613436	1.02198	0.840368	0.428007	0.105682	0.205805	0.169875	0.303997	0.0395683	0.724112	0.164985	0.31051	0.608086
146143		3.52945	0.55226	117	113.5	112	137	217	162	160	115.5	388.5	142.5	14	-60.5	32.5	-97	-99.5	33.5	25	23	328	22	-42.1	86.3	0.0126783	N/A	0.0313934	N/A	N/A	0.0313304	0.0202963	0.0281088	0.286525	0.0226105	0.0220358	0.0777743	0.600548	1.50149
19013	SNORD14B	0.183403	0.0289065	209	266.5	223	335	360	115.5	102.5	102.5	115.5	124.5	104.5	99.5	143.5	99	23.5	-15	-27.5	4	55	1.5	94	3.6	0.0946344	0.109581	0.138614	0.125674	0.0265387	N/A	N/A	0.00488848	0.0480454	0.00154162	0.0990086	0.0181585	0.44206	1.42836
146054		0.398901	0.174478	467.5	489	423	633.5	1753.5	452.5	316.5	319	369	358.5	358.5	315.5	344.5	392	1430.5	329.5	179.5	226.5	308.5	237	568.2	256.2	0.324655	0.347467	0.33277	0.49762	1.61547	0.30816	0.145728	0.27681	0.269491	0.243577	0.623597	0.248753	0.896397	0.249336
11177		0.432717	0.0946783	2009	1252.5	2359.5	1293	4268.5	714.5	2026	385	1987.5	700	1897	1075.5	2281.5	1073	3937	586	1900	289	1926	580.5	2052.8	1056.3	1.71791	1.18447	2.20382	1.36211	4.44608	0.548048	1.54252	0.353193	1.68246	0.596608	2.18288	0.944567	0.606422	0.654776
145749	rno-miR-137	N/A	N/A	86	148.5	65.5	168	156	1184	1464.5	1169	266	1565.5	-26.5	-24	-15	-72.5	-180	1056.5	1335.5	1074.5	203	1443.5	-63.6	1022.6	N/A	N/A	N/A	N/A	N/A	0.988076	1.08423	1.31317	0.177331	1.48356	N/A	1.00927	N/A	0.499229
145740		0.0345939	0.0321676	342.5	386.5	344	490	1061.5	149	136	100.5	91	117	229.5	205	264	239	727	19	8.5	3	25	-6	332.9	9.9	0.207833	0.225771	0.255011	0.303396	0.821005	0.0177695	0.00690075	0.00366636	0.0218388	N/A	0.362603	0.0125439	0.713702	0.689413
145805		0.325599	2.69804e-05	3856	3413.5	4005.5	3602.5	4683.5	1576.5	1995	878	2032.5	1051	3749.5	3239	3924.5	3364.5	4360	1445.5	1862.5	781	1966.5	933	3727.5	1397.7	3.39552	3.56718	3.79087	4.27103	4.92377	1.35188	1.51208	0.954476	1.71784	0.95889	3.98967	1.29903	0.154649	0.260484
145970	rno-miR-129-2*	10.0753	N/A	113	161	86.5	184	288	149.5	161	167	108.5	250.5	-4	-7	6	-61	-82	18	19	67	46.5	133.5	-29.6	56.8	N/A	N/A	0.0057957	N/A	N/A	0.0168342	0.0154252	0.0818821	0.0406202	0.137205	0.0057957	0.0583932	N/A	0.883746
145822		2.75068	0.0964127	162.5	197.5	188	165.5	301	386	223.5	190	338	227.5	42.5	24	106.5	-83	-33.5	249	83	96	275.5	108	11.3	162.3	0.0384877	0.0264317	0.102874	N/A	N/A	0.232874	0.0673838	0.117324	0.240664	0.110997	0.055931	0.153848	0.734798	0.507954
145789		1.13765	N/A	113	173.5	91	182.5	229.5	88.5	86.5	78	71.5	92.5	4.5	-6	8.5	-56	-119	-37.5	-48	-15.5	8	-28.5	-33.6	-24.3	0.00407516	N/A	0.00821058	N/A	N/A	N/A	N/A	N/A	0.00698843	N/A	0.00614287	0.00698843	0.476028	N/A
145768		1.0716	0.765276	263.5	429	233	397.5	548.5	334	450.5	337.5	150.5	371	157.5	255	152	155	213	205	317	240.5	89	252	186.5	220.7	0.142631	0.280837	0.146824	0.196763	0.240542	0.191723	0.257357	0.29392	0.0777462	0.258993	0.201519	0.215948	0.296662	0.396557
145972		N/A	N/A	74.5	96	61	89.5	187	117.5	84.5	96.5	88.5	99.5	-32	-71	-18	-138	-152	-12.5	-51	0.5	26	-24	-82.2	-12.2	N/A	N/A	N/A	N/A	N/A	N/A	N/A	0.00061106	0.0227124	N/A	N/A	0.0116617	N/A	1.34011
145746	rno-let-7i*	1.13243	0.832931	179.5	383.5	324	274.5	285	154.5	176.5	408	241.5	359.5	69.5	212.5	245	44	-40.5	25	32.5	311.5	179.5	240.5	106.1	157.8	0.0629386	0.234031	0.236658	0.0558553	N/A	0.0233809	0.0263852	0.38069	0.156803	0.247174	0.147371	0.166887	0.689622	0.911676
145676	rno-miR-30e*	0.648355	0.0534697	2283	3456.5	2730.5	2684	3570	1583.5	3308	1360.5	3369.5	1366	2176.5	3283	2650.5	2437.5	3225.5	1449.5	3172	1267.5	3306	1247.5	2754.6	2088.5	1.97102	3.61564	2.56025	3.09426	3.64257	1.35562	2.5752	1.54904	2.88797	1.28212	2.97675	1.92999	0.24051	0.386766
147604		0.0767211	0.0472492	1214	1410.5	1481.5	1355.5	5109	203.5	380	151	582	136.5	1109.5	1231.5	1402.5	1114.5	4780	73	245.5	58	519	15.5	1927.6	182.2	1.00475	1.35628	1.35475	1.41479	5.39808	0.0682722	0.19931	0.070883	0.453374	0.0159301	2.10573	0.161554	0.877424	1.09297
147899		N/A	N/A	55	84	58.5	86	132	89.5	97	73.5	67.5	98.5	-55	-91	-20	-152.5	-202.5	-39.5	-42.5	-18.5	3.5	-28	-104.2	-25	N/A	N/A	N/A	N/A	N/A	N/A	N/A	N/A	0.00305744	N/A	N/A	0.00305744	N/A	N/A
147915		0.572317	0.00642834	157	168	122	184.5	226	151.5	113	113.5	83.5	144	47.5	-9	41.5	-64	-98.5	23	-18.5	23	21.5	26	-16.5	15	0.0430156	N/A	0.0400869	N/A	N/A	0.0215104	N/A	0.0281088	0.0187814	0.0267215	0.0415513	0.0237805	0.0498395	0.184144
147804		N/A	N/A	103	158	75	203	247	92	98	69.5	54	84.5	-5	-19.5	-5	-34	-73.5	-34	-35	-23.5	-8.5	-33	-27.4	-26.8	N/A	N/A	N/A	N/A	N/A	N/A	N/A	N/A	N/A	N/A	N/A	N/A	N/A	N/A
147983		N/A	N/A	393	725	191	1066.5	2546	79.5	73	56.5	51.5	71	288	548.5	109.5	833	2230.5	-50	-62.5	-37.5	-11	-49	801.9	-42	0.260811	0.604075	0.105772	1.05744	2.51892	N/A	N/A	N/A	N/A	N/A	0.909403	N/A	1.06785	N/A
147613		N/A	N/A	83	100	76.5	106	218	125	108.5	88.5	75.5	106.5	-24	-79	-5	-122	-104.5	-3.5	-31	-8	13.5	-12	-66.9	-8.2	N/A	N/A	N/A	N/A	N/A	N/A	N/A	N/A	0.011793	N/A	N/A	0.011793	N/A	N/A
147813		0.555663	0.0873522	3895	3938.5	4034	4102.5	7404.5	3219	2972	1463.5	6305	1289	3789	3768	3956	3872.5	7099	3088.5	2835.5	1372	6243.5	1168.5	4496.9	2941.6	3.43129	4.14978	3.8213	4.9159	8.01694	2.88847	2.30201	1.67675	5.45403	1.20092	4.86704	2.70444	0.378768	0.615207
147655		0.429919	0.0105743	3065.5	3191	3339	3316.5	5480.5	1735	2434	958.5	3297	987	2957	3023.5	3260.5	3088.5	5169	1602.5	2295.5	861	3235.5	867	3499.7	1772.3	2.67784	3.32985	3.14948	3.92066	5.83738	1.49871	1.86361	1.05225	2.82638	0.891059	3.78304	1.6264	0.325562	0.474565
147800		0.520201	0.046733	194	237	226	304.5	307.5	176	148.5	152.5	131.5	185.5	86	64	148.5	76	-11	45	13	62	68.5	62.5	72.7	50.2	0.0778809	0.0704846	0.143444	0.0964773	N/A	0.0420856	0.0105541	0.0757715	0.0598384	0.0642343	0.0970716	0.0504968	0.337808	0.503034
147918		3.18012	N/A	96	121.5	122.5	132	199.5	112.5	108	84.5	222	97.5	-12.5	-49.5	45.5	-106	-119.5	-14	-28.5	-10.5	160	-23.5	-48.4	16.7	N/A	N/A	0.0439507	N/A	N/A	N/A	N/A	N/A	0.139769	N/A	0.0439507	0.139769	N/A	N/A
147570		N/A	N/A	87.5	122.5	71	136.5	207	93.5	106	78.5	56	91.5	-24	-43	-8.5	-96.5	-108	-34.5	-27.5	-20	-4	-27.5	-56	-22.7	N/A	N/A	N/A	N/A	N/A	N/A	N/A	N/A	N/A	N/A	N/A	N/A	N/A	N/A
147523		N/A	N/A	71	80.5	69.5	109.5	165.5	75	83	61.5	74.5	82	-36	-96.5	-8	-122.5	-152.5	-54.5	-49.5	-38.5	11	-37.5	-83.1	-33.8	N/A	N/A	N/A	N/A	N/A	N/A	N/A	N/A	0.00960908	N/A	N/A	0.00960908	N/A	N/A
147947		0.733229	0.212395	1931.5	1497.5	1832.5	2094	2782.5	1619	2313	848	2851	879	1822	1317	1754.5	1853	2461	1486.5	2171.5	752.5	2785	752	1841.5	1589.5	1.64999	1.45044	1.69476	2.35227	2.77922	1.39023	1.76294	0.919646	2.43285	0.772867	1.98534	1.4557	0.281336	0.461731
147694		N/A	N/A	76	112.5	68	124.5	195.5	71.5	81.5	59.5	53.5	81	-32	-54.5	-13	-110.5	-131.5	-55	-53	-34.5	-10	-45.5	-68.3	-39.6	N/A	N/A	N/A	N/A	N/A	N/A	N/A	N/A	N/A	N/A	N/A	N/A	N/A	N/A
147772		0.242104	0.189001	172	153	228.5	172	216.5	148	155.5	101	115	106	24	-15.5	147	-67	-119	19	12.5	4.5	52.5	-13.5	-6.1	15	0.0217342	N/A	0.141995	N/A	N/A	0.0177695	0.0101482	0.00549954	0.0458615	N/A	0.0818644	0.0198197	1.03875	0.912377
148374		N/A	N/A	70.5	96.5	60.5	149.5	247	88	92	68.5	53	78.5	-42	-83.5	-19	-94	-90	-40.5	-42.5	-27	-8	-40.5	-65.7	-31.7	N/A	N/A	N/A	N/A	N/A	N/A	N/A	N/A	N/A	N/A	N/A	N/A	N/A	N/A
148263		1.20749	0.732383	503.5	592	961	305	373	256	1364	356	643.5	339	399	411	880	72	42.5	133	1228.5	263	582.5	219.5	360.9	485.3	0.361331	0.452643	0.850036	0.0913996	0.0479955	0.124386	0.997361	0.321418	0.508845	0.225591	0.360681	0.43552	0.896487	0.791187
148585		N/A	N/A	84	86.5	77	126	177	77.5	78.5	59	54	59.5	-23	-93	-4.5	-115.5	-146	-48.5	-58.5	-33.5	-7.5	-58.5	-76.4	-41.3	N/A	N/A	N/A	N/A	N/A	N/A	N/A	N/A	N/A	N/A	N/A	N/A	N/A	N/A
148331		N/A	N/A	87.5	126.5	80.5	159	286.5	82.5	81.5	66	70	80.5	-19.5	-49	0	-80	-38	-43.5	-58	-28.5	7	-38.5	-37.3	-32.3	N/A	N/A	N/A	N/A	N/A	N/A	N/A	N/A	0.00611487	N/A	N/A	0.00611487	N/A	N/A
147262		N/A	N/A	85	111	70.5	140.5	194	97	94	64.5	65.5	83.5	-24	-65	-10	-97.5	-124.5	-29	-42	-26.5	4	-35	-64.2	-25.7	N/A	N/A	N/A	N/A	N/A	N/A	N/A	N/A	0.00349421	N/A	N/A	0.00349421	N/A	N/A
148410		0.0576374	0.0692516	320.5	510.5	257	634.5	1163	123.5	132	97.5	135.5	122	215	336.5	178	391.5	825.5	-2.5	0	4.5	73	5.5	389.3	16.1	0.194702	0.370595	0.171939	0.496985	0.932242	N/A	N/A	0.00549954	0.0637694	0.00565262	0.433293	0.0249738	0.713373	1.34533
148214		0.469825	N/A	135.5	223	127.5	268.5	423.5	100.5	118.5	80.5	91.5	106	22.5	44	45.5	25.5	85.5	-28.5	-15.5	-14.5	26	-15.5	44.6	-9.6	0.0203758	0.0484581	0.0439507	0.0323707	0.0965556	N/A	N/A	N/A	0.0227124	N/A	0.0483422	0.0227124	0.601407	N/A
147684		N/A	N/A	75	108	59.5	138.5	189.5	93	79	68	57	81	-34	-74.5	-23	-100	-150	-33.5	-58	-26.5	-7.5	-45.5	-76.3	-34.2	N/A	N/A	N/A	N/A	N/A	N/A	N/A	N/A	N/A	N/A	N/A	N/A	N/A	N/A
148228		N/A	N/A	114.5	183.5	84.5	241.5	343.5	100.5	96	77	61	86	5	6	3.5	-1	13	-23.5	-35	-17	-3	-31	5.3	-21.9	0.00452796	0.00660793	0.00338083	N/A	0.014681	N/A	N/A	N/A	N/A	N/A	0.00729942	N/A	0.698559	N/A
148641		1.39266	N/A	120	195	101	257.5	307.5	107.5	101	78	88.5	86.5	12	16.5	23	12	-30	-18	-31.5	-15	26.5	-30	6.7	-13.6	0.0108671	0.0181718	0.0222169	0.0152333	N/A	N/A	N/A	N/A	0.0231492	N/A	0.0166223	0.0231492	0.287999	N/A
148353		18.4158	N/A	88.5	99	87	117.5	199	120	105	81.5	175	96.5	-24.5	-72.5	5.5	-121.5	-129	-9	-27.5	-15	112	-22.5	-68.4	7.6	N/A	N/A	0.00531273	N/A	N/A	N/A	N/A	N/A	0.097838	N/A	0.00531273	0.097838	N/A	N/A
148132		0.551189	N/A	105	167.5	121	184.5	272	134.5	130.5	103	126.5	131.5	-2	-11.5	41	-47	-57.5	6.5	-2.5	9.5	65	12.5	-15.4	18.2	N/A	N/A	0.039604	N/A	N/A	0.00607903	N/A	0.0116101	0.056781	0.0128469	0.039604	0.0218292	N/A	1.07591
148272		3.26677	N/A	114.5	163.5	95	175.5	251.5	79.5	81	70.5	110.5	86	9.5	-8.5	18.5	-52	-82	-47.5	-56.5	-23.5	49.5	-35.5	-22.9	-22.7	0.00860312	N/A	0.0178701	N/A	N/A	N/A	N/A	N/A	0.0432409	N/A	0.0132366	0.0432409	0.495046	N/A
148216		1.51039	0.233354	231	343.5	175	340	319.5	400	235	264	231	250	124.5	176	95	105	8	272.5	95	166.5	169.5	129.5	101.7	166.6	0.112746	0.193833	0.0917653	0.133291	0.00903444	0.254852	0.077126	0.203483	0.148067	0.133094	0.108134	0.163324	0.621859	0.417145
148621		3.16072	0.00131276	495	330	372.5	354	329.5	592	903.5	588	1004.5	656.5	387.5	155	293.5	117.5	6.5	468	768.5	495	941	536	192	641.7	0.350917	0.170705	0.283506	0.149159	0.00734049	0.43769	0.623909	0.60495	0.822014	0.550874	0.192326	0.607887	0.687907	0.230208
147389		3.16521	N/A	73.5	98	80.5	131.5	246	94	91	74.5	69	83.5	-31	-77	2	-96.5	-78	-34.5	-43	-18.5	7	-37	-56.1	-25.2	N/A	N/A	0.0019319	N/A	N/A	N/A	N/A	N/A	0.00611487	N/A	0.0019319	0.00611487	N/A	N/A
148485		0.297592	0.0925212	179.5	269	192.5	281.5	537	149	130.5	109.5	166.5	127.5	69	89.5	113.5	53.5	223	22	-1.5	15.5	104.5	9.5	109.7	30	0.0624859	0.0985683	0.109635	0.0679149	0.251835	0.0205752	N/A	0.0189429	0.0912863	0.00976362	0.118088	0.035142	0.655261	1.07367
148681		N/A	N/A	62	79.5	58.5	115.5	165.5	127.5	123	101	83.5	148.5	-48.5	-96.5	-22.5	-121.5	-152	4.5	-8	5.5	20.5	29.5	-88.2	10.4	N/A	N/A	N/A	N/A	N/A	0.00420856	N/A	0.00672166	0.0179078	0.0303186	N/A	0.0147892	N/A	0.807567
148081		2.60452	N/A	100.5	150	91	186.5	292	88	89	69	100.5	83	-4.5	-25.5	12.5	-41.5	-36	-37	-41.5	-25.5	36	-40	-19	-21.6	N/A	N/A	0.0120744	N/A	N/A	N/A	N/A	N/A	0.0314479	N/A	0.0120744	0.0314479	N/A	N/A
148544		N/A	N/A	76.5	106	74	149	195.5	65.5	79.5	60	52.5	69	-27.5	-68.5	-5	-88	-106	-60.5	-51.5	-34.5	-11	-52	-59	-41.9	N/A	N/A	N/A	N/A	N/A	N/A	N/A	N/A	N/A	N/A	N/A	N/A	N/A	N/A
148553		1.12507	0.926857	118.5	124.5	125	124	212.5	135	147	113.5	165	127.5	2.5	-52.5	43.5	-113.5	-127.5	5	6	18	100	5.5	-49.5	26.9	0.00226398	N/A	0.0420188	N/A	N/A	0.00467617	0.00487112	0.0219982	0.0873553	0.00565262	0.0221414	0.0249107	1.26961	1.43196
148565		0.0766301	N/A	167	218	166	232.5	368	74	89	67	68.5	83	55.5	35	86	-12.5	29.5	-57.5	-48	-26.5	4.5	-37	38.7	-32.9	0.0502604	0.0385463	0.0830717	N/A	0.0333145	N/A	N/A	N/A	0.00393099	N/A	0.0512982	0.00393099	0.43541	N/A
148394	rno-miR-449a*	N/A	N/A	50	64	47	76.5	110.5	78	63	50	49.5	56	-60	-120.5	-33.5	-165.5	-228	-50.5	-74	-43	-11	-61.5	-121.5	-48	N/A	N/A	N/A	N/A	N/A	N/A	N/A	N/A	N/A	N/A	N/A	N/A	N/A	N/A
148432		0.428791	0.0168962	2313.5	3502.5	2578	2110.5	2266.5	934	2786.5	478.5	2133	339.5	2203	3326	2497	1872.5	1938	807	2651.5	385.5	2073	222.5	2367.3	1227.9	1.99502	3.663	2.41198	2.37702	2.18859	0.754735	2.15263	0.471127	1.81088	0.228674	2.52712	1.08361	0.259764	0.783863
148417	rno-miR-1188-3p	0.56934	0.189946	315	501.5	273	632	1057.5	466.5	413.5	297.5	198	372.5	206	310	192.5	397	723	334	272.5	201.5	135.5	253	365.7	239.3	0.186552	0.34141	0.185945	0.503967	0.816488	0.312368	0.22123	0.246257	0.118366	0.260021	0.406872	0.231649	0.648926	0.308857
148244		1.08707	0.820956	395.5	547	861.5	459.5	1332.5	540.5	836	585.5	1344.5	512.5	289	371.5	781.5	227.5	989.5	414	702	490	1283	391	531.8	656	0.261716	0.409141	0.75489	0.288797	1.11745	0.387187	0.569921	0.598839	1.12077	0.40185	0.566398	0.615713	0.644972	0.484134
148372	rno-miR-511*	N/A	N/A	69	89.5	59	94	165.5	83	93	74	54.5	93.5	-35	-87	-22	-135.5	-165.5	-41.5	-42	-21.5	-6.5	-27.5	-89	-27.8	N/A	N/A	N/A	N/A	N/A	N/A	N/A	N/A	N/A	N/A	N/A	N/A	N/A	N/A
148366		N/A	N/A	61	78.5	52.5	101.5	155.5	58.5	73.5	57.5	45	57	-47	-94.5	-29	-134.5	-186	-69	-64	-38	-17	-60.5	-98.2	-49.7	N/A	N/A	N/A	N/A	N/A	N/A	N/A	N/A	N/A	N/A	N/A	N/A	N/A	N/A
148479		N/A	N/A	85	120.5	74.5	120.5	198.5	104.5	90	91.5	72.5	110.5	-20.5	-53.5	-5.5	-114	-131	-24	-50	-6	9.5	-7.5	-64.9	-15.6	N/A	N/A	N/A	N/A	N/A	N/A	N/A	N/A	0.00829876	N/A	N/A	0.00829876	N/A	N/A
148184		N/A	N/A	91	96	79	135.5	191.5	186	179.5	184	123.5	238.5	-13	-76	-0.5	-111	-146	58.5	45	89.5	62	117	-69.3	74.4	N/A	N/A	N/A	N/A	N/A	0.0547112	0.0365334	0.10938	0.0541603	0.120247	N/A	0.0750063	N/A	0.49683
148250	rno-let-7f-2*	N/A	N/A	63.5	83.5	56.5	88.5	150.5	79	90	79.5	62	93	-44.5	-96	-25.5	-155	-192	-43	-46.5	-14.5	-0.5	-33.5	-102.6	-27.6	N/A	N/A	N/A	N/A	N/A	N/A	N/A	N/A	N/A	N/A	N/A	N/A	N/A	N/A
148260	rno-miR-664-2*	N/A	N/A	76	102.5	75	129	241.5	159	170.5	164	120	212.5	-32.5	-72	-4.5	-108.5	-106	42.5	31.5	70	59.5	90.5	-64.7	58.8	N/A	N/A	N/A	N/A	N/A	0.0397475	0.0255734	0.0855484	0.0519764	0.0930113	N/A	0.0591714	N/A	0.492628
148584	rno-miR-3572	0.498464	0.0461318	1994	2145.5	2317.5	1900.5	4382	1436	1763	964	2185.5	996.5	1882.5	1956	2235	1669	4054	1303	1617	864.5	2121.5	872.5	2359.3	1355.7	1.70478	2.15419	2.1589	2.11869	4.5782	1.21861	1.31277	1.05652	1.85324	0.896711	2.54295	1.26757	0.453657	0.28704
148606	rno-miR-3579	N/A	N/A	51	66.5	43.5	85	116	56	55	47	48.5	53	-55	-111.5	-36.5	-156.5	-214.5	-81	-85.5	-48.5	-13.5	-75	-114.8	-60.7	N/A	N/A	N/A	N/A	N/A	N/A	N/A	N/A	N/A	N/A	N/A	N/A	N/A	N/A
148226		9.55649	3.67245e-05	164	206	164.5	233.5	224	542	555.5	482	452.5	611	56	27	84	8	-106	418	422	387.5	392	488.5	13.8	421.6	0.0507132	0.0297357	0.0811398	0.0101555	N/A	0.390928	0.342602	0.473572	0.342433	0.502055	0.042936	0.410318	0.707563	0.180688
148055		2.08509	N/A	99.5	126	105.5	122	200	118.5	115	94	220	127	-8.5	-50.5	25.5	-109	-121.5	-1.5	-17.5	2.5	157	13.5	-52.8	30.8	N/A	N/A	0.0246317	N/A	N/A	N/A	N/A	0.0030553	0.137148	0.0138746	0.0246317	0.0513593	N/A	1.45041
148655		0.0505612	N/A	346	142	262	141.5	672	121	87	91	77	107.5	242	-36	180.5	-92.5	340	-4	-45	-4.5	15	-6	126.8	-8.9	0.219153	N/A	0.174354	N/A	0.383964	N/A	N/A	N/A	0.0131033	N/A	0.259157	0.0131033	0.425929	N/A
148095		N/A	N/A	74.5	83.5	60.5	92	176.5	73.5	78.5	52	47	75	-36.5	-85.5	-17	-140.5	-145.5	-53	-58	-43	-15.5	-45	-85	-42.9	N/A	N/A	N/A	N/A	N/A	N/A	N/A	N/A	N/A	N/A	N/A	N/A	N/A	N/A
148127	rno-miR-3597-3p	N/A	N/A	69	80.5	63	73.5	166.5	147	93.5	72.5	69	108	-42	-91	-14	-151	-165.5	18	-37.5	-20	7.5	-9	-92.7	-8.2	N/A	N/A	N/A	N/A	N/A	0.0168342	N/A	N/A	0.00655165	N/A	N/A	0.0116929	N/A	0.621818
148096		9.26915	0.455708	112	123.5	94.5	130	204	151	113.5	111	311	137.5	2.5	-50.5	13	-100.5	-126	23.5	-15.5	14.5	248.5	17.5	-52.3	57.7	0.00226398	N/A	0.0125574	N/A	N/A	0.021978	N/A	0.0177207	0.217078	0.0179856	0.00741067	0.0686906	0.982167	1.44043
148324		N/A	N/A	58	84.5	53.5	89	168	68	78.5	65.5	67	80	-51	-91	-24	-158	-150	-57.5	-52	-27	3	-46	-94.8	-35.9	N/A	N/A	N/A	N/A	N/A	N/A	N/A	N/A	0.00262066	N/A	N/A	0.00262066	N/A	N/A
148409		3.5416	0.00341916	324	309	165	578	336.5	1047	939	601	462.5	740	219	143	86	343.5	6.5	922.5	808	508.5	400.5	617.5	159.6	651.4	0.198325	0.157489	0.0830717	0.436052	0.00734049	0.862754	0.655977	0.621448	0.349858	0.634635	0.176456	0.624935	0.920579	0.292107
148029	rno-miR-351*	N/A	N/A	59	80.5	54	98.5	164	76	77	63	49	69	-46.5	-91	-28	-154	-172	-50.5	-63.5	-33	-14.5	-52	-98.3	-42.7	N/A	N/A	N/A	N/A	N/A	N/A	N/A	N/A	N/A	N/A	N/A	N/A	N/A	N/A
46367		N/A	N/A	57	79	53.5	90.5	132.5	71.5	62.5	54.5	46	67	-49.5	-100.5	-28.5	-157	-197	-52	-76	-39.5	-16.5	-52	-106.5	-47.2	N/A	N/A	N/A	N/A	N/A	N/A	N/A	N/A	N/A	N/A	N/A	N/A	N/A	N/A
30147	spike_control_v2_47	2.69149	0.262012	138.5	280	217.5	208	492.5	186.5	195	713.5	331.5	497.5	32	96.5	135	-34	154.5	58.5	52.5	622.5	267.5	378.5	76.8	275.9	0.0289789	0.106278	0.130403	N/A	0.174478	0.0547112	0.0426223	0.76077	0.233675	0.389003	0.110034	0.296156	0.554097	1.00019
145999		N/A	N/A	64.5	111.5	59.5	100	194	85.5	73.5	67	64	73	-47	-73	-22	-132	-148.5	-39	-68.5	-29.5	2	-47	-84.5	-36.4	N/A	N/A	N/A	N/A	N/A	N/A	N/A	N/A	0.00174711	N/A	N/A	0.00174711	N/A	N/A
146189		0.27228	0.106635	486	953	188.5	1327	575	309	346.5	263	98	348.5	380	772	109.5	1090	239.5	178	205	167	35.5	230	518.2	163.1	0.344125	0.85022	0.105772	1.38369	0.270469	0.166472	0.16643	0.204094	0.0310111	0.236382	0.590855	0.160878	0.885388	0.486432
145723		N/A	N/A	63	90.5	56	84.5	152	76.5	67.5	57.5	56	70	-43.5	-98	-26	-149.5	-192.5	-47.5	-74	-38	-8.5	-46.5	-101.9	-42.9	N/A	N/A	N/A	N/A	N/A	N/A	N/A	N/A	N/A	N/A	N/A	N/A	N/A	N/A
168563		N/A	N/A	62.5	81.5	52	88	181	75.5	70.5	62	54.5	75	-48.5	-108.5	-29.5	-153	-144.5	-44.5	-63.5	-31	-8	-42.5	-96.8	-37.9	N/A	N/A	N/A	N/A	N/A	N/A	N/A	N/A	N/A	N/A	N/A	N/A	N/A	N/A
168635		N/A	N/A	85	127.5	72.5	147	239.5	143	133	92.5	73	134	-23	-50	-8	-94	-97	16.5	0.5	-1.5	10	16.5	-54.4	8.4	N/A	N/A	N/A	N/A	N/A	0.0154314	0.000405927	N/A	0.00873553	0.0169579	N/A	0.0103827	N/A	0.727095
168803		N/A	N/A	63.5	87.5	57.5	100.5	183	74.5	74	58.5	50.5	61	-41.5	-88.5	-23	-143	-158.5	-52	-56	-34	-13	-60	-90.9	-43	N/A	N/A	N/A	N/A	N/A	N/A	N/A	N/A	N/A	N/A	N/A	N/A	N/A	N/A
168692		0.896345	0.808395	1101	754.5	1156	381	280.5	358	1506	372.5	1323	415.5	992.5	571	1075.5	143	-54	235.5	1374.5	279.5	1260	292.5	545.6	688.4	0.8988	0.628855	1.03888	0.18153	N/A	0.220248	1.11589	0.341583	1.10068	0.300617	0.687016	0.615803	0.549504	0.733542
168739		N/A	N/A	68.5	90	66.5	86	193.5	97	89.5	78.5	80.5	82.5	-37	-91	-13.5	-155.5	-139.5	-29	-43.5	-16.5	19	-37.5	-87.3	-21.5	N/A	N/A	N/A	N/A	N/A	N/A	N/A	N/A	0.0165975	N/A	N/A	0.0165975	N/A	N/A
168711		N/A	N/A	67.5	104	66.5	110.5	181.5	77.5	62	55.5	55	66.5	-37	-79.5	-14.5	-134.5	-143	-51	-72.5	-43	-9	-56.5	-81.7	-46.4	N/A	N/A	N/A	N/A	N/A	N/A	N/A	N/A	N/A	N/A	N/A	N/A	N/A	N/A
168768		0.535963	0.0623882	3422	3681	3601	3725	7559	3091	3434	1564	3881.5	1754	3315	3508.5	3520.5	3488.5	7228.5	2959	3295.5	1470	3819	1630.5	4212.2	2634.8	3.00204	3.86399	3.40063	4.42844	8.16318	2.76736	2.67546	1.79652	3.3361	1.67575	4.57165	2.45024	0.454317	0.285922
168589		N/A	N/A	72.5	102.5	71.5	86	177.5	90.5	67	63	78	78.5	-32.5	-73	-7.5	-143.5	-155.5	-38	-68	-28	15.5	-41	-82.4	-31.9	N/A	N/A	N/A	N/A	N/A	N/A	N/A	N/A	0.0135401	N/A	N/A	0.0135401	N/A	N/A
168923		1.8084	0.0248934	155	166	135.5	193	285.5	238	215.5	180	174.5	203	52	-5	57	-44.5	-61	115	83	88	110	81	-0.3	95.4	0.0470908	N/A	0.0550592	N/A	N/A	0.107552	0.0673838	0.107547	0.0960908	0.0832477	0.051075	0.0923642	0.110318	0.186128
168772	rno-miR-224	N/A	N/A	82.5	128.5	76	142.5	185.5	73.5	59	54	65	61.5	-27	-53	-1.5	-96	-141	-53	-69	-39.5	3	-53.5	-63.7	-42.4	N/A	N/A	N/A	N/A	N/A	N/A	N/A	N/A	0.00262066	N/A	N/A	0.00262066	N/A	N/A
168973		0.948437	N/A	149.5	203.5	117.5	241	385.5	123	118	92	108.5	118.5	47.5	35	38.5	7.5	74	-4	-14	-4	46	-0.5	40.5	4.7	0.0430156	0.0385463	0.0371891	0.00952079	0.0835686	N/A	N/A	N/A	0.0401834	N/A	0.0423681	0.0401834	0.626503	N/A
168793		0.850159	0.829291	195.5	210	168	210.5	360	139	123	109	223.5	131	91	33	87.5	-17	12	15	-9	12.5	161	14	41.3	38.7	0.0824089	0.0363436	0.0845206	N/A	0.0135517	0.0140285	N/A	0.0152765	0.140642	0.0143885	0.0542062	0.0460839	0.646667	1.36796
168731		N/A	N/A	53	70.5	47.5	70.5	144	76	55.5	47.5	47.5	60.5	-54.5	-102.5	-33	-163	-181.5	-46	-74	-45	-14	-60	-106.9	-47.8	N/A	N/A	N/A	N/A	N/A	N/A	N/A	N/A	N/A	N/A	N/A	N/A	N/A	N/A
[truncated: 1,764 more rows]

## Sheet: Correlation & Scatter Plot
# The table "Correlation coefficient matrix" list the correlation matrix of replicate samples in the project. # The R is calculated after array normalization using the Median method. # When two samples are different, the correlation coefficient R of them does not mean the reproducibility of the slides but the difference of your RNA samples. # When two samples are the same, the correlation coeffic…
[truncated: 16 more rows]

[truncated: 1 more sheets: Hierarchical Clustering]
